# Supplementary material for: Predicting pKa values from EEM atomic charges
Source: J Cheminform. 2013 Apr 10;5:18. doi: 10.1186/1758-2946-5-18 (PMC3663834; doi:10.1186/1758-2946-5-18)
Supplement: Supplementary file 1 — Additional file 1: Table S1a: The list of the phenol molecules, including their names, NCS numbers, CAS numbers and experimental p Kavalues. (XLS 36 KB) [file 13321_2012_461_MOESM1_ESM.xls]

## Sheet: S1_
Table S1a: CAS numbers and experimental pKa values of phenol molecules
Legend:
NSC	NSC id of a molecule
CAS	CAS numbers and experimental pKa values
Name	Name of a molecule
pKa	Dissociation constant
NSC	CAS	Name	pKa
881	97-51-8	2-hydroxy-5-nitrobenzaldehyde	5.51
1317	100-02-7	4-nitrophenol	7.15
1532	51-28-5	2,4-dinitrophenol	4.09
1548	90-43-7	2-phenylphenol	9.97
1549	95-65-8	3,4-dimethylphenol	10.4
1551	554-84-7	3-nitrophenol	8.36
1552	88-75-5	2-nitrophenol	7.23
1809	94-71-3	2-ethoxyphenol	10.1
1858	92-69-3	4-phenylphenol	9.55
1888	99-89-8	4-propan-2-ylphenol	10.2
2082	534-52-1	2-methyl-4,6-dinitrophenol	4.31
2123	576-26-1	2,6-dimethylphenol	10.6
2127	123-08-0	4-hydroxybenzaldehyde	7.61
2150	148-53-8	2-hydroxy-3-methoxybenzaldehyde	7.91
2209	618-45-1	3-propan-2-ylphenol	10.2
2440	121-71-1	1-(3-hydroxyphenyl)ethanone	9.25
2599	95-87-4	2,5-dimethylphenol	10.4
2880	731-92-0	2,4-dinitro-6-phenylphenol	3.85
3115	65-45-2	2-hydroxybenzamide	8.37
3142	700-38-9	5-methyl-2-nitrophenol	7.41
3177	1689-82-3	4-(phenylhydrazinylidene)cyclohexa-2,5-dien-1-one	8.2
3504	100-83-4	3-hydroxybenzaldehyde	8.98
3696	106-44-5	4-methylphenol	10.3
3698	99-93-4	1-(4-hydroxyphenyl)ethanone	8.05
3814	90-01-7	2-(hydroxymethyl)phenol	9.84
3815	90-05-1	2-methoxyphenol	9.98
3829	105-67-9	2,4-dimethylphenol	10.6
3991	103-90-2	N-(4-hydroxyphenyl)acetamide	9.38
4875	621-34-1	3-ethoxyphenol	9.65
4960	150-76-5	4-methoxyphenol	10.1
4965	80-46-6	4-(2-methylbutan-2-yl)phenol	10.4
4969	93-51-6	2-methoxy-4-methylphenol	10.3
5103	88-69-7	2-propan-2-ylphenol	10.5
5105	2078-54-8	2,6-di(propan-2-yl)phenol	11.1
5296	697-82-5	2,3,5-trimethylphenol	10.7
5353	527-60-6	2,4,6-trimethylphenol	10.9
5387	119-33-5	4-methyl-2-nitrophenol	7.6
6215	573-56-8	2,6-dinitrophenol	3.97
6769	97-54-1	2-methoxy-4-[(E)-prop-1-enyl]phenol	9.88
7739	131-89-5	2-cyclohexyl-4,6-dinitrophenol	4.52
8768	108-39-4	3-methylphenol	10.1
8873	620-17-7	3-ethylphenol	9.9
8885	698-71-5	3-ethyl-5-methylphenol	10.1
8895	97-53-0	2-methoxy-4-prop-2-enylphenol	10.2
9268	108-68-9	3,5-dimethylphenol	10.2
9885	622-62-8	4-ethoxyphenol	10.1
10112	90-00-6	2-ethylphenol	10.2
11215	89-83-8	5-methyl-2-propan-2-ylphenol	10.6
12987	5428-54-6	2-methyl-5-nitrophenol	8.59
14881	87-17-2	2-hydroxy-N-phenylbenzamide	7.4
15351	121-33-5	4-hydroxy-3-methoxybenzaldehyde	7.4
17588	580-51-8	3-phenylphenol	9.64
21735	150-19-6	3-methoxyphenol	9.65
23076	95-48-7	2-methylphenol	10.3
33870	609-93-8	4-methyl-2,6-dinitrophenol	4.23
36808	108-95-2	phenol	9.99
36947	88-89-1	2,4,6-trinitrophenol	0.38
38776	496-78-6	2,4,5-trimethylphenol	10.6
41205	2042-14-0	4-methyl-3-nitrophenol	8.62
60291	3180-9-4	2-butylphenol	10.6
60735	620-24-6	3-(hydroxymethyl)phenol	9.83
62011	526-75-0	2,3-dimethylphenol	10.5
62012	123-07-9	4-ethylphenol	10
65646	644-35-9	2-propylphenol	10.5
65647	645-56-7	4-propylphenol	10.3
70955	500-99-2	3,5-dimethoxyphenol	9.34
82996	621-59-0	3-hydroxy-4-methoxybenzaldehyde	8.89
85475	4383-7-7	2-(hydroxymethyl)-4-methylphenol	10.2
90441	329-71-5	2,5-dinitrophenol	5.21
95810	885-82-5	2-nitro-4-phenylphenol	6.73
156083	66-56-8	2,3-dinitrophenol	4.96
202753	88-85-7	2-butan-2-yl-4,6-dinitrophenol	4.62
227926	623-05-2	4-(hydroxymethyl)phenol	9.82
249188	51-67-2	4-(2-aminoethyl)phenol	9.77
