# Supplementary material for: Predicting pKa values from EEM atomic charges
Source: J Cheminform. 2013 Apr 10;5:18. doi: 10.1186/1758-2946-5-18 (PMC3663834; doi:10.1186/1758-2946-5-18)
Supplement: Supplementary file 2 — Additional file 2: Molecules. The SDF files with the structures of the molecules and also their dissociated forms. (ZIP 310 KB) [file 13321_2012_461_MOESM2_ESM.zip]

Archive with 297 entries (290 files):
- molecules/
- molecules/.DS_Store
- __MACOSX/
- __MACOSX/molecules/
- __MACOSX/molecules/._.DS_Store
- molecules/carboxylic_acids/
- molecules/carboxylic_acids/dissociated/
- molecules/carboxylic_acids/dissociated/NSC_1112.mol
- molecules/carboxylic_acids/dissociated/NSC_132953.mol
- molecules/carboxylic_acids/dissociated/NSC_15772.mol
- molecules/carboxylic_acids/dissociated/NSC_166.mol
- molecules/carboxylic_acids/dissociated/NSC_166278.mol
- molecules/carboxylic_acids/dissociated/NSC_16682.mol
- molecules/carboxylic_acids/dissociated/NSC_193418.mol
- molecules/carboxylic_acids/dissociated/NSC_19493.mol
- molecules/carboxylic_acids/dissociated/NSC_2159.mol
- molecules/carboxylic_acids/dissociated/NSC_2192.mol
- molecules/carboxylic_acids/dissociated/NSC_25201.mol
- molecules/carboxylic_acids/dissociated/NSC_256857.mol
- molecules/carboxylic_acids/dissociated/NSC_25949.mol
- molecules/carboxylic_acids/dissociated/NSC_25952.mol
- molecules/carboxylic_acids/dissociated/NSC_2752.mol
- molecules/carboxylic_acids/dissociated/NSC_27799.mol
- molecules/carboxylic_acids/dissociated/NSC_281243.mol
- molecules/carboxylic_acids/dissociated/NSC_295.mol
- molecules/carboxylic_acids/dissociated/NSC_30092.mol
- molecules/carboxylic_acids/dissociated/NSC_30112.mol
- molecules/carboxylic_acids/dissociated/NSC_30279.mol
- molecules/carboxylic_acids/dissociated/NSC_35913.mol
- molecules/carboxylic_acids/dissociated/NSC_367919.mol
- molecules/carboxylic_acids/dissociated/NSC_3716.mol
- molecules/carboxylic_acids/dissociated/NSC_37409.mol
- molecules/carboxylic_acids/dissociated/NSC_3806.mol
- molecules/carboxylic_acids/dissociated/NSC_38176.mol
- molecules/carboxylic_acids/dissociated/NSC_38177.mol
- molecules/carboxylic_acids/dissociated/NSC_401846.mol
- molecules/carboxylic_acids/dissociated/NSC_406833.mol
- molecules/carboxylic_acids/dissociated/NSC_4126.mol
- molecules/carboxylic_acids/dissociated/NSC_4255.mol
- molecules/carboxylic_acids/dissociated/NSC_4505.mol
- molecules/carboxylic_acids/dissociated/NSC_4765.mol
- molecules/carboxylic_acids/dissociated/NSC_5024.mol
- molecules/carboxylic_acids/dissociated/NSC_5025.mol
- molecules/carboxylic_acids/dissociated/NSC_5026.mol
- molecules/carboxylic_acids/dissociated/NSC_5028.mol
- molecules/carboxylic_acids/dissociated/NSC_5165.mol
- molecules/carboxylic_acids/dissociated/NSC_5293.mol
- molecules/carboxylic_acids/dissociated/NSC_5398.mol
- molecules/carboxylic_acids/dissociated/NSC_6135.mol
- molecules/carboxylic_acids/dissociated/NSC_61983.mol
- molecules/carboxylic_acids/dissociated/NSC_62774.mol
- molecules/carboxylic_acids/dissociated/NSC_62780.mol
- molecules/carboxylic_acids/dissociated/NSC_62783.mol
- molecules/carboxylic_acids/dissociated/NSC_62787.mol
- molecules/carboxylic_acids/dissociated/NSC_65449.mol
- molecules/carboxylic_acids/dissociated/NSC_65595.mol
- molecules/carboxylic_acids/dissociated/NSC_65637.mol
- molecules/carboxylic_acids/dissociated/NSC_67957.mol
- molecules/carboxylic_acids/dissociated/NSC_7304.mol
- molecules/carboxylic_acids/dissociated/NSC_73191.mol
- molecules/carboxylic_acids/dissociated/NSC_7393.mol
- molecules/carboxylic_acids/dissociated/NSC_7622.mol
- molecules/carboxylic_acids/dissociated/NSC_7925.mol
- molecules/carboxylic_acids/dissociated/NSC_8124.mol
- molecules/carboxylic_acids/dissociated/NSC_8266.mol
- molecules/carboxylic_acids/dissociated/NSC_836.mol
- molecules/carboxylic_acids/dissociated/NSC_8406.mol
- molecules/carboxylic_acids/dissociated/NSC_8415.mol
- molecules/carboxylic_acids/dissociated/NSC_8742.mol
- molecules/carboxylic_acids/dissociated/NSC_8751.mol
- molecules/carboxylic_acids/dissociated/NSC_8758.mol
- molecules/carboxylic_acids/dissociated/NSC_8881.mol
- molecules/carboxylic_acids/dissociated/NSC_8999.mol
- molecules/carboxylic_acids/dissociated/NSC_9238.mol
- molecules/carboxylic_acids/dissociated/NSC_9272.mol
- molecules/carboxylic_acids/dissociated/NSC_93819.mol
- molecules/carboxylic_acids/dissociated/NSC_93911.mol
- molecules/carboxylic_acids/NSC_1112.sdf
- molecules/carboxylic_acids/NSC_132953.sdf
- molecules/carboxylic_acids/NSC_15772.sdf
- molecules/carboxylic_acids/NSC_166.sdf
- molecules/carboxylic_acids/NSC_166278.sdf
- molecules/carboxylic_acids/NSC_16682.sdf
- molecules/carboxylic_acids/NSC_193418.sdf
- molecules/carboxylic_acids/NSC_19493.sdf
- molecules/carboxylic_acids/NSC_2159.sdf
- molecules/carboxylic_acids/NSC_2192.sdf
- molecules/carboxylic_acids/NSC_25201.sdf
- molecules/carboxylic_acids/NSC_256857.sdf
- molecules/carboxylic_acids/NSC_25949.sdf
- molecules/carboxylic_acids/NSC_25952.sdf
- molecules/carboxylic_acids/NSC_2752.sdf
- molecules/carboxylic_acids/NSC_27799.sdf
- molecules/carboxylic_acids/NSC_281243.sdf
- molecules/carboxylic_acids/NSC_295.sdf
- molecules/carboxylic_acids/NSC_30092.sdf
- molecules/carboxylic_acids/NSC_30112.sdf
- molecules/carboxylic_acids/NSC_30279.sdf
- molecules/carboxylic_acids/NSC_35913.sdf
- molecules/carboxylic_acids/NSC_367919.sdf
- molecules/carboxylic_acids/NSC_3716.sdf
- molecules/carboxylic_acids/NSC_37409.sdf
- molecules/carboxylic_acids/NSC_3806.sdf
- molecules/carboxylic_acids/NSC_38176.sdf
- molecules/carboxylic_acids/NSC_38177.sdf
- molecules/carboxylic_acids/NSC_401846.sdf
- molecules/carboxylic_acids/NSC_406833.sdf
- molecules/carboxylic_acids/NSC_4126.sdf
- molecules/carboxylic_acids/NSC_4255.sdf
- molecules/carboxylic_acids/NSC_4505.sdf
- molecules/carboxylic_acids/NSC_4765.sdf
- molecules/carboxylic_acids/NSC_5024.sdf
- molecules/carboxylic_acids/NSC_5025.sdf
- molecules/carboxylic_acids/NSC_5026.sdf
- molecules/carboxylic_acids/NSC_5028.sdf
- molecules/carboxylic_acids/NSC_5165.sdf
- molecules/carboxylic_acids/NSC_5293.sdf
- molecules/carboxylic_acids/NSC_5398.sdf
- molecules/carboxylic_acids/NSC_6135.sdf
- molecules/carboxylic_acids/NSC_61983.sdf
- molecules/carboxylic_acids/NSC_62774.sdf
- molecules/carboxylic_acids/NSC_62780.sdf
- molecules/carboxylic_acids/NSC_62783.sdf
- molecules/carboxylic_acids/NSC_62787.sdf
- molecules/carboxylic_acids/NSC_65449.sdf
- molecules/carboxylic_acids/NSC_65595.sdf
- molecules/carboxylic_acids/NSC_65637.sdf
- molecules/carboxylic_acids/NSC_67957.sdf
- molecules/carboxylic_acids/NSC_7304.sdf
- molecules/carboxylic_acids/NSC_73191.sdf
- molecules/carboxylic_acids/NSC_7393.sdf
- molecules/carboxylic_acids/NSC_7622.sdf
- molecules/carboxylic_acids/NSC_7925.sdf
- molecules/carboxylic_acids/NSC_8124.sdf
- molecules/carboxylic_acids/NSC_8266.sdf
- molecules/carboxylic_acids/NSC_836.sdf
- molecules/carboxylic_acids/NSC_8406.sdf
- molecules/carboxylic_acids/NSC_8415.sdf
- molecules/carboxylic_acids/NSC_8742.sdf
- molecules/carboxylic_acids/NSC_8751.sdf
- molecules/carboxylic_acids/NSC_8758.sdf
- molecules/carboxylic_acids/NSC_8881.sdf
- molecules/carboxylic_acids/NSC_8999.sdf
- molecules/carboxylic_acids/NSC_9238.sdf
- molecules/carboxylic_acids/NSC_9272.sdf
- molecules/carboxylic_acids/NSC_93819.sdf
- molecules/carboxylic_acids/NSC_93911.sdf
- molecules/phenols/
- molecules/phenols/dissociated/
- molecules/phenols/dissociated/NSC_10112.mol
- molecules/phenols/dissociated/NSC_11215.mol
- molecules/phenols/dissociated/NSC_12987.mol
- molecules/phenols/dissociated/NSC_1317.mol
- molecules/phenols/dissociated/NSC_14881.mol
- molecules/phenols/dissociated/NSC_1532.mol
- molecules/phenols/dissociated/NSC_15351.mol
- molecules/phenols/dissociated/NSC_1548.mol
- molecules/phenols/dissociated/NSC_1549.mol
- molecules/phenols/dissociated/NSC_1551.mol
- molecules/phenols/dissociated/NSC_1552.mol
- molecules/phenols/dissociated/NSC_156083.mol
- molecules/phenols/dissociated/NSC_17588.mol
- molecules/phenols/dissociated/NSC_1809.mol
- molecules/phenols/dissociated/NSC_1858.mol
- molecules/phenols/dissociated/NSC_1888.mol
- molecules/phenols/dissociated/NSC_202753.mol
- molecules/phenols/dissociated/NSC_2082.mol
- molecules/phenols/dissociated/NSC_2123.mol
- molecules/phenols/dissociated/NSC_2127.mol
- molecules/phenols/dissociated/NSC_2150.mol
- molecules/phenols/dissociated/NSC_21735.mol
- molecules/phenols/dissociated/NSC_2209.mol
- molecules/phenols/dissociated/NSC_227926.mol
- molecules/phenols/dissociated/NSC_23076.mol
- molecules/phenols/dissociated/NSC_2440.mol
- molecules/phenols/dissociated/NSC_249188.mol
- molecules/phenols/dissociated/NSC_2599.mol
- molecules/phenols/dissociated/NSC_2880.mol
- molecules/phenols/dissociated/NSC_3115.mol
- molecules/phenols/dissociated/NSC_3142.mol
- molecules/phenols/dissociated/NSC_3177.mol
- molecules/phenols/dissociated/NSC_33870.mol
- molecules/phenols/dissociated/NSC_3504.mol
- molecules/phenols/dissociated/NSC_36808.mol
- molecules/phenols/dissociated/NSC_36947.mol
- molecules/phenols/dissociated/NSC_3696.mol
- molecules/phenols/dissociated/NSC_3698.mol
- molecules/phenols/dissociated/NSC_3814.mol
- molecules/phenols/dissociated/NSC_3815.mol
- molecules/phenols/dissociated/NSC_3829.mol
- molecules/phenols/dissociated/NSC_38776.mol
- molecules/phenols/dissociated/NSC_3991.mol
- molecules/phenols/dissociated/NSC_41205.mol
- molecules/phenols/dissociated/NSC_4875.mol
- molecules/phenols/dissociated/NSC_4960.mol
- molecules/phenols/dissociated/NSC_4965.mol
- molecules/phenols/dissociated/NSC_4969.mol
- molecules/phenols/dissociated/NSC_5103.mol
- molecules/phenols/dissociated/NSC_5105.mol
- molecules/phenols/dissociated/NSC_5296.mol
- molecules/phenols/dissociated/NSC_5353.mol
- molecules/phenols/dissociated/NSC_5387.mol
- molecules/phenols/dissociated/NSC_60291.mol
- molecules/phenols/dissociated/NSC_60735.mol
- molecules/phenols/dissociated/NSC_62011.mol
- molecules/phenols/dissociated/NSC_62012.mol
- molecules/phenols/dissociated/NSC_6215.mol
- molecules/phenols/dissociated/NSC_65646.mol
- molecules/phenols/dissociated/NSC_65647.mol
- molecules/phenols/dissociated/NSC_6769.mol
- molecules/phenols/dissociated/NSC_70955.mol
- molecules/phenols/dissociated/NSC_7739.mol
- molecules/phenols/dissociated/NSC_82996.mol
- molecules/phenols/dissociated/NSC_85475.mol
- molecules/phenols/dissociated/NSC_8768.mol
- molecules/phenols/dissociated/NSC_881.mol
- molecules/phenols/dissociated/NSC_8873.mol
- molecules/phenols/dissociated/NSC_8885.mol
- molecules/phenols/dissociated/NSC_8895.mol
- molecules/phenols/dissociated/NSC_90441.mol
- molecules/phenols/dissociated/NSC_9268.mol
- molecules/phenols/dissociated/NSC_95810.mol
- molecules/phenols/dissociated/NSC_9885.mol
- molecules/phenols/NSC_10112.sdf
- molecules/phenols/NSC_11215.sdf
- molecules/phenols/NSC_12987.sdf
- molecules/phenols/NSC_1317.sdf
- molecules/phenols/NSC_14881.sdf
- molecules/phenols/NSC_1532.sdf
- molecules/phenols/NSC_15351.sdf
- molecules/phenols/NSC_1548.sdf
- molecules/phenols/NSC_1549.sdf
- molecules/phenols/NSC_1551.sdf
- molecules/phenols/NSC_1552.sdf
- molecules/phenols/NSC_156083.sdf
- molecules/phenols/NSC_17588.sdf
- molecules/phenols/NSC_1809.sdf
- molecules/phenols/NSC_1858.sdf
- molecules/phenols/NSC_1888.sdf
- molecules/phenols/NSC_202753.sdf
- molecules/phenols/NSC_2082.sdf
- molecules/phenols/NSC_2123.sdf
- molecules/phenols/NSC_2127.sdf
- molecules/phenols/NSC_2150.sdf
- molecules/phenols/NSC_21735.sdf
- molecules/phenols/NSC_2209.sdf
- molecules/phenols/NSC_227926.sdf
- molecules/phenols/NSC_23076.sdf
- molecules/phenols/NSC_2440.sdf
- molecules/phenols/NSC_249188.sdf
- molecules/phenols/NSC_2599.sdf
- molecules/phenols/NSC_2880.sdf
- molecules/phenols/NSC_3115.sdf
- molecules/phenols/NSC_3142.sdf
- molecules/phenols/NSC_3177.sdf
- molecules/phenols/NSC_33870.sdf
- molecules/phenols/NSC_3504.sdf
- molecules/phenols/NSC_36808.sdf
- molecules/phenols/NSC_36947.sdf
- molecules/phenols/NSC_3696.sdf
- molecules/phenols/NSC_3698.sdf
- molecules/phenols/NSC_3814.sdf
- molecules/phenols/NSC_3815.sdf
- molecules/phenols/NSC_3829.sdf
- molecules/phenols/NSC_38776.sdf
- molecules/phenols/NSC_3991.sdf
- molecules/phenols/NSC_41205.sdf
- molecules/phenols/NSC_4875.sdf
- molecules/phenols/NSC_4960.sdf
- molecules/phenols/NSC_4965.sdf
- molecules/phenols/NSC_4969.sdf
- molecules/phenols/NSC_5103.sdf
- molecules/phenols/NSC_5105.sdf
- molecules/phenols/NSC_5296.sdf
- molecules/phenols/NSC_5353.sdf
- molecules/phenols/NSC_5387.sdf
- molecules/phenols/NSC_60291.sdf
- molecules/phenols/NSC_60735.sdf
- molecules/phenols/NSC_62011.sdf
- molecules/phenols/NSC_62012.sdf
- molecules/phenols/NSC_6215.sdf
- molecules/phenols/NSC_65646.sdf
- molecules/phenols/NSC_65647.sdf
- molecules/phenols/NSC_6769.sdf
- molecules/phenols/NSC_70955.sdf
- molecules/phenols/NSC_7739.sdf
- molecules/phenols/NSC_82996.sdf
- molecules/phenols/NSC_85475.sdf
- molecules/phenols/NSC_8768.sdf
- molecules/phenols/NSC_881.sdf
- molecules/phenols/NSC_8873.sdf
- molecules/phenols/NSC_8885.sdf
- molecules/phenols/NSC_8895.sdf
- molecules/phenols/NSC_90441.sdf
- molecules/phenols/NSC_9268.sdf
- molecules/phenols/NSC_95810.sdf
- molecules/phenols/NSC_9885.sdf
