# Supplementary material for: Predicting pKa values from EEM atomic charges
Source: J Cheminform. 2013 Apr 10;5:18. doi: 10.1186/1758-2946-5-18 (PMC3663834; doi:10.1186/1758-2946-5-18)
Supplement: Supplementary file 2 — Additional file 2: Molecules. The SDF files with the structures of the molecules and also their dissociated forms. (ZIP 310 KB) [file 13321_2012_461_MOESM2_ESM.zip › molecules/carboxylic_acids/dissociated/NSC_1112.mol]

NSC 1112
ROtclserve09080315083D 0   0.00000     0.00000  1106
 
 11 11  0  0  0  0  0  0  0  0999 V2000
    1.7580    0.4920   -0.4154 C   0  0  0  0  0  0  0  0  0  0  0  0
    0.5803   -0.4846   -0.4288 C   0  0  0  0  0  0  0  0  0  0  0  0
    1.6305   -0.5679    0.6807 C   0  0  0  0  0  0  0  0  0  0  0  0
   -0.7773    0.0574   -0.0626 C   0  0  0  0  0  0  0  0  0  0  0  0
   -0.9043    1.2235    0.2269 O   0  0  0  0  0  0  0  0  0  0  0  0
   -1.8456   -0.7554   -0.0581 O   0  0  0  0  0  0  0  0  0  0  0  0
    2.5376    0.3507   -1.1639 H   0  0  0  0  0  0  0  0  0  0  0  0
    1.5508    1.5265   -0.1416 H   0  0  0  0  0  0  0  0  0  0  0  0
    0.5851   -1.2685   -1.1862 H   0  0  0  0  0  0  0  0  0  0  0  0
    2.3263   -1.4065    0.6532 H   0  0  0  0  0  0  0  0  0  0  0  0
    1.3395   -0.2306    1.6755 H   0  0  0  0  0  0  0  0  0  0  0  0
  1  2  1  0  0  0  0
  1  3  1  0  0  0  0
  2  3  1  0  0  0  0
  2  4  1  0  0  0  0
  4  5  2  0  0  0  0
  4  6  1  0  0  0  0
  1  7  1  0  0  0  0
  1  8  1  0  0  0  0
  2  9  1  0  0  0  0
  3 10  1  0  0  0  0
  3 11  1  0  0  0  0
M  END
