# Supplementary material for: Predicting pKa values from EEM atomic charges
Source: J Cheminform. 2013 Apr 10;5:18. doi: 10.1186/1758-2946-5-18 (PMC3663834; doi:10.1186/1758-2946-5-18)
Supplement: Supplementary file 2 — Additional file 2: Molecules. The SDF files with the structures of the molecules and also their dissociated forms. (ZIP 310 KB) [file 13321_2012_461_MOESM2_ESM.zip › molecules/carboxylic_acids/dissociated/NSC_132953.mol]

NSC 132953
ROtclserve09100300303D 0   0.00000     0.00000101653
 
  7  6  0  0  0  0  0  0  0  0999 V2000
   -0.0108   -0.0568    0.0015 C   0  0  0  0  0  0  0  0  0  0  0  0
   -1.0161    0.8327   -0.0004 O   0  0  0  0  0  0  0  0  0  0  0  0
   -0.2518   -1.2408   -0.0004 O   0  0  0  0  0  0  0  0  0  0  0  0
    1.4183    0.4213   -0.0003 C   0  0  0  0  0  0  0  0  0  0  0  0
    1.7633    0.5392    1.0270 H   0  0  0  0  0  0  0  0  0  0  0  0
    2.0450   -0.3088   -0.5125 H   0  0  0  0  0  0  0  0  0  0  0  0
    1.4804    1.3792   -0.5166 H   0  0  0  0  0  0  0  0  0  0  0  0
  1  2  1  0  0  0  0
  1  4  1  0  0  0  0
  1  3  2  0  0  0  0
  4  5  1  0  0  0  0
  4  6  1  0  0  0  0
  4  7  1  0  0  0  0
M  END
