# Supplementary material for: Predicting pKa values from EEM atomic charges
Source: J Cheminform. 2013 Apr 10;5:18. doi: 10.1186/1758-2946-5-18 (PMC3663834; doi:10.1186/1758-2946-5-18)
Supplement: Supplementary file 2 — Additional file 2: Molecules. The SDF files with the structures of the molecules and also their dissociated forms. (ZIP 310 KB) [file 13321_2012_461_MOESM2_ESM.zip › molecules/carboxylic_acids/dissociated/NSC_15772.mol]

NSC 15772
ROtclserve09080318123D 0   0.00000     0.00000 15163
 
 23 24  0  0  0  0  0  0  0  0999 V2000
    0.5000    1.5184    0.4727 C   0  0  0  0  0  0  0  0  0  0  0  0
    1.5841    2.3057    0.2324 C   0  0  0  0  0  0  0  0  0  0  0  0
   -0.4987   -0.7174    0.5377 C   0  0  0  0  0  0  0  0  0  0  0  0
    0.5986    0.1277    0.2990 C   0  0  0  0  0  0  0  0  0  0  0  0
    2.7936    1.7535   -0.1842 C   0  0  0  0  0  0  0  0  0  0  0  0
   -0.3659   -2.0600    0.3593 C   0  0  0  0  0  0  0  0  0  0  0  0
    1.8290   -0.4342   -0.1248 C   0  0  0  0  0  0  0  0  0  0  0  0
    2.9261    0.4106   -0.3635 C   0  0  0  0  0  0  0  0  0  0  0  0
    0.8440   -2.6125   -0.0574 C   0  0  0  0  0  0  0  0  0  0  0  0
    1.9278   -1.8254   -0.2981 C   0  0  0  0  0  0  0  0  0  0  0  0
   -2.6068    0.3060   -0.2137 C   0  0  0  0  0  0  0  0  0  0  0  0
   -2.1485    0.1689   -1.3232 O   0  0  0  0  0  0  0  0  0  0  0  0
   -1.8155   -0.1399    0.9889 C   0  0  0  0  0  0  0  0  0  0  0  0
   -3.8208    0.8555   -0.0522 O   0  0  0  0  0  0  0  0  0  0  0  0
   -0.4299    1.9600    0.7995 H   0  0  0  0  0  0  0  0  0  0  0  0
    1.5055    3.3745    0.3663 H   0  0  0  0  0  0  0  0  0  0  0  0
    3.6385    2.4005   -0.3680 H   0  0  0  0  0  0  0  0  0  0  0  0
   -1.2107   -2.7072    0.5435 H   0  0  0  0  0  0  0  0  0  0  0  0
    3.8697   -0.0034   -0.6868 H   0  0  0  0  0  0  0  0  0  0  0  0
    0.9225   -3.6812   -0.1917 H   0  0  0  0  0  0  0  0  0  0  0  0
    2.8587   -2.2675   -0.6210 H   0  0  0  0  0  0  0  0  0  0  0  0
   -2.3779   -0.8988    1.5328 H   0  0  0  0  0  0  0  0  0  0  0  0
   -1.6333    0.7143    1.6410 H   0  0  0  0  0  0  0  0  0  0  0  0
  1  4  2  0  0  0  0
  2  5  2  0  0  0  0
  1  2  1  0  0  0  0
  3  6  2  0  0  0  0
  3  4  1  0  0  0  0
  3 13  1  0  0  0  0
 11 12  2  0  0  0  0
  5  8  1  0  0  0  0
  4  7  1  0  0  0  0
  6  9  1  0  0  0  0
  9 10  2  0  0  0  0
  7 10  1  0  0  0  0
  7  8  2  0  0  0  0
 11 14  1  0  0  0  0
 11 13  1  0  0  0  0
  1 15  1  0  0  0  0
  2 16  1  0  0  0  0
  5 17  1  0  0  0  0
  6 18  1  0  0  0  0
  8 19  1  0  0  0  0
  9 20  1  0  0  0  0
 10 21  1  0  0  0  0
 13 22  1  0  0  0  0
 13 23  1  0  0  0  0
M  END
