# Supplementary material for: Predicting pKa values from EEM atomic charges
Source: J Cheminform. 2013 Apr 10;5:18. doi: 10.1186/1758-2946-5-18 (PMC3663834; doi:10.1186/1758-2946-5-18)
Supplement: Supplementary file 2 — Additional file 2: Molecules. The SDF files with the structures of the molecules and also their dissociated forms. (ZIP 310 KB) [file 13321_2012_461_MOESM2_ESM.zip › molecules/carboxylic_acids/dissociated/NSC_166.mol]

NSC 166
ROtclserve09080314573D 0   0.00000     0.00000   166
 
  8  7  0  0  0  0  0  0  0  0999 V2000
    1.8802   -0.1180   -0.0000 O   0  0  0  0  0  0  0  0  0  0  0  0
    0.7603    0.7695   -0.0000 C   0  0  0  0  0  0  0  0  0  0  0  0
   -0.5159   -0.0321   -0.0000 C   0  0  0  0  0  0  0  0  0  0  0  0
   -0.4709   -1.2395   -0.0000 O   0  0  0  0  0  0  0  0  0  0  0  0
   -1.7025    0.5953   -0.0000 O   0  0  0  0  0  0  0  0  0  0  0  0
    2.6742    0.4340    0.0000 H   0  0  0  0  0  0  0  0  0  0  0  0
    0.7946    1.3979    0.8900 H   0  0  0  0  0  0  0  0  0  0  0  0
    0.7946    1.3979   -0.8900 H   0  0  0  0  0  0  0  0  0  0  0  0
  1  2  1  0  0  0  0
  2  3  1  0  0  0  0
  3  4  2  0  0  0  0
  3  5  1  0  0  0  0
  1  6  1  0  0  0  0
  2  7  1  0  0  0  0
  2  8  1  0  0  0  0
M  END
