# Supplementary material for: Predicting pKa values from EEM atomic charges
Source: J Cheminform. 2013 Apr 10;5:18. doi: 10.1186/1758-2946-5-18 (PMC3663834; doi:10.1186/1758-2946-5-18)
Supplement: Supplementary file 2 — Additional file 2: Molecules. The SDF files with the structures of the molecules and also their dissociated forms. (ZIP 310 KB) [file 13321_2012_461_MOESM2_ESM.zip › molecules/carboxylic_acids/dissociated/NSC_166278.mol]

NSC 166278
ROtclserve09100311233D 0   0.00000     0.00000123542
 
 20 20  0  0  0  0  0  0  0  0999 V2000
   -1.7652    0.8161    0.0001 O   0  0  0  0  0  0  0  0  0  0  0  0
    0.4854    1.5876    0.0002 C   0  0  0  0  0  0  0  0  0  0  0  0
   -0.4329    0.5477   -0.0001 C   0  0  0  0  0  0  0  0  0  0  0  0
    1.8391    1.3121    0.0005 C   0  0  0  0  0  0  0  0  0  0  0  0
    0.0110   -0.7667    0.0000 C   0  0  0  0  0  0  0  0  0  0  0  0
    2.2790    0.0013    0.0006 C   0  0  0  0  0  0  0  0  0  0  0  0
    1.3658   -1.0369    0.0003 C   0  0  0  0  0  0  0  0  0  0  0  0
    3.7299   -0.2910   -0.0001 N   0  3  0  0  0  0  0  0  0  0  0  0
    4.5352    0.6227   -0.0007 O   0  5  0  0  0  0  0  0  0  0  0  0
    4.1185   -1.4454    0.0000 O   0  0  0  0  0  0  0  0  0  0  0  0
   -2.4402   -0.4434   -0.0002 C   0  0  0  0  0  0  0  0  0  0  0  0
   -3.9298   -0.2149   -0.0001 C   0  0  0  0  0  0  0  0  0  0  0  0
   -4.3683    0.9110    0.0002 O   0  0  0  0  0  0  0  0  0  0  0  0
   -4.7695   -1.2622   -0.0003 O   0  0  0  0  0  0  0  0  0  0  0  0
    0.1422    2.6116   -0.0044 H   0  0  0  0  0  0  0  0  0  0  0  0
    2.5543    2.1213    0.0007 H   0  0  0  0  0  0  0  0  0  0  0  0
   -0.7019   -1.5780    0.0002 H   0  0  0  0  0  0  0  0  0  0  0  0
    1.7119   -2.0599    0.0008 H   0  0  0  0  0  0  0  0  0  0  0  0
   -2.1591   -1.0061   -0.8904 H   0  0  0  0  0  0  0  0  0  0  0  0
   -2.1590   -1.0066    0.8896 H   0  0  0  0  0  0  0  0  0  0  0  0
  8  9  1  0  0  0  0
  1 11  1  0  0  0  0
  1  3  1  0  0  0  0
  8 10  2  0  0  0  0
  5  7  2  0  0  0  0
  2  3  2  0  0  0  0
  6  8  1  0  0  0  0
  4  6  2  0  0  0  0
  2  4  1  0  0  0  0
  3  5  1  0  0  0  0
 11 12  1  0  0  0  0
  6  7  1  0  0  0  0
 12 13  2  0  0  0  0
 12 14  1  0  0  0  0
  2 15  1  0  0  0  0
  4 16  1  0  0  0  0
  5 17  1  0  0  0  0
  7 18  1  0  0  0  0
 11 19  1  0  0  0  0
 11 20  1  0  0  0  0
M  END
