# Supplementary material for: Predicting pKa values from EEM atomic charges
Source: J Cheminform. 2013 Apr 10;5:18. doi: 10.1186/1758-2946-5-18 (PMC3663834; doi:10.1186/1758-2946-5-18)
Supplement: Supplementary file 2 — Additional file 2: Molecules. The SDF files with the structures of the molecules and also their dissociated forms. (ZIP 310 KB) [file 13321_2012_461_MOESM2_ESM.zip › molecules/carboxylic_acids/dissociated/NSC_16682.mol]

NSC 16682
ROtclserve09080318233D 0   0.00000     0.00000 15936
 
 22 22  0  0  0  0  0  0  0  0999 V2000
    0.2891    0.6760   -0.4178 C   0  0  0  0  0  0  0  0  0  0  0  0
    1.5956    0.4078   -0.0420 C   0  0  0  0  0  0  0  0  0  0  0  0
   -0.6002   -0.3636   -0.6166 C   0  0  0  0  0  0  0  0  0  0  0  0
    2.0091   -0.9091    0.1345 C   0  0  0  0  0  0  0  0  0  0  0  0
   -0.1894   -1.6719   -0.4412 C   0  0  0  0  0  0  0  0  0  0  0  0
    1.1126   -1.9464   -0.0663 C   0  0  0  0  0  0  0  0  0  0  0  0
    2.4718    1.4292    0.1534 O   0  0  0  0  0  0  0  0  0  0  0  0
   -2.8742    0.0920    0.2068 C   0  0  0  0  0  0  0  0  0  0  0  0
   -2.3795   -0.0196    1.3034 O   0  0  0  0  0  0  0  0  0  0  0  0
    1.7578    2.6405   -0.1016 C   0  0  0  0  0  0  0  0  0  0  0  0
    3.2902   -1.1774    0.5037 O   0  0  0  0  0  0  0  0  0  0  0  0
   -2.0209   -0.0700   -1.0248 C   0  0  0  0  0  0  0  0  0  0  0  0
   -4.1838    0.3602    0.0854 O   0  0  0  0  0  0  0  0  0  0  0  0
   -0.0356    1.6973   -0.5512 H   0  0  0  0  0  0  0  0  0  0  0  0
   -0.8871   -2.4813   -0.5974 H   0  0  0  0  0  0  0  0  0  0  0  0
    1.4311   -2.9694    0.0697 H   0  0  0  0  0  0  0  0  0  0  0  0
    2.4229    3.4918    0.0432 H   0  0  0  0  0  0  0  0  0  0  0  0
    1.3907    2.6366   -1.1280 H   0  0  0  0  0  0  0  0  0  0  0  0
    0.9150    2.7169    0.5854 H   0  0  0  0  0  0  0  0  0  0  0  0
    3.8015   -1.2745   -0.3113 H   0  0  0  0  0  0  0  0  0  0  0  0
   -2.0483    0.8496   -1.6093 H   0  0  0  0  0  0  0  0  0  0  0  0
   -2.4038   -0.8944   -1.6263 H   0  0  0  0  0  0  0  0  0  0  0  0
  7 10  1  0  0  0  0
  3 12  1  0  0  0  0
  4  6  1  0  0  0  0
  5  6  2  0  0  0  0
  4 11  1  0  0  0  0
  8 12  1  0  0  0  0
  3  5  1  0  0  0  0
  8  9  2  0  0  0  0
  2  4  2  0  0  0  0
  2  7  1  0  0  0  0
  8 13  1  0  0  0  0
  1  3  2  0  0  0  0
  1  2  1  0  0  0  0
  1 14  1  0  0  0  0
  5 15  1  0  0  0  0
  6 16  1  0  0  0  0
 10 17  1  0  0  0  0
 10 18  1  0  0  0  0
 10 19  1  0  0  0  0
 11 20  1  0  0  0  0
 12 21  1  0  0  0  0
 12 22  1  0  0  0  0
M  END
