# Supplementary material for: Predicting pKa values from EEM atomic charges
Source: J Cheminform. 2013 Apr 10;5:18. doi: 10.1186/1758-2946-5-18 (PMC3663834; doi:10.1186/1758-2946-5-18)
Supplement: Supplementary file 2 — Additional file 2: Molecules. The SDF files with the structures of the molecules and also their dissociated forms. (ZIP 310 KB) [file 13321_2012_461_MOESM2_ESM.zip › molecules/carboxylic_acids/dissociated/NSC_193418.mol]

NSC 193418
ROtclserve09100314393D 0   0.00000     0.00000135229
 
 20 20  0  0  0  0  0  0  0  0999 V2000
   -1.4107   -0.5888   -0.0000 O   0  0  0  0  0  0  0  0  0  0  0  0
   -0.2409    1.4831   -0.0004 C   0  0  0  0  0  0  0  0  0  0  0  0
    0.9538    2.1763   -0.0002 C   0  0  0  0  0  0  0  0  0  0  0  0
   -0.2365    0.0955   -0.0004 C   0  0  0  0  0  0  0  0  0  0  0  0
    2.1535    1.4886    0.0003 C   0  0  0  0  0  0  0  0  0  0  0  0
    0.9683   -0.5919   -0.0002 C   0  0  0  0  0  0  0  0  0  0  0  0
    2.1606    0.1062   -0.0001 C   0  0  0  0  0  0  0  0  0  0  0  0
    3.4465   -0.6266    0.0000 N   0  3  0  0  0  0  0  0  0  0  0  0
    4.4979   -0.0118    0.0005 O   0  5  0  0  0  0  0  0  0  0  0  0
    3.4533   -1.8446   -0.0004 O   0  0  0  0  0  0  0  0  0  0  0  0
   -2.4564    0.3851   -0.0003 C   0  0  0  0  0  0  0  0  0  0  0  0
   -3.7923   -0.3123    0.0001 C   0  0  0  0  0  0  0  0  0  0  0  0
   -3.8436   -1.5194    0.0005 O   0  0  0  0  0  0  0  0  0  0  0  0
   -4.9252    0.4076   -0.0001 O   0  0  0  0  0  0  0  0  0  0  0  0
   -1.1777    2.0206    0.0040 H   0  0  0  0  0  0  0  0  0  0  0  0
    0.9509    3.2563   -0.0002 H   0  0  0  0  0  0  0  0  0  0  0  0
    3.0866    2.0325    0.0008 H   0  0  0  0  0  0  0  0  0  0  0  0
    0.9743   -1.6719    0.0001 H   0  0  0  0  0  0  0  0  0  0  0  0
   -2.3720    1.0090    0.8895 H   0  0  0  0  0  0  0  0  0  0  0  0
   -2.3721    1.0084   -0.8905 H   0  0  0  0  0  0  0  0  0  0  0  0
  4  6  2  0  0  0  0
  5  7  2  0  0  0  0
  3  5  1  0  0  0  0
  2  4  1  0  0  0  0
  7  8  1  0  0  0  0
  6  7  1  0  0  0  0
  2  3  2  0  0  0  0
  8  9  1  0  0  0  0
  1 11  1  0  0  0  0
  1  4  1  0  0  0  0
 12 14  1  0  0  0  0
 12 13  2  0  0  0  0
 11 12  1  0  0  0  0
  8 10  2  0  0  0  0
  2 15  1  0  0  0  0
  3 16  1  0  0  0  0
  5 17  1  0  0  0  0
  6 18  1  0  0  0  0
 11 19  1  0  0  0  0
 11 20  1  0  0  0  0
M  END
