# Supplementary material for: Predicting pKa values from EEM atomic charges
Source: J Cheminform. 2013 Apr 10;5:18. doi: 10.1186/1758-2946-5-18 (PMC3663834; doi:10.1186/1758-2946-5-18)
Supplement: Supplementary file 2 — Additional file 2: Molecules. The SDF files with the structures of the molecules and also their dissociated forms. (ZIP 310 KB) [file 13321_2012_461_MOESM2_ESM.zip › molecules/carboxylic_acids/dissociated/NSC_19493.mol]

NSC 19493
ROtclserve09080318533D 0   0.00000     0.00000 18110
 
 28 27  0  0  0  0  0  0  0  0999 V2000
   -4.8673   -1.3573    0.0009 O   0  0  0  0  0  0  0  0  0  0  0  0
    4.9782   -0.1541   -0.0014 C   0  0  0  0  0  0  0  0  0  0  0  0
    4.8673   -1.3573   -0.0010 O   0  0  0  0  0  0  0  0  0  0  0  0
   -6.1973    0.4076    0.0005 O   0  0  0  0  0  0  0  0  0  0  0  0
   -4.9782   -0.1541    0.0005 C   0  0  0  0  0  0  0  0  0  0  0  0
   -3.7477    0.7160   -0.0001 C   0  0  0  0  0  0  0  0  0  0  0  0
   -2.4985   -0.1674    0.0000 C   0  0  0  0  0  0  0  0  0  0  0  0
   -1.2492    0.7160   -0.0005 C   0  0  0  0  0  0  0  0  0  0  0  0
    0.0000   -0.1674   -0.0005 C   0  0  0  0  0  0  0  0  0  0  0  0
    1.2492    0.7160   -0.0010 C   0  0  0  0  0  0  0  0  0  0  0  0
    2.4985   -0.1674   -0.0009 C   0  0  0  0  0  0  0  0  0  0  0  0
    3.7477    0.7160   -0.0015 C   0  0  0  0  0  0  0  0  0  0  0  0
    6.1973    0.4076    0.0037 O   0  0  0  0  0  0  0  0  0  0  0  0
   -3.7479    1.3450   -0.8903 H   0  0  0  0  0  0  0  0  0  0  0  0
   -3.7475    1.3456    0.8897 H   0  0  0  0  0  0  0  0  0  0  0  0
   -2.4983   -0.7964    0.8902 H   0  0  0  0  0  0  0  0  0  0  0  0
   -2.4986   -0.7970   -0.8897 H   0  0  0  0  0  0  0  0  0  0  0  0
   -1.2494    1.3450   -0.8908 H   0  0  0  0  0  0  0  0  0  0  0  0
   -1.2491    1.3456    0.8892 H   0  0  0  0  0  0  0  0  0  0  0  0
    0.0002   -0.7964    0.8897 H   0  0  0  0  0  0  0  0  0  0  0  0
   -0.0002   -0.7970   -0.8902 H   0  0  0  0  0  0  0  0  0  0  0  0
    1.2491    1.3450   -0.8912 H   0  0  0  0  0  0  0  0  0  0  0  0
    1.2494    1.3456    0.8887 H   0  0  0  0  0  0  0  0  0  0  0  0
    2.4986   -0.7964    0.8893 H   0  0  0  0  0  0  0  0  0  0  0  0
    2.4983   -0.7970   -0.8907 H   0  0  0  0  0  0  0  0  0  0  0  0
    3.7479    1.3456    0.8883 H   0  0  0  0  0  0  0  0  0  0  0  0
    3.7476    1.3450   -0.8917 H   0  0  0  0  0  0  0  0  0  0  0  0
    6.9868   -0.1507    0.0078 H   0  0  0  0  0  0  0  0  0  0  0  0
  2  3  2  0  0  0  0
  1  5  2  0  0  0  0
  5  6  1  0  0  0  0
 11 12  1  0  0  0  0
  4  5  1  0  0  0  0
  2 13  1  0  0  0  0
  2 12  1  0  0  0  0
  6  7  1  0  0  0  0
 10 11  1  0  0  0  0
  9 10  1  0  0  0  0
  8  9  1  0  0  0  0
  7  8  1  0  0  0  0
  6 14  1  0  0  0  0
  6 15  1  0  0  0  0
  7 16  1  0  0  0  0
  7 17  1  0  0  0  0
  8 18  1  0  0  0  0
  8 19  1  0  0  0  0
  9 20  1  0  0  0  0
  9 21  1  0  0  0  0
 10 22  1  0  0  0  0
 10 23  1  0  0  0  0
 11 24  1  0  0  0  0
 11 25  1  0  0  0  0
 12 26  1  0  0  0  0
 12 27  1  0  0  0  0
 13 28  1  0  0  0  0
M  END
