# Supplementary material for: Predicting pKa values from EEM atomic charges
Source: J Cheminform. 2013 Apr 10;5:18. doi: 10.1186/1758-2946-5-18 (PMC3663834; doi:10.1186/1758-2946-5-18)
Supplement: Supplementary file 2 — Additional file 2: Molecules. The SDF files with the structures of the molecules and also their dissociated forms. (ZIP 310 KB) [file 13321_2012_461_MOESM2_ESM.zip › molecules/carboxylic_acids/dissociated/NSC_2192.mol]

NSC 2192
ROtclserve09080315203D 0   0.00000     0.00000  2184
 
 22 21  0  0  0  0  0  0  0  0999 V2000
   -2.7339   -0.0747    0.0013 C   0  0  0  0  0  0  0  0  0  0  0  0
   -3.9253    0.5436    0.0004 O   0  0  0  0  0  0  0  0  0  0  0  0
   -2.6796   -1.2817   -0.0015 O   0  0  0  0  0  0  0  0  0  0  0  0
   -1.4640    0.7367   -0.0005 C   0  0  0  0  0  0  0  0  0  0  0  0
   -0.2575   -0.2043    0.0011 C   0  0  0  0  0  0  0  0  0  0  0  0
    1.0318    0.6194   -0.0008 C   0  0  0  0  0  0  0  0  0  0  0  0
    2.2382   -0.3215    0.0008 C   0  0  0  0  0  0  0  0  0  0  0  0
    3.5275    0.5022   -0.0010 C   0  0  0  0  0  0  0  0  0  0  0  0
    4.7339   -0.4388    0.0005 C   0  0  0  0  0  0  0  0  0  0  0  0
   -1.4346    1.3636   -0.8917 H   0  0  0  0  0  0  0  0  0  0  0  0
   -1.4343    1.3670    0.8883 H   0  0  0  0  0  0  0  0  0  0  0  0
   -0.2869   -0.8312    0.8922 H   0  0  0  0  0  0  0  0  0  0  0  0
   -0.2872   -0.8346   -0.8877 H   0  0  0  0  0  0  0  0  0  0  0  0
    1.0611    1.2464   -0.8919 H   0  0  0  0  0  0  0  0  0  0  0  0
    1.0615    1.2497    0.8880 H   0  0  0  0  0  0  0  0  0  0  0  0
    2.2088   -0.9485    0.8920 H   0  0  0  0  0  0  0  0  0  0  0  0
    2.2085   -0.9518   -0.8880 H   0  0  0  0  0  0  0  0  0  0  0  0
    3.5569    1.1291   -0.8922 H   0  0  0  0  0  0  0  0  0  0  0  0
    3.5572    1.1325    0.8878 H   0  0  0  0  0  0  0  0  0  0  0  0
    5.6524    0.1481   -0.0008 H   0  0  0  0  0  0  0  0  0  0  0  0
    4.7046   -1.0657    0.8917 H   0  0  0  0  0  0  0  0  0  0  0  0
    4.7042   -1.0691   -0.8883 H   0  0  0  0  0  0  0  0  0  0  0  0
  5  6  1  0  0  0  0
  4  5  1  0  0  0  0
  1  2  1  0  0  0  0
  1  4  1  0  0  0  0
  1  3  2  0  0  0  0
  8  9  1  0  0  0  0
  7  8  1  0  0  0  0
  6  7  1  0  0  0  0
  4 10  1  0  0  0  0
  4 11  1  0  0  0  0
  5 12  1  0  0  0  0
  5 13  1  0  0  0  0
  6 14  1  0  0  0  0
  6 15  1  0  0  0  0
  7 16  1  0  0  0  0
  7 17  1  0  0  0  0
  8 18  1  0  0  0  0
  8 19  1  0  0  0  0
  9 20  1  0  0  0  0
  9 21  1  0  0  0  0
  9 22  1  0  0  0  0
M  END
