# Supplementary material for: Predicting pKa values from EEM atomic charges
Source: J Cheminform. 2013 Apr 10;5:18. doi: 10.1186/1758-2946-5-18 (PMC3663834; doi:10.1186/1758-2946-5-18)
Supplement: Supplementary file 2 — Additional file 2: Molecules. The SDF files with the structures of the molecules and also their dissociated forms. (ZIP 310 KB) [file 13321_2012_461_MOESM2_ESM.zip › molecules/carboxylic_acids/dissociated/NSC_25201.mol]

NSC 25201
ROtclserve09080320013D 0   0.00000     0.00000 22796
 
 13 12  0  0  0  0  0  0  0  0999 V2000
   -1.2305    0.1955   -0.1051 C   0  0  0  0  0  0  0  0  0  0  0  0
   -1.1198    1.3472    0.2431 O   0  0  0  0  0  0  0  0  0  0  0  0
    1.1194    1.3461    0.2471 O   0  0  0  0  0  0  0  0  0  0  0  0
    1.2304    0.1959   -0.1060 C   0  0  0  0  0  0  0  0  0  0  0  0
   -2.4496   -0.3417   -0.2695 O   0  0  0  0  0  0  0  0  0  0  0  0
   -0.0000   -0.6361   -0.3608 C   0  0  0  0  0  0  0  0  0  0  0  0
    0.0005   -1.8471    0.5742 C   0  0  0  0  0  0  0  0  0  0  0  0
    2.4496   -0.3408   -0.2712 O   0  0  0  0  0  0  0  0  0  0  0  0
   -3.2392    0.1931   -0.1092 H   0  0  0  0  0  0  0  0  0  0  0  0
   -0.0003   -0.9765   -1.3963 H   0  0  0  0  0  0  0  0  0  0  0  0
    0.0008   -1.5066    1.6097 H   0  0  0  0  0  0  0  0  0  0  0  0
   -0.8894   -2.4489    0.3899 H   0  0  0  0  0  0  0  0  0  0  0  0
    0.8906   -2.4485    0.3892 H   0  0  0  0  0  0  0  0  0  0  0  0
  1  5  1  0  0  0  0
  6  7  1  0  0  0  0
  1  2  2  0  0  0  0
  3  4  2  0  0  0  0
  4  8  1  0  0  0  0
  1  6  1  0  0  0  0
  4  6  1  0  0  0  0
  5  9  1  0  0  0  0
  6 10  1  0  0  0  0
  7 11  1  0  0  0  0
  7 12  1  0  0  0  0
  7 13  1  0  0  0  0
M  END
