# Supplementary material for: Predicting pKa values from EEM atomic charges
Source: J Cheminform. 2013 Apr 10;5:18. doi: 10.1186/1758-2946-5-18 (PMC3663834; doi:10.1186/1758-2946-5-18)
Supplement: Supplementary file 2 — Additional file 2: Molecules. The SDF files with the structures of the molecules and also their dissociated forms. (ZIP 310 KB) [file 13321_2012_461_MOESM2_ESM.zip › molecules/carboxylic_acids/dissociated/NSC_256857.mol]

NSC 256857
ROtclserve09100322353D 0   0.00000     0.00000156224
 
 32 32  0  0  0  0  0  0  0  0999 V2000
   -1.5316   -0.4549    0.2991 C   0  0  0  0  0  0  0  0  0  0  0  0
   -0.7107   -0.9724   -0.6854 C   0  0  0  0  0  0  0  0  0  0  0  0
   -1.0369    0.4771    1.1922 C   0  0  0  0  0  0  0  0  0  0  0  0
    0.6048   -0.5578   -0.7769 C   0  0  0  0  0  0  0  0  0  0  0  0
    0.2786    0.8917    1.1006 C   0  0  0  0  0  0  0  0  0  0  0  0
    1.0994    0.3746    0.1158 C   0  0  0  0  0  0  0  0  0  0  0  0
    2.9818   -1.4594    0.3667 O   0  0  0  0  0  0  0  0  0  0  0  0
    3.4473   -0.3594    0.1841 C   0  0  0  0  0  0  0  0  0  0  0  0
   -2.9675   -0.9022    0.3950 C   0  0  0  0  0  0  0  0  0  0  0  0
   -3.8442    0.0096   -0.4657 C   0  0  0  0  0  0  0  0  0  0  0  0
   -5.2804   -0.5179   -0.4682 C   0  0  0  0  0  0  0  0  0  0  0  0
   -3.8229    1.4277    0.1083 C   0  0  0  0  0  0  0  0  0  0  0  0
    2.5334    0.8270    0.0157 C   0  0  0  0  0  0  0  0  0  0  0  0
    2.7726    1.4646   -1.3544 C   0  0  0  0  0  0  0  0  0  0  0  0
    4.7783   -0.1942    0.1313 O   0  0  0  0  0  0  0  0  0  0  0  0
   -1.0971   -1.7008   -1.3829 H   0  0  0  0  0  0  0  0  0  0  0  0
   -1.6783    0.8817    1.9612 H   0  0  0  0  0  0  0  0  0  0  0  0
    1.2463   -0.9626   -1.5457 H   0  0  0  0  0  0  0  0  0  0  0  0
    0.6651    1.6199    1.7983 H   0  0  0  0  0  0  0  0  0  0  0  0
   -3.0526   -1.9291    0.0397 H   0  0  0  0  0  0  0  0  0  0  0  0
   -3.2963   -0.8484    1.4328 H   0  0  0  0  0  0  0  0  0  0  0  0
   -3.4610    0.0248   -1.4859 H   0  0  0  0  0  0  0  0  0  0  0  0
   -5.9050    0.1317   -1.0813 H   0  0  0  0  0  0  0  0  0  0  0  0
   -5.2956   -1.5282   -0.8771 H   0  0  0  0  0  0  0  0  0  0  0  0
   -5.6637   -0.5331    0.5521 H   0  0  0  0  0  0  0  0  0  0  0  0
   -4.2062    1.4125    1.1286 H   0  0  0  0  0  0  0  0  0  0  0  0
   -2.7997    1.8036    0.1101 H   0  0  0  0  0  0  0  0  0  0  0  0
   -4.4475    2.0773   -0.5048 H   0  0  0  0  0  0  0  0  0  0  0  0
    2.7392    1.5580    0.7976 H   0  0  0  0  0  0  0  0  0  0  0  0
    2.5668    0.7335   -2.1363 H   0  0  0  0  0  0  0  0  0  0  0  0
    2.1116    2.3227   -1.4762 H   0  0  0  0  0  0  0  0  0  0  0  0
    3.8098    1.7917   -1.4268 H   0  0  0  0  0  0  0  0  0  0  0  0
 13 14  1  0  0  0  0
 10 12  1  0  0  0  0
 10 11  1  0  0  0  0
  8 15  1  0  0  0  0
  9 10  1  0  0  0  0
  8 13  1  0  0  0  0
  7  8  2  0  0  0  0
  6 13  1  0  0  0  0
  1  3  2  0  0  0  0
  1  2  1  0  0  0  0
  5  6  2  0  0  0  0
  1  9  1  0  0  0  0
  2  4  2  0  0  0  0
  3  5  1  0  0  0  0
  4  6  1  0  0  0  0
  2 16  1  0  0  0  0
  3 17  1  0  0  0  0
  4 18  1  0  0  0  0
  5 19  1  0  0  0  0
  9 20  1  0  0  0  0
  9 21  1  0  0  0  0
 10 22  1  0  0  0  0
 11 23  1  0  0  0  0
 11 24  1  0  0  0  0
 11 25  1  0  0  0  0
 12 26  1  0  0  0  0
 12 27  1  0  0  0  0
 12 28  1  0  0  0  0
 13 29  1  0  0  0  0
 14 30  1  0  0  0  0
 14 31  1  0  0  0  0
 14 32  1  0  0  0  0
M  END
