# Supplementary material for: Predicting pKa values from EEM atomic charges
Source: J Cheminform. 2013 Apr 10;5:18. doi: 10.1186/1758-2946-5-18 (PMC3663834; doi:10.1186/1758-2946-5-18)
Supplement: Supplementary file 2 — Additional file 2: Molecules. The SDF files with the structures of the molecules and also their dissociated forms. (ZIP 310 KB) [file 13321_2012_461_MOESM2_ESM.zip › molecules/carboxylic_acids/dissociated/NSC_25949.mol]

NSC 25949
ROtclserve09080320083D 0   0.00000     0.00000 23441
 
 13 12  0  0  0  0  0  0  0  0999 V2000
   -1.9034   -0.0457    0.0013 C   0  0  0  0  0  0  0  0  0  0  0  0
   -2.9843    0.7501    0.0006 O   0  0  0  0  0  0  0  0  0  0  0  0
   -2.0373   -1.2465   -0.0021 O   0  0  0  0  0  0  0  0  0  0  0  0
   -0.5228    0.5585    0.0001 C   0  0  0  0  0  0  0  0  0  0  0  0
    0.5228   -0.5585    0.0012 C   0  0  0  0  0  0  0  0  0  0  0  0
    1.9034    0.0457    0.0000 C   0  0  0  0  0  0  0  0  0  0  0  0
    2.0373    1.2465   -0.0015 O   0  0  0  0  0  0  0  0  0  0  0  0
    2.9843   -0.7501    0.0007 O   0  0  0  0  0  0  0  0  0  0  0  0
   -0.3962    1.1738   -0.8907 H   0  0  0  0  0  0  0  0  0  0  0  0
   -0.3957    1.1760    0.8893 H   0  0  0  0  0  0  0  0  0  0  0  0
    0.3962   -1.1738    0.8921 H   0  0  0  0  0  0  0  0  0  0  0  0
    0.3957   -1.1760   -0.8879 H   0  0  0  0  0  0  0  0  0  0  0  0
    3.8701   -0.3624   -0.0000 H   0  0  0  0  0  0  0  0  0  0  0  0
  6  7  2  0  0  0  0
  5  6  1  0  0  0  0
  1  2  1  0  0  0  0
  4  5  1  0  0  0  0
  1  4  1  0  0  0  0
  1  3  2  0  0  0  0
  6  8  1  0  0  0  0
  4 9  1  0  0  0  0
  4 10  1  0  0  0  0
  5 11  1  0  0  0  0
  5 12  1  0  0  0  0
  8 13  1  0  0  0  0
M  END
