# Supplementary material for: Predicting pKa values from EEM atomic charges
Source: J Cheminform. 2013 Apr 10;5:18. doi: 10.1186/1758-2946-5-18 (PMC3663834; doi:10.1186/1758-2946-5-18)
Supplement: Supplementary file 2 — Additional file 2: Molecules. The SDF files with the structures of the molecules and also their dissociated forms. (ZIP 310 KB) [file 13321_2012_461_MOESM2_ESM.zip › molecules/carboxylic_acids/dissociated/NSC_25952.mol]

NSC 25952
ROtclserve09080320083D 0   0.00000     0.00000 23444
 
 25 24  0  0  0  0  0  0  0  0999 V2000
   -4.3745   -0.0277    0.0015 C   0  0  0  0  0  0  0  0  0  0  0  0
   -5.5370    0.6433   -0.0034 O   0  0  0  0  0  0  0  0  0  0  0  0
   -4.3743   -1.2360    0.0007 O   0  0  0  0  0  0  0  0  0  0  0  0
   -3.0695    0.7259    0.0017 C   0  0  0  0  0  0  0  0  0  0  0  0
   -1.9064   -0.2681    0.0008 C   0  0  0  0  0  0  0  0  0  0  0  0
   -0.5815    0.4970    0.0010 C   0  0  0  0  0  0  0  0  0  0  0  0
    0.5815   -0.4970    0.0001 C   0  0  0  0  0  0  0  0  0  0  0  0
    1.9064    0.2681    0.0003 C   0  0  0  0  0  0  0  0  0  0  0  0
    3.0695   -0.7259   -0.0006 C   0  0  0  0  0  0  0  0  0  0  0  0
    4.3745    0.0277   -0.0004 C   0  0  0  0  0  0  0  0  0  0  0  0
    4.3743    1.2360    0.0004 O   0  0  0  0  0  0  0  0  0  0  0  0
    5.5370   -0.6433   -0.0011 O   0  0  0  0  0  0  0  0  0  0  0  0
   -3.0120    1.3532   -0.8878 H   0  0  0  0  0  0  0  0  0  0  0  0
   -3.0116    1.3520    0.8921 H   0  0  0  0  0  0  0  0  0  0  0  0
   -1.9639   -0.8954    0.8904 H   0  0  0  0  0  0  0  0  0  0  0  0
   -1.9643   -0.8942   -0.8896 H   0  0  0  0  0  0  0  0  0  0  0  0
   -0.5241    1.1243   -0.8885 H   0  0  0  0  0  0  0  0  0  0  0  0
   -0.5237    1.1231    0.8914 H   0  0  0  0  0  0  0  0  0  0  0  0
    0.5241   -1.1243    0.8897 H   0  0  0  0  0  0  0  0  0  0  0  0
    0.5237   -1.1231   -0.8903 H   0  0  0  0  0  0  0  0  0  0  0  0
    1.9639    0.8954   -0.8893 H   0  0  0  0  0  0  0  0  0  0  0  0
    1.9643    0.8942    0.8907 H   0  0  0  0  0  0  0  0  0  0  0  0
    3.0120   -1.3532    0.8890 H   0  0  0  0  0  0  0  0  0  0  0  0
    3.0116   -1.3520   -0.8910 H   0  0  0  0  0  0  0  0  0  0  0  0
    6.3744   -0.1596   -0.0010 H   0  0  0  0  0  0  0  0  0  0  0  0
  1  3  2  0  0  0  0
  1  4  1  0  0  0  0
  1  2  1  0  0  0  0
  4  5  1  0  0  0  0
  7  8  1  0  0  0  0
  6  7  1  0  0  0  0
  5  6  1  0  0  0  0
  8  9  1  0  0  0  0
 10 12  1  0  0  0  0
 10 11  2  0  0  0  0
  9 10  1  0  0  0  0
  4 13  1  0  0  0  0
  4 14  1  0  0  0  0
  5 15  1  0  0  0  0
  5 16  1  0  0  0  0
  6 17  1  0  0  0  0
  6 18  1  0  0  0  0
  7 19  1  0  0  0  0
  7 20  1  0  0  0  0
  8 21  1  0  0  0  0
  8 22  1  0  0  0  0
  9 23  1  0  0  0  0
  9 24  1  0  0  0  0
 12 25  1  0  0  0  0
M  END
