# Supplementary material for: Predicting pKa values from EEM atomic charges
Source: J Cheminform. 2013 Apr 10;5:18. doi: 10.1186/1758-2946-5-18 (PMC3663834; doi:10.1186/1758-2946-5-18)
Supplement: Supplementary file 2 — Additional file 2: Molecules. The SDF files with the structures of the molecules and also their dissociated forms. (ZIP 310 KB) [file 13321_2012_461_MOESM2_ESM.zip › molecules/carboxylic_acids/dissociated/NSC_2752.mol]

NSC 2752
ROtclserve09080315243D 0   0.00000     0.00000  2738
 
 11 10  0  0  0  0  0  0  0  0999 V2000
   -0.3114   -1.4985   -0.0043 H   0  0  0  0  0  0  0  0  0  0  0  0
   -0.5099   -0.4369    0.0001 C   0  0  0  0  0  0  0  0  0  0  0  0
    0.5099    0.4369    0.0000 C   0  0  0  0  0  0  0  0  0  0  0  0
    0.3114    1.4985   -0.0001 H   0  0  0  0  0  0  0  0  0  0  0  0
    1.9017   -0.0534    0.0000 C   0  0  0  0  0  0  0  0  0  0  0  0
    2.1250   -1.2472    0.0001 O   0  0  0  0  0  0  0  0  0  0  0  0
    2.9250    0.8234   -0.0000 O   0  0  0  0  0  0  0  0  0  0  0  0
   -1.9017    0.0534    0.0000 C   0  0  0  0  0  0  0  0  0  0  0  0
   -2.1250    1.2472   -0.0001 O   0  0  0  0  0  0  0  0  0  0  0  0
   -2.9250   -0.8234    0.0001 O   0  0  0  0  0  0  0  0  0  0  0  0
   -3.8370   -0.5021    0.0001 H   0  0  0  0  0  0  0  0  0  0  0  0
  3  5  1  0  0  0  0
  3  4  1  0  0  0  0
  2  8  1  0  0  0  0
  2  3  2  0  0  0  0
  1  2  1  0  0  0  0
  8  9  2  0  0  0  0
  5  7  1  0  0  0  0
  5  6  2  0  0  0  0
  8 10  1  0  0  0  0
 10 11  1  0  0  0  0
M  END
