# Supplementary material for: Predicting pKa values from EEM atomic charges
Source: J Cheminform. 2013 Apr 10;5:18. doi: 10.1186/1758-2946-5-18 (PMC3663834; doi:10.1186/1758-2946-5-18)
Supplement: Supplementary file 2 — Additional file 2: Molecules. The SDF files with the structures of the molecules and also their dissociated forms. (ZIP 310 KB) [file 13321_2012_461_MOESM2_ESM.zip › molecules/carboxylic_acids/dissociated/NSC_27799.mol]

NSC 27799
ROtclserve09080320263D 0   0.00000     0.00000 24934
 
 21 21  0  0  0  0  0  0  0  0999 V2000
    1.5322   -0.8934   -0.3411 C   0  0  0  0  0  0  0  0  0  0  0  0
    0.1950   -0.9387   -0.6850 C   0  0  0  0  0  0  0  0  0  0  0  0
    2.1018    0.3036    0.0677 C   0  0  0  0  0  0  0  0  0  0  0  0
    1.3266    1.4525    0.1302 C   0  0  0  0  0  0  0  0  0  0  0  0
   -0.5754    0.2077   -0.6223 C   0  0  0  0  0  0  0  0  0  0  0  0
   -0.0101    1.4019   -0.2147 C   0  0  0  0  0  0  0  0  0  0  0  0
   -2.8567   -0.1618    0.2235 C   0  0  0  0  0  0  0  0  0  0  0  0
   -4.1919   -0.2593    0.1266 O   0  0  0  0  0  0  0  0  0  0  0  0
   -2.3145   -0.3285    1.2903 O   0  0  0  0  0  0  0  0  0  0  0  0
   -2.0338    0.1555   -0.9985 C   0  0  0  0  0  0  0  0  0  0  0  0
    3.4170    0.3507    0.4070 O   0  0  0  0  0  0  0  0  0  0  0  0
    3.9338   -0.9712    0.2413 C   0  0  0  0  0  0  0  0  0  0  0  0
    2.1325   -1.7901   -0.3863 H   0  0  0  0  0  0  0  0  0  0  0  0
   -0.2490   -1.8704   -1.0033 H   0  0  0  0  0  0  0  0  0  0  0  0
    1.7677    2.3855    0.4485 H   0  0  0  0  0  0  0  0  0  0  0  0
   -0.6139    2.2960   -0.1666 H   0  0  0  0  0  0  0  0  0  0  0  0
   -2.3397    1.1208   -1.4020 H   0  0  0  0  0  0  0  0  0  0  0  0
   -2.1874   -0.6180   -1.7509 H   0  0  0  0  0  0  0  0  0  0  0  0
    4.9919   -0.9831    0.5031 H   0  0  0  0  0  0  0  0  0  0  0  0
    3.3910   -1.6576    0.8912 H   0  0  0  0  0  0  0  0  0  0  0  0
    3.8129   -1.2812   -0.7966 H   0  0  0  0  0  0  0  0  0  0  0  0
  3  4  1  0  0  0  0
  2  5  2  0  0  0  0
  1  2  1  0  0  0  0
  1  3  2  0  0  0  0
  5  6  1  0  0  0  0
 11 12  1  0  0  0  0
  3 11  1  0  0  0  0
  4  6  2  0  0  0  0
  7  9  2  0  0  0  0
  7 10  1  0  0  0  0
  7  8  1  0  0  0  0
  5 10  1  0  0  0  0
  1 13  1  0  0  0  0
  2 14  1  0  0  0  0
  4 15  1  0  0  0  0
  6 16  1  0  0  0  0
 10 17  1  0  0  0  0
 10 18  1  0  0  0  0
 12 19  1  0  0  0  0
 12 20  1  0  0  0  0
 12 21  1  0  0  0  0
M  END
