# Supplementary material for: Predicting pKa values from EEM atomic charges
Source: J Cheminform. 2013 Apr 10;5:18. doi: 10.1186/1758-2946-5-18 (PMC3663834; doi:10.1186/1758-2946-5-18)
Supplement: Supplementary file 2 — Additional file 2: Molecules. The SDF files with the structures of the molecules and also their dissociated forms. (ZIP 310 KB) [file 13321_2012_461_MOESM2_ESM.zip › molecules/carboxylic_acids/dissociated/NSC_281243.mol]

NSC 281243
ROtclserve09110302273D 0   0.00000     0.00000162487
 
 51 50  0  0  0  0  0  0  0  0999 V2000
    5.3995   -1.4611    0.4911 C   0  0  0  0  0  0  0  0  0  0  0  0
    6.3328   -1.8108    0.9072 H   0  0  0  0  0  0  0  0  0  0  0  0
    4.2949   -2.1321    0.7046 C   0  0  0  0  0  0  0  0  0  0  0  0
    4.2986   -2.9792    1.3746 H   0  0  0  0  0  0  0  0  0  0  0  0
    2.4487   -2.9019   -0.7290 C   0  0  0  0  0  0  0  0  0  0  0  0
    3.0584   -3.4360   -1.4428 H   0  0  0  0  0  0  0  0  0  0  0  0
    1.2136   -3.2795   -0.5104 C   0  0  0  0  0  0  0  0  0  0  0  0
    0.8414   -4.1916   -0.9530 H   0  0  0  0  0  0  0  0  0  0  0  0
    5.3669   -0.1978   -0.3299 C   0  0  0  0  0  0  0  0  0  0  0  0
    6.0937    0.9185    0.4228 C   0  0  0  0  0  0  0  0  0  0  0  0
    6.0606    2.2011   -0.4108 C   0  0  0  0  0  0  0  0  0  0  0  0
    6.7874    3.3174    0.3419 C   0  0  0  0  0  0  0  0  0  0  0  0
    6.7544    4.6000   -0.4916 C   0  0  0  0  0  0  0  0  0  0  0  0
    3.0190   -1.7222    0.0154 C   0  0  0  0  0  0  0  0  0  0  0  0
    0.3120   -2.4413    0.3589 C   0  0  0  0  0  0  0  0  0  0  0  0
   -0.9697   -2.1082   -0.4075 C   0  0  0  0  0  0  0  0  0  0  0  0
   -1.8850   -1.2571    0.4750 C   0  0  0  0  0  0  0  0  0  0  0  0
   -3.1667   -0.9241   -0.2913 C   0  0  0  0  0  0  0  0  0  0  0  0
   -4.0820   -0.0730    0.5912 C   0  0  0  0  0  0  0  0  0  0  0  0
   -5.3636    0.2600   -0.1752 C   0  0  0  0  0  0  0  0  0  0  0  0
   -6.2790    1.1111    0.7073 C   0  0  0  0  0  0  0  0  0  0  0  0
   -7.5414    1.4391   -0.0475 C   0  0  0  0  0  0  0  0  0  0  0  0
   -7.6934    1.0338   -1.1756 O   0  0  0  0  0  0  0  0  0  0  0  0
   -8.4969    2.1816    0.5334 O   0  0  0  0  0  0  0  0  0  0  0  0
    5.8607   -0.3728   -1.2857 H   0  0  0  0  0  0  0  0  0  0  0  0
    4.3317    0.0957   -0.5041 H   0  0  0  0  0  0  0  0  0  0  0  0
    5.5999    1.0936    1.3786 H   0  0  0  0  0  0  0  0  0  0  0  0
    7.1289    0.6250    0.5970 H   0  0  0  0  0  0  0  0  0  0  0  0
    6.5545    2.0261   -1.3666 H   0  0  0  0  0  0  0  0  0  0  0  0
    5.0255    2.4946   -0.5850 H   0  0  0  0  0  0  0  0  0  0  0  0
    6.2936    3.4924    1.2977 H   0  0  0  0  0  0  0  0  0  0  0  0
    7.8226    3.0239    0.5161 H   0  0  0  0  0  0  0  0  0  0  0  0
    7.2722    5.3953    0.0446 H   0  0  0  0  0  0  0  0  0  0  0  0
    7.2482    4.4250   -1.4475 H   0  0  0  0  0  0  0  0  0  0  0  0
    5.7192    4.8935   -0.6659 H   0  0  0  0  0  0  0  0  0  0  0  0
    2.2990   -1.3787    0.7581 H   0  0  0  0  0  0  0  0  0  0  0  0
    3.2286   -0.9159   -0.6875 H   0  0  0  0  0  0  0  0  0  0  0  0
    0.0610   -2.9957    1.2631 H   0  0  0  0  0  0  0  0  0  0  0  0
    0.8240   -1.5178    0.6293 H   0  0  0  0  0  0  0  0  0  0  0  0
   -0.7186   -1.5538   -1.3117 H   0  0  0  0  0  0  0  0  0  0  0  0
   -1.4817   -3.0317   -0.6779 H   0  0  0  0  0  0  0  0  0  0  0  0
   -2.1360   -1.8116    1.3793 H   0  0  0  0  0  0  0  0  0  0  0  0
   -1.3730   -0.3337    0.7454 H   0  0  0  0  0  0  0  0  0  0  0  0
   -2.9156   -0.3696   -1.1956 H   0  0  0  0  0  0  0  0  0  0  0  0
   -3.6787   -1.8476   -0.5617 H   0  0  0  0  0  0  0  0  0  0  0  0
   -4.3330   -0.6275    1.4954 H   0  0  0  0  0  0  0  0  0  0  0  0
   -3.5699    0.8505    0.8616 H   0  0  0  0  0  0  0  0  0  0  0  0
   -5.1126    0.8145   -1.0794 H   0  0  0  0  0  0  0  0  0  0  0  0
   -5.8757   -0.6634   -0.4456 H   0  0  0  0  0  0  0  0  0  0  0  0
   -6.5300    0.5566    1.6116 H   0  0  0  0  0  0  0  0  0  0  0  0
   -5.7669    2.0346    0.9777 H   0  0  0  0  0  0  0  0  0  0  0  0
  7  8  1  0  0  0  0
  1  2  1  0  0  0  0
  5  6  1  0  0  0  0
  3  4  1  0  0  0  0
  3 14  1  0  0  0  0
  7 15  1  0  0  0  0
  5  7  2  0  0  0  0
  1  9  1  0  0  0  0
  1  3  2  0  0  0  0
  5 14  1  0  0  0  0
  9 10  1  0  0  0  0
 19 20  1  0  0  0  0
 18 19  1  0  0  0  0
 10 11  1  0  0  0  0
 11 12  1  0  0  0  0
 12 13  1  0  0  0  0
 17 18  1  0  0  0  0
 16 17  1  0  0  0  0
 15 16  1  0  0  0  0
 20 21  1  0  0  0  0
 22 24  1  0  0  0  0
 21 22  1  0  0  0  0
 22 23  2  0  0  0  0
  9 25  1  0  0  0  0
  9 26  1  0  0  0  0
 10 27  1  0  0  0  0
 10 28  1  0  0  0  0
 11 29  1  0  0  0  0
 11 30  1  0  0  0  0
 12 31  1  0  0  0  0
 12 32  1  0  0  0  0
 13 33  1  0  0  0  0
 13 34  1  0  0  0  0
 13 35  1  0  0  0  0
 14 36  1  0  0  0  0
 14 37  1  0  0  0  0
 15 38  1  0  0  0  0
 15 39  1  0  0  0  0
 16 40  1  0  0  0  0
 16 41  1  0  0  0  0
 17 42  1  0  0  0  0
 17 43  1  0  0  0  0
 18 44  1  0  0  0  0
 18 45  1  0  0  0  0
 19 46  1  0  0  0  0
 19 47  1  0  0  0  0
 20 48  1  0  0  0  0
 20 49  1  0  0  0  0
 21 50  1  0  0  0  0
 21 51  1  0  0  0  0
M  END
