# Supplementary material for: Predicting pKa values from EEM atomic charges
Source: J Cheminform. 2013 Apr 10;5:18. doi: 10.1186/1758-2946-5-18 (PMC3663834; doi:10.1186/1758-2946-5-18)
Supplement: Supplementary file 2 — Additional file 2: Molecules. The SDF files with the structures of the molecules and also their dissociated forms. (ZIP 310 KB) [file 13321_2012_461_MOESM2_ESM.zip › molecules/carboxylic_acids/dissociated/NSC_295.mol]

NSC 295
ROtclserve09080314593D 0   0.00000     0.00000   295
 
 23 23  0  0  0  0  0  0  0  0999 V2000
   -2.1271   -1.1970    0.2372 C   0  0  0  0  0  0  0  0  0  0  0  0
   -3.3695   -1.1974   -0.3687 C   0  0  0  0  0  0  0  0  0  0  0  0
   -1.5059    0.0004    0.5396 C   0  0  0  0  0  0  0  0  0  0  0  0
   -2.1273    1.1973    0.2361 C   0  0  0  0  0  0  0  0  0  0  0  0
   -3.9909   -0.0004   -0.6723 C   0  0  0  0  0  0  0  0  0  0  0  0
   -3.3695    1.1969   -0.3703 C   0  0  0  0  0  0  0  0  0  0  0  0
   -0.1516    0.0008    1.2006 C   0  0  0  0  0  0  0  0  0  0  0  0
    0.9394    0.0001    0.1280 C   0  0  0  0  0  0  0  0  0  0  0  0
    2.3144    0.0005    0.7991 C   0  0  0  0  0  0  0  0  0  0  0  0
    3.3890   -0.0002   -0.2574 C   0  0  0  0  0  0  0  0  0  0  0  0
    3.0862   -0.0009   -1.4271 O   0  0  0  0  0  0  0  0  0  0  0  0
    4.6826    0.0001    0.1010 O   0  0  0  0  0  0  0  0  0  0  0  0
   -1.6436   -2.1321    0.4784 H   0  0  0  0  0  0  0  0  0  0  0  0
   -3.8546   -2.1329   -0.6053 H   0  0  0  0  0  0  0  0  0  0  0  0
   -1.6423    2.1328    0.4730 H   0  0  0  0  0  0  0  0  0  0  0  0
   -4.9613   -0.0008   -1.1463 H   0  0  0  0  0  0  0  0  0  0  0  0
   -3.8553    2.1321   -0.6068 H   0  0  0  0  0  0  0  0  0  0  0  0
   -0.0505    0.8912    1.8212 H   0  0  0  0  0  0  0  0  0  0  0  0
   -0.0505   -0.8888    1.8223 H   0  0  0  0  0  0  0  0  0  0  0  0
    0.8383   -0.8903   -0.4926 H   0  0  0  0  0  0  0  0  0  0  0  0
    0.8383    0.8897   -0.4937 H   0  0  0  0  0  0  0  0  0  0  0  0
    2.4155    0.8909    1.4196 H   0  0  0  0  0  0  0  0  0  0  0  0
    2.4155   -0.8890    1.4208 H   0  0  0  0  0  0  0  0  0  0  0  0
  1  2  2  0  0  0  0
  1  3  1  0  0  0  0
  2  5  1  0  0  0  0
  3  4  2  0  0  0  0
  3  7  1  0  0  0  0
  4  6  1  0  0  0  0
  5  6  2  0  0  0  0
  7  8  1  0  0  0  0
  8  9  1  0  0  0  0
  9 10  1  0  0  0  0
 10 11  2  0  0  0  0
 10 12  1  0  0  0  0
  1 13  1  0  0  0  0
  2 14  1  0  0  0  0
  4 15  1  0  0  0  0
  5 16  1  0  0  0  0
  6 17  1  0  0  0  0
  7 18  1  0  0  0  0
  7 19  1  0  0  0  0
  8 20  1  0  0  0  0
  8 21  1  0  0  0  0
  9 22  1  0  0  0  0
  9 23  1  0  0  0  0
M  END
