# Supplementary material for: Predicting pKa values from EEM atomic charges
Source: J Cheminform. 2013 Apr 10;5:18. doi: 10.1186/1758-2946-5-18 (PMC3663834; doi:10.1186/1758-2946-5-18)
Supplement: Supplementary file 2 — Additional file 2: Molecules. The SDF files with the structures of the molecules and also their dissociated forms. (ZIP 310 KB) [file 13321_2012_461_MOESM2_ESM.zip › molecules/carboxylic_acids/dissociated/NSC_30092.mol]

NSC 30092
ROtclserve09080320543D 0   0.00000     0.00000 26648
 
 19 19  0  0  0  0  0  0  0  0999 V2000
    0.8891    1.3313    0.0065 C   0  0  0  0  0  0  0  0  0  0  0  0
    0.6958   -0.0407   -0.0073 C   0  0  0  0  0  0  0  0  0  0  0  0
    2.1711    1.8487    0.0102 C   0  0  0  0  0  0  0  0  0  0  0  0
    1.7942   -0.8950   -0.0173 C   0  0  0  0  0  0  0  0  0  0  0  0
    3.2624    1.0000   -0.0002 C   0  0  0  0  0  0  0  0  0  0  0  0
    3.0765   -0.3698   -0.0135 C   0  0  0  0  0  0  0  0  0  0  0  0
   -0.5646   -0.5514   -0.0105 O   0  0  0  0  0  0  0  0  0  0  0  0
   -1.4611    0.5614    0.0023 C   0  0  0  0  0  0  0  0  0  0  0  0
   -2.8827    0.0613   -0.0006 C   0  0  0  0  0  0  0  0  0  0  0  0
   -3.1053   -1.1262   -0.0124 O   0  0  0  0  0  0  0  0  0  0  0  0
   -3.9016    0.9351    0.0100 O   0  0  0  0  0  0  0  0  0  0  0  0
    1.6096   -2.2423   -0.0308 O   0  0  0  0  0  0  0  0  0  0  0  0
    0.0383    1.9965    0.0098 H   0  0  0  0  0  0  0  0  0  0  0  0
    2.3204    2.9183    0.0209 H   0  0  0  0  0  0  0  0  0  0  0  0
    4.2623    1.4080    0.0024 H   0  0  0  0  0  0  0  0  0  0  0  0
    3.9307   -1.0306   -0.0205 H   0  0  0  0  0  0  0  0  0  0  0  0
   -1.2875    1.1576    0.8982 H   0  0  0  0  0  0  0  0  0  0  0  0
   -1.2903    1.1758   -0.8817 H   0  0  0  0  0  0  0  0  0  0  0  0
    1.5728   -2.5286    0.8921 H   0  0  0  0  0  0  0  0  0  0  0  0
  9 11  1  0  0  0  0
  9 10  2  0  0  0  0
  4  6  1  0  0  0  0
  1  2  1  0  0  0  0
  1  3  2  0  0  0  0
  4 12  1  0  0  0  0
  8  9  1  0  0  0  0
  5  6  2  0  0  0  0
  7  8  1  0  0  0  0
  3  5  1  0  0  0  0
  2  4  2  0  0  0  0
  2  7  1  0  0  0  0
  1 13  1  0  0  0  0
  3 14  1  0  0  0  0
  5 15  1  0  0  0  0
  6 16  1  0  0  0  0
  8 17  1  0  0  0  0
  8 18  1  0  0  0  0
 12 19  1  0  0  0  0
M  END
