# Supplementary material for: Predicting pKa values from EEM atomic charges
Source: J Cheminform. 2013 Apr 10;5:18. doi: 10.1186/1758-2946-5-18 (PMC3663834; doi:10.1186/1758-2946-5-18)
Supplement: Supplementary file 2 — Additional file 2: Molecules. The SDF files with the structures of the molecules and also their dissociated forms. (ZIP 310 KB) [file 13321_2012_461_MOESM2_ESM.zip › molecules/carboxylic_acids/dissociated/NSC_30112.mol]

NSC 30112
ROtclserve09080320543D 0   0.00000     0.00000 26668
 
 22 21  0  0  0  0  0  0  0  0999 V2000
    3.7289    0.1060    0.0015 C   0  0  0  0  0  0  0  0  0  0  0  0
    4.9481   -0.4556   -0.0035 O   0  0  0  0  0  0  0  0  0  0  0  0
    3.6181    1.3092    0.0010 O   0  0  0  0  0  0  0  0  0  0  0  0
    2.4985   -0.7640    0.0016 C   0  0  0  0  0  0  0  0  0  0  0  0
    1.2492    0.1193    0.0009 C   0  0  0  0  0  0  0  0  0  0  0  0
    0.0000   -0.7640    0.0009 C   0  0  0  0  0  0  0  0  0  0  0  0
   -1.2492    0.1193    0.0002 C   0  0  0  0  0  0  0  0  0  0  0  0
   -2.4985   -0.7640    0.0003 C   0  0  0  0  0  0  0  0  0  0  0  0
   -3.7289    0.1060   -0.0004 C   0  0  0  0  0  0  0  0  0  0  0  0
   -3.6181    1.3092   -0.0009 O   0  0  0  0  0  0  0  0  0  0  0  0
   -4.9481   -0.4556   -0.0005 O   0  0  0  0  0  0  0  0  0  0  0  0
    5.7376    0.1027   -0.0035 H   0  0  0  0  0  0  0  0  0  0  0  0
    2.4987   -1.3937   -0.8881 H   0  0  0  0  0  0  0  0  0  0  0  0
    2.4982   -1.3929    0.8919 H   0  0  0  0  0  0  0  0  0  0  0  0
    1.2490    0.7490    0.8906 H   0  0  0  0  0  0  0  0  0  0  0  0
    1.2495    0.7482   -0.8894 H   0  0  0  0  0  0  0  0  0  0  0  0
    0.0002   -1.3937   -0.8888 H   0  0  0  0  0  0  0  0  0  0  0  0
   -0.0002   -1.3929    0.8912 H   0  0  0  0  0  0  0  0  0  0  0  0
   -1.2495    0.7490    0.8899 H   0  0  0  0  0  0  0  0  0  0  0  0
   -1.2490    0.7482   -0.8901 H   0  0  0  0  0  0  0  0  0  0  0  0
   -2.4982   -1.3937   -0.8894 H   0  0  0  0  0  0  0  0  0  0  0  0
   -2.4987   -1.3929    0.8905 H   0  0  0  0  0  0  0  0  0  0  0  0
  8  9  1  0  0  0  0
  6  7  1  0  0  0  0
  7  8  1  0  0  0  0
  5  6  1  0  0  0  0
  4  5  1  0  0  0  0
  1  4  1  0  0  0  0
  9 11  1  0  0  0  0
  1  3  2  0  0  0  0
  9 10  2  0  0  0  0
  1  2  1  0  0  0  0
  2 12  1  0  0  0  0
  4 13  1  0  0  0  0
  4 14  1  0  0  0  0
  5 15  1  0  0  0  0
  5 16  1  0  0  0  0
  6 17  1  0  0  0  0
  6 18  1  0  0  0  0
  7 19  1  0  0  0  0
  7 20  1  0  0  0  0
  8 21  1  0  0  0  0
  8 22  1  0  0  0  0
M  END
