# Supplementary material for: Predicting pKa values from EEM atomic charges
Source: J Cheminform. 2013 Apr 10;5:18. doi: 10.1186/1758-2946-5-18 (PMC3663834; doi:10.1186/1758-2946-5-18)
Supplement: Supplementary file 2 — Additional file 2: Molecules. The SDF files with the structures of the molecules and also their dissociated forms. (ZIP 310 KB) [file 13321_2012_461_MOESM2_ESM.zip › molecules/carboxylic_acids/dissociated/NSC_30279.mol]

NSC 30279
ROtclserve09080320553D 0   0.00000     0.00000 26799
 
 20 19  0  0  0  0  0  0  0  0999 V2000
    2.4874    0.3860    0.0205 C   0  0  0  0  0  0  0  0  0  0  0  0
    3.7062    0.7722    0.4292 O   0  0  0  0  0  0  0  0  0  0  0  0
    2.3759   -0.4963   -0.7975 O   0  0  0  0  0  0  0  0  0  0  0  0
    1.2578    1.0485    0.5864 C   0  0  0  0  0  0  0  0  0  0  0  0
    0.0087    0.4272   -0.0420 C   0  0  0  0  0  0  0  0  0  0  0  0
    0.0432    0.6171   -1.4579 O   0  0  0  0  0  0  0  0  0  0  0  0
   -0.0282   -1.0474    0.2663 C   0  0  0  0  0  0  0  0  0  0  0  0
   -0.0254   -1.8531   -0.6341 O   0  0  0  0  0  0  0  0  0  0  0  0
   -0.0643   -1.4659    1.5412 O   0  0  0  0  0  0  0  0  0  0  0  0
   -1.2396    1.0998    0.5325 C   0  0  0  0  0  0  0  0  0  0  0  0
   -2.4704    0.4068    0.0073 C   0  0  0  0  0  0  0  0  0  0  0  0
   -2.3604   -0.5290   -0.7490 O   0  0  0  0  0  0  0  0  0  0  0  0
   -3.6889    0.8292    0.3796 O   0  0  0  0  0  0  0  0  0  0  0  0
    4.4951    0.3471    0.0660 H   0  0  0  0  0  0  0  0  0  0  0  0
    1.2315    0.9036    1.6664 H   0  0  0  0  0  0  0  0  0  0  0  0
    1.2845    2.1151    0.3634 H   0  0  0  0  0  0  0  0  0  0  0  0
    0.0661    1.5716   -1.6114 H   0  0  0  0  0  0  0  0  0  0  0  0
   -1.2208    1.0321    1.6203 H   0  0  0  0  0  0  0  0  0  0  0  0
   -1.2575    2.1480    0.2340 H   0  0  0  0  0  0  0  0  0  0  0  0
   -4.4787    0.3845    0.0426 H   0  0  0  0  0  0  0  0  0  0  0  0
 11 13  1  0  0  0  0
 11 12  2  0  0  0  0
  7  9  1  0  0  0  0
 10 11  1  0  0  0  0
  7  8  2  0  0  0  0
  5  6  1  0  0  0  0
  4  5  1  0  0  0  0
  1  4  1  0  0  0  0
  1  2  1  0  0  0  0
  1  3  2  0  0  0  0
  5 10  1  0  0  0  0
  5  7  1  0  0  0  0
  2 14  1  0  0  0  0
  4 15  1  0  0  0  0
  4 16  1  0  0  0  0
  6 17  1  0  0  0  0
 10 18  1  0  0  0  0
 10 19  1  0  0  0  0
 13 20  1  0  0  0  0
M  END
