# Supplementary material for: Predicting pKa values from EEM atomic charges
Source: J Cheminform. 2013 Apr 10;5:18. doi: 10.1186/1758-2946-5-18 (PMC3663834; doi:10.1186/1758-2946-5-18)
Supplement: Supplementary file 2 — Additional file 2: Molecules. The SDF files with the structures of the molecules and also their dissociated forms. (ZIP 310 KB) [file 13321_2012_461_MOESM2_ESM.zip › molecules/carboxylic_acids/dissociated/NSC_35913.mol]

NSC 35913
ROtclserve09080321563D 0   0.00000     0.00000 31350
 
 21 21  0  0  0  0  0  0  0  0999 V2000
    0.6442    1.2465    0.0001 C   0  0  0  0  0  0  0  0  0  0  0  0
    0.4879   -0.1322   -0.0003 C   0  0  0  0  0  0  0  0  0  0  0  0
    1.9110    1.7968    0.0004 C   0  0  0  0  0  0  0  0  0  0  0  0
    1.6051   -0.9545   -0.0004 C   0  0  0  0  0  0  0  0  0  0  0  0
    3.0232    0.9749   -0.0001 C   0  0  0  0  0  0  0  0  0  0  0  0
    2.8702   -0.3991   -0.0001 C   0  0  0  0  0  0  0  0  0  0  0  0
    4.0843   -1.2918    0.0004 C   0  0  0  0  0  0  0  0  0  0  0  0
   -0.7575   -0.6761   -0.0001 O   0  0  0  0  0  0  0  0  0  0  0  0
   -1.6835    0.4123   -0.0001 C   0  0  0  0  0  0  0  0  0  0  0  0
   -3.0911   -0.1258    0.0001 C   0  0  0  0  0  0  0  0  0  0  0  0
   -3.2818   -1.3189    0.0001 O   0  0  0  0  0  0  0  0  0  0  0  0
   -4.1331    0.7204    0.0002 O   0  0  0  0  0  0  0  0  0  0  0  0
   -0.2241    1.8888   -0.0043 H   0  0  0  0  0  0  0  0  0  0  0  0
    2.0331    2.8699    0.0007 H   0  0  0  0  0  0  0  0  0  0  0  0
    1.4861   -2.0279   -0.0003 H   0  0  0  0  0  0  0  0  0  0  0  0
    4.0129    1.4071   -0.0003 H   0  0  0  0  0  0  0  0  0  0  0  0
    4.3773   -1.5071   -1.0272 H   0  0  0  0  0  0  0  0  0  0  0  0
    4.9041   -0.7899    0.5144 H   0  0  0  0  0  0  0  0  0  0  0  0
    3.8497   -2.2240    0.5142 H   0  0  0  0  0  0  0  0  0  0  0  0
   -1.5275    1.0220    0.8899 H   0  0  0  0  0  0  0  0  0  0  0  0
   -1.5277    1.0219   -0.8901 H   0  0  0  0  0  0  0  0  0  0  0  0
  9 10  1  0  0  0  0
 10 11  2  0  0  0  0
  8  9  1  0  0  0  0
  3  5  1  0  0  0  0
  6  7  1  0  0  0  0
  2  8  1  0  0  0  0
  2  4  2  0  0  0  0
  1  2  1  0  0  0  0
  1  3  2  0  0  0  0
 10 12  1  0  0  0  0
  4  6  1  0  0  0  0
  5  6  2  0  0  0  0
  1 13  1  0  0  0  0
  3 14  1  0  0  0  0
  4 15  1  0  0  0  0
  5 16  1  0  0  0  0
  7 17  1  0  0  0  0
  7 18  1  0  0  0  0
  7 19  1  0  0  0  0
  9 20  1  0  0  0  0
  9 21  1  0  0  0  0
M  END
