# Supplementary material for: Predicting pKa values from EEM atomic charges
Source: J Cheminform. 2013 Apr 10;5:18. doi: 10.1186/1758-2946-5-18 (PMC3663834; doi:10.1186/1758-2946-5-18)
Supplement: Supplementary file 2 — Additional file 2: Molecules. The SDF files with the structures of the molecules and also their dissociated forms. (ZIP 310 KB) [file 13321_2012_461_MOESM2_ESM.zip › molecules/carboxylic_acids/dissociated/NSC_367919.mol]

NSC 367919
ROtclserve09110313563D 0   0.00000     0.00000187049
 
 11 10  0  0  0  0  0  0  0  0999 V2000
   -0.7485   -0.5120    1.4710 H   0  0  0  0  0  0  0  0  0  0  0  0
   -0.7085   -0.2031    0.4264 C   0  0  0  0  0  0  0  0  0  0  0  0
    0.7151    0.1202    0.0524 C   0  0  0  0  0  0  0  0  0  0  0  0
    0.9858    1.1994   -0.4187 O   0  0  0  0  0  0  0  0  0  0  0  0
    1.6824   -0.7908    0.2426 O   0  0  0  0  0  0  0  0  0  0  0  0
   -1.2238   -1.3378   -0.4611 C   0  0  0  0  0  0  0  0  0  0  0  0
   -1.5245    0.9552    0.2406 O   0  0  0  0  0  0  0  0  0  0  0  0
   -0.6014   -2.2212   -0.3194 H   0  0  0  0  0  0  0  0  0  0  0  0
   -2.2535   -1.5716   -0.1906 H   0  0  0  0  0  0  0  0  0  0  0  0
   -1.1838   -1.0288   -1.5057 H   0  0  0  0  0  0  0  0  0  0  0  0
   -1.4612    1.1947   -0.6941 H   0  0  0  0  0  0  0  0  0  0  0  0
  1  2  1  0  0  0  0
  2  3  1  0  0  0  0
  2  6  1  0  0  0  0
  2  7  1  0  0  0  0
  3  4  2  0  0  0  0
  3  5  1  0  0  0  0
  6  8  1  0  0  0  0
  6 9  1  0  0  0  0
  6 10  1  0  0  0  0
  7 11  1  0  0  0  0
M  END
