# Supplementary material for: Predicting pKa values from EEM atomic charges
Source: J Cheminform. 2013 Apr 10;5:18. doi: 10.1186/1758-2946-5-18 (PMC3663834; doi:10.1186/1758-2946-5-18)
Supplement: Supplementary file 2 — Additional file 2: Molecules. The SDF files with the structures of the molecules and also their dissociated forms. (ZIP 310 KB) [file 13321_2012_461_MOESM2_ESM.zip › molecules/carboxylic_acids/dissociated/NSC_3716.mol]

NSC 3716
ROtclserve09080315383D 0   0.00000     0.00000  3686
 
 15 14  0  0  0  0  0  0  0  0999 V2000
    1.8692   -0.0564   -0.0019 C   0  0  0  0  0  0  0  0  0  0  0  0
    2.9584    0.7280    0.0024 O   0  0  0  0  0  0  0  0  0  0  0  0
    1.9905   -1.2586   -0.0009 O   0  0  0  0  0  0  0  0  0  0  0  0
    0.4951    0.5623   -0.0016 C   0  0  0  0  0  0  0  0  0  0  0  0
   -0.5622   -0.5437   -0.0001 C   0  0  0  0  0  0  0  0  0  0  0  0
   -1.9363    0.0751    0.0002 C   0  0  0  0  0  0  0  0  0  0  0  0
   -2.0575    1.2766   -0.0008 O   0  0  0  0  0  0  0  0  0  0  0  0
   -3.1592   -0.8056    0.0016 C   0  0  0  0  0  0  0  0  0  0  0  0
    0.3753    1.1807    0.8879 H   0  0  0  0  0  0  0  0  0  0  0  0
    0.3742    1.1792   -0.8921 H   0  0  0  0  0  0  0  0  0  0  0  0
   -0.4423   -1.1621   -0.8896 H   0  0  0  0  0  0  0  0  0  0  0  0
   -0.4413   -1.1606    0.8904 H   0  0  0  0  0  0  0  0  0  0  0  0
   -3.4535   -1.0171    1.0296 H   0  0  0  0  0  0  0  0  0  0  0  0
   -3.9744   -0.2962   -0.5122 H   0  0  0  0  0  0  0  0  0  0  0  0
   -2.9342   -1.7406   -0.5115 H   0  0  0  0  0  0  0  0  0  0  0  0
  1  3  2  0  0  0  0
  1  2  1  0  0  0  0
  5  6  1  0  0  0  0
  4  5  1  0  0  0  0
  1  4  1  0  0  0  0
  6  7  2  0  0  0  0
  6  8  1  0  0  0  0
  4 9  1  0  0  0  0
  4 10  1  0  0  0  0
  5 11  1  0  0  0  0
  5 12  1  0  0  0  0
  8 13  1  0  0  0  0
  8 14  1  0  0  0  0
  8 15  1  0  0  0  0
M  END
