# Supplementary material for: Predicting pKa values from EEM atomic charges
Source: J Cheminform. 2013 Apr 10;5:18. doi: 10.1186/1758-2946-5-18 (PMC3663834; doi:10.1186/1758-2946-5-18)
Supplement: Supplementary file 2 — Additional file 2: Molecules. The SDF files with the structures of the molecules and also their dissociated forms. (ZIP 310 KB) [file 13321_2012_461_MOESM2_ESM.zip › molecules/carboxylic_acids/dissociated/NSC_37409.mol]

NSC 37409
ROtclserve09080322173D 0   0.00000     0.00000 32765
 
 20 20  0  0  0  0  0  0  0  0999 V2000
    0.3308    1.8796    0.0000 C   0  0  0  0  0  0  0  0  0  0  0  0
    0.3939    0.4935   -0.0003 C   0  0  0  0  0  0  0  0  0  0  0  0
    1.4951    2.6227    0.0003 C   0  0  0  0  0  0  0  0  0  0  0  0
    1.6266   -0.1424   -0.0003 C   0  0  0  0  0  0  0  0  0  0  0  0
    2.7229    1.9864    0.0003 C   0  0  0  0  0  0  0  0  0  0  0  0
    2.7884    0.6055    0.0000 C   0  0  0  0  0  0  0  0  0  0  0  0
   -0.7503   -0.2399   -0.0001 O   0  0  0  0  0  0  0  0  0  0  0  0
   -1.8362    0.6889   -0.0001 C   0  0  0  0  0  0  0  0  0  0  0  0
   -3.1415   -0.0644    0.0001 C   0  0  0  0  0  0  0  0  0  0  0  0
   -3.1417   -1.2726    0.0003 O   0  0  0  0  0  0  0  0  0  0  0  0
   -4.3038    0.6070    0.0001 O   0  0  0  0  0  0  0  0  0  0  0  0
    1.6975   -1.6207   -0.0001 N   0  3  0  0  0  0  0  0  0  0  0  0
    2.7802   -2.1785    0.0003 O   0  5  0  0  0  0  0  0  0  0  0  0
    0.6730   -2.2795   -0.0003 O   0  0  0  0  0  0  0  0  0  0  0  0
   -0.6278    2.3770   -0.0045 H   0  0  0  0  0  0  0  0  0  0  0  0
    1.4465    3.7016    0.0001 H   0  0  0  0  0  0  0  0  0  0  0  0
    3.6321    2.5692   -0.0002 H   0  0  0  0  0  0  0  0  0  0  0  0
    3.7485    0.1109   -0.0000 H   0  0  0  0  0  0  0  0  0  0  0  0
   -1.7783    1.3157    0.8898 H   0  0  0  0  0  0  0  0  0  0  0  0
   -1.7785    1.3154   -0.8902 H   0  0  0  0  0  0  0  0  0  0  0  0
  5  6  2  0  0  0  0
  7  8  1  0  0  0  0
  4 12  1  0  0  0  0
  8  9  1  0  0  0  0
  4  6  1  0  0  0  0
  3  5  1  0  0  0  0
  9 10  2  0  0  0  0
 12 13  1  0  0  0  0
  2  7  1  0  0  0  0
  9 11  1  0  0  0  0
  2  4  2  0  0  0  0
  1  2  1  0  0  0  0
  1  3  2  0  0  0  0
 12 14  2  0  0  0  0
  1 15  1  0  0  0  0
  3 16  1  0  0  0  0
  5 17  1  0  0  0  0
  6 18  1  0  0  0  0
  8 19  1  0  0  0  0
  8 20  1  0  0  0  0
M  END
