# Supplementary material for: Predicting pKa values from EEM atomic charges
Source: J Cheminform. 2013 Apr 10;5:18. doi: 10.1186/1758-2946-5-18 (PMC3663834; doi:10.1186/1758-2946-5-18)
Supplement: Supplementary file 2 — Additional file 2: Molecules. The SDF files with the structures of the molecules and also their dissociated forms. (ZIP 310 KB) [file 13321_2012_461_MOESM2_ESM.zip › molecules/carboxylic_acids/dissociated/NSC_3806.mol]

NSC 3806
ROtclserve09080315393D 0   0.00000     0.00000  3776
 
 14 13  0  0  0  0  0  0  0  0999 V2000
    2.4968    0.8020   -0.2099 C   0  0  0  0  0  0  0  0  0  0  0  0
    1.2085   -0.0181   -0.3031 C   0  0  0  0  0  0  0  0  0  0  0  0
    1.3135   -1.1675    0.5393 O   0  0  0  0  0  0  0  0  0  0  0  0
    0.0245    0.8391    0.1489 C   0  0  0  0  0  0  0  0  0  0  0  0
   -1.2574    0.0743   -0.0585 C   0  0  0  0  0  0  0  0  0  0  0  0
   -1.2271   -1.0417   -0.5204 O   0  0  0  0  0  0  0  0  0  0  0  0
   -2.4329    0.6331    0.2700 O   0  0  0  0  0  0  0  0  0  0  0  0
    2.6512    1.1201    0.8211 H   0  0  0  0  0  0  0  0  0  0  0  0
    3.3403    0.1914   -0.5320 H   0  0  0  0  0  0  0  0  0  0  0  0
    2.4167    1.6788   -0.8525 H   0  0  0  0  0  0  0  0  0  0  0  0
    1.0541   -0.3362   -1.3342 H   0  0  0  0  0  0  0  0  0  0  0  0
    1.4491   -0.8425    1.4399 H   0  0  0  0  0  0  0  0  0  0  0  0
    0.1351    1.0832    1.2054 H   0  0  0  0  0  0  0  0  0  0  0  0
   -0.0025    1.7587   -0.4357 H   0  0  0  0  0  0  0  0  0  0  0  0
  1  2  1  0  0  0  0
  4  5  1  0  0  0  0
  2  4  1  0  0  0  0
  2  3  1  0  0  0  0
  5  6  2  0  0  0  0
  5  7  1  0  0  0  0
  1  8  1  0  0  0  0
  1  9  1  0  0  0  0
  1 10  1  0  0  0  0
  2 11  1  0  0  0  0
  3 12  1  0  0  0  0
  4 13  1  0  0  0  0
  4 14  1  0  0  0  0
M  END
