# Supplementary material for: Predicting pKa values from EEM atomic charges
Source: J Cheminform. 2013 Apr 10;5:18. doi: 10.1186/1758-2946-5-18 (PMC3663834; doi:10.1186/1758-2946-5-18)
Supplement: Supplementary file 2 — Additional file 2: Molecules. The SDF files with the structures of the molecules and also their dissociated forms. (ZIP 310 KB) [file 13321_2012_461_MOESM2_ESM.zip › molecules/carboxylic_acids/dissociated/NSC_38176.mol]

NSC 38176
ROtclserve09080322243D 0   0.00000     0.00000 33399
 
 21 21  0  0  0  0  0  0  0  0999 V2000
    1.3625   -1.4441    0.0004 C   0  0  0  0  0  0  0  0  0  0  0  0
    2.7003   -1.0997    0.0001 C   0  0  0  0  0  0  0  0  0  0  0  0
    0.3921   -0.4526    0.0003 C   0  0  0  0  0  0  0  0  0  0  0  0
    3.0725    0.2319   -0.0002 C   0  0  0  0  0  0  0  0  0  0  0  0
    0.7682    0.8828    0.0000 C   0  0  0  0  0  0  0  0  0  0  0  0
    2.1074    1.2220    0.0003 C   0  0  0  0  0  0  0  0  0  0  0  0
   -0.9246   -0.7888    0.0001 O   0  0  0  0  0  0  0  0  0  0  0  0
   -3.1392    0.1300   -0.0001 C   0  0  0  0  0  0  0  0  0  0  0  0
   -3.5195   -1.0168   -0.0002 O   0  0  0  0  0  0  0  0  0  0  0  0
    4.5327    0.6048   -0.0004 C   0  0  0  0  0  0  0  0  0  0  0  0
   -1.6633    0.4344    0.0001 C   0  0  0  0  0  0  0  0  0  0  0  0
   -4.0313    1.1329   -0.0001 O   0  0  0  0  0  0  0  0  0  0  0  0
    1.0722   -2.4843   -0.0039 H   0  0  0  0  0  0  0  0  0  0  0  0
    3.4561   -1.8712    0.0005 H   0  0  0  0  0  0  0  0  0  0  0  0
    0.0147    1.6565   -0.0003 H   0  0  0  0  0  0  0  0  0  0  0  0
    2.4007    2.2614    0.0007 H   0  0  0  0  0  0  0  0  0  0  0  0
    4.8850    0.6945    1.0272 H   0  0  0  0  0  0  0  0  0  0  0  0
    5.1048   -0.1675   -0.5145 H   0  0  0  0  0  0  0  0  0  0  0  0
    4.6644    1.5571   -0.5141 H   0  0  0  0  0  0  0  0  0  0  0  0
   -1.4114    1.0110    0.8902 H   0  0  0  0  0  0  0  0  0  0  0  0
   -1.4111    1.0111   -0.8898 H   0  0  0  0  0  0  0  0  0  0  0  0
  1  3  2  0  0  0  0
  1  2  1  0  0  0  0
  4 10  1  0  0  0  0
  4  6  1  0  0  0  0
  3  5  1  0  0  0  0
  2  4  2  0  0  0  0
  3  7  1  0  0  0  0
  8  9  2  0  0  0  0
  7 11  1  0  0  0  0
  5  6  2  0  0  0  0
  8 11  1  0  0  0  0
  8 12  1  0  0  0  0
  1 13  1  0  0  0  0
  2 14  1  0  0  0  0
  5 15  1  0  0  0  0
  6 16  1  0  0  0  0
 10 17  1  0  0  0  0
 10 18  1  0  0  0  0
 10 19  1  0  0  0  0
 11 20  1  0  0  0  0
 11 21  1  0  0  0  0
M  END
