# Supplementary material for: Predicting pKa values from EEM atomic charges
Source: J Cheminform. 2013 Apr 10;5:18. doi: 10.1186/1758-2946-5-18 (PMC3663834; doi:10.1186/1758-2946-5-18)
Supplement: Supplementary file 2 — Additional file 2: Molecules. The SDF files with the structures of the molecules and also their dissociated forms. (ZIP 310 KB) [file 13321_2012_461_MOESM2_ESM.zip › molecules/carboxylic_acids/dissociated/NSC_38177.mol]

NSC 38177
ROtclserve09080322243D 0   0.00000     0.00000 33400
 
 22 22  0  0  0  0  0  0  0  0999 V2000
    0.1962    1.2679   -0.0000 C   0  0  0  0  0  0  0  0  0  0  0  0
    0.0559   -0.1129   -0.0003 C   0  0  0  0  0  0  0  0  0  0  0  0
    1.4559    1.8353    0.0002 C   0  0  0  0  0  0  0  0  0  0  0  0
    1.1809   -0.9228   -0.0003 C   0  0  0  0  0  0  0  0  0  0  0  0
    2.5790    1.0301    0.0002 C   0  0  0  0  0  0  0  0  0  0  0  0
    2.4440   -0.3508   -0.0000 C   0  0  0  0  0  0  0  0  0  0  0  0
    3.5488   -1.1422   -0.0001 O   0  0  0  0  0  0  0  0  0  0  0  0
    4.6812   -0.2705    0.0002 C   0  0  0  0  0  0  0  0  0  0  0  0
   -1.1834   -0.6705   -0.0001 O   0  0  0  0  0  0  0  0  0  0  0  0
   -2.1214    0.4075   -0.0001 C   0  0  0  0  0  0  0  0  0  0  0  0
   -3.5230   -0.1461    0.0001 C   0  0  0  0  0  0  0  0  0  0  0  0
   -3.7005   -1.3412    0.0003 O   0  0  0  0  0  0  0  0  0  0  0  0
   -4.5743    0.6886    0.0001 O   0  0  0  0  0  0  0  0  0  0  0  0
   -0.6800    1.8993   -0.0045 H   0  0  0  0  0  0  0  0  0  0  0  0
    1.5630    2.9100    0.0001 H   0  0  0  0  0  0  0  0  0  0  0  0
    1.0737   -1.9974   -0.0001 H   0  0  0  0  0  0  0  0  0  0  0  0
    3.5626    1.4760    0.0004 H   0  0  0  0  0  0  0  0  0  0  0  0
    5.5959   -0.8632    0.0002 H   0  0  0  0  0  0  0  0  0  0  0  0
    4.6557    0.3585   -0.8897 H   0  0  0  0  0  0  0  0  0  0  0  0
    4.6555    0.3581    0.8903 H   0  0  0  0  0  0  0  0  0  0  0  0
   -1.9721    1.0190    0.8898 H   0  0  0  0  0  0  0  0  0  0  0  0
   -1.9723    1.0188   -0.8902 H   0  0  0  0  0  0  0  0  0  0  0  0
  7  8  1  0  0  0  0
 10 11  1  0  0  0  0
  5  6  2  0  0  0  0
  9 10  1  0  0  0  0
  6  7  1  0  0  0  0
 11 13  1  0  0  0  0
 11 12  2  0  0  0  0
  4  6  1  0  0  0  0
  3  5  1  0  0  0  0
  2  4  2  0  0  0  0
  1  2  1  0  0  0  0
  1  3  2  0  0  0  0
  2  9  1  0  0  0  0
  1 14  1  0  0  0  0
  3 15  1  0  0  0  0
  4 16  1  0  0  0  0
  5 17  1  0  0  0  0
  8 18  1  0  0  0  0
  8 19  1  0  0  0  0
  8 20  1  0  0  0  0
 10 21  1  0  0  0  0
 10 22  1  0  0  0  0
M  END
