# Supplementary material for: Predicting pKa values from EEM atomic charges
Source: J Cheminform. 2013 Apr 10;5:18. doi: 10.1186/1758-2946-5-18 (PMC3663834; doi:10.1186/1758-2946-5-18)
Supplement: Supplementary file 2 — Additional file 2: Molecules. The SDF files with the structures of the molecules and also their dissociated forms. (ZIP 310 KB) [file 13321_2012_461_MOESM2_ESM.zip › molecules/carboxylic_acids/dissociated/NSC_401846.mol]

NSC 401846
ROtclserve09110317123D 0   0.00000     0.00000193808
 
 21 21  0  0  0  0  0  0  0  0999 V2000
   -1.1466   -1.1981   -0.2700 C   0  0  0  0  0  0  0  0  0  0  0  0
   -2.4948   -1.1480   -0.5712 C   0  0  0  0  0  0  0  0  0  0  0  0
   -0.5127   -0.0852    0.2501 C   0  0  0  0  0  0  0  0  0  0  0  0
   -3.2092    0.0151   -0.3523 C   0  0  0  0  0  0  0  0  0  0  0  0
   -1.2271    1.0778    0.4690 C   0  0  0  0  0  0  0  0  0  0  0  0
   -2.5754    1.1278    0.1683 C   0  0  0  0  0  0  0  0  0  0  0  0
    0.9569   -0.1401    0.5789 C   0  0  0  0  0  0  0  0  0  0  0  0
    1.2547    0.8067    1.7433 C   0  0  0  0  0  0  0  0  0  0  0  0
    1.3134   -1.4742    0.9465 O   0  0  0  0  0  0  0  0  0  0  0  0
    1.7574    0.2795   -0.6270 C   0  0  0  0  0  0  0  0  0  0  0  0
    1.2607    0.9981   -1.4618 O   0  0  0  0  0  0  0  0  0  0  0  0
    3.0224   -0.1450   -0.7738 O   0  0  0  0  0  0  0  0  0  0  0  0
   -0.5895   -2.1082   -0.4369 H   0  0  0  0  0  0  0  0  0  0  0  0
   -2.9900   -2.0174   -0.9780 H   0  0  0  0  0  0  0  0  0  0  0  0
   -4.2623    0.0545   -0.5883 H   0  0  0  0  0  0  0  0  0  0  0  0
   -0.7320    1.9471    0.8761 H   0  0  0  0  0  0  0  0  0  0  0  0
   -3.1333    2.0367    0.3387 H   0  0  0  0  0  0  0  0  0  0  0  0
    0.9828    1.8243    1.4629 H   0  0  0  0  0  0  0  0  0  0  0  0
    0.6757    0.5032    2.6155 H   0  0  0  0  0  0  0  0  0  0  0  0
    2.3177    0.7670    1.9811 H   0  0  0  0  0  0  0  0  0  0  0  0
    1.1103   -2.0371    0.1869 H   0  0  0  0  0  0  0  0  0  0  0  0
 10 11  2  0  0  0  0
  7 10  1  0  0  0  0
  7  9  1  0  0  0  0
 10 12  1  0  0  0  0
  2  4  1  0  0  0  0
  7  8  1  0  0  0  0
  1  2  2  0  0  0  0
  1  3  1  0  0  0  0
  4  6  2  0  0  0  0
  5  6  1  0  0  0  0
  3  5  2  0  0  0  0
  3  7  1  0  0  0  0
  1 13  1  0  0  0  0
  2 14  1  0  0  0  0
  4 15  1  0  0  0  0
  5 16  1  0  0  0  0
  6 17  1  0  0  0  0
  8 18  1  0  0  0  0
  8 19  1  0  0  0  0
  8 20  1  0  0  0  0
  9 21  1  0  0  0  0
M  END
