# Supplementary material for: Predicting pKa values from EEM atomic charges
Source: J Cheminform. 2013 Apr 10;5:18. doi: 10.1186/1758-2946-5-18 (PMC3663834; doi:10.1186/1758-2946-5-18)
Supplement: Supplementary file 2 — Additional file 2: Molecules. The SDF files with the structures of the molecules and also their dissociated forms. (ZIP 310 KB) [file 13321_2012_461_MOESM2_ESM.zip › molecules/carboxylic_acids/dissociated/NSC_406833.mol]

NSC 406833
ROtclserve09110318113D 0   0.00000     0.00000198501
 
 16 15  0  0  0  0  0  0  0  0999 V2000
    1.5754    0.0487    0.0018 C   0  0  0  0  0  0  0  0  0  0  0  0
    2.7594   -0.5835   -0.0024 O   0  0  0  0  0  0  0  0  0  0  0  0
    1.5352    1.2562    0.0004 O   0  0  0  0  0  0  0  0  0  0  0  0
    0.2960   -0.7478    0.0019 C   0  0  0  0  0  0  0  0  0  0  0  0
   -0.8993    0.2073    0.0002 C   0  0  0  0  0  0  0  0  0  0  0  0
   -2.1982   -0.6013    0.0003 C   0  0  0  0  0  0  0  0  0  0  0  0
   -3.3935    0.3538   -0.0014 C   0  0  0  0  0  0  0  0  0  0  0  0
    0.2596   -1.3770   -0.8874 H   0  0  0  0  0  0  0  0  0  0  0  0
    0.2586   -1.3750    0.8926 H   0  0  0  0  0  0  0  0  0  0  0  0
   -0.8629    0.8365    0.8895 H   0  0  0  0  0  0  0  0  0  0  0  0
   -0.8619    0.8346   -0.8905 H   0  0  0  0  0  0  0  0  0  0  0  0
   -2.2346   -1.2305   -0.8890 H   0  0  0  0  0  0  0  0  0  0  0  0
   -2.2356   -1.2285    0.8910 H   0  0  0  0  0  0  0  0  0  0  0  0
   -4.3188   -0.2222   -0.0014 H   0  0  0  0  0  0  0  0  0  0  0  0
   -3.3571    0.9830    0.8879 H   0  0  0  0  0  0  0  0  0  0  0  0
   -3.3561    0.9811   -0.8921 H   0  0  0  0  0  0  0  0  0  0  0  0
  6  7  1  0  0  0  0
  4  5  1  0  0  0  0
  5  6  1  0  0  0  0
  1  4  1  0  0  0  0
  1  3  2  0  0  0  0
  1  2  1  0  0  0  0
  4  8  1  0  0  0  0
  4 9  1  0  0  0  0
  5 10  1  0  0  0  0
  5 11  1  0  0  0  0
  6 12  1  0  0  0  0
  6 13  1  0  0  0  0
  7 14  1  0  0  0  0
  7 15  1  0  0  0  0
  7 16  1  0  0  0  0
M  END
