# Supplementary material for: Predicting pKa values from EEM atomic charges
Source: J Cheminform. 2013 Apr 10;5:18. doi: 10.1186/1758-2946-5-18 (PMC3663834; doi:10.1186/1758-2946-5-18)
Supplement: Supplementary file 2 — Additional file 2: Molecules. The SDF files with the structures of the molecules and also their dissociated forms. (ZIP 310 KB) [file 13321_2012_461_MOESM2_ESM.zip › molecules/carboxylic_acids/dissociated/NSC_4126.mol]

NSC 4126
ROtclserve09080315453D 0   0.00000     0.00000  4092
 
 19 18  0  0  0  0  0  0  0  0999 V2000
    1.8738    0.0515    0.0020 C   0  0  0  0  0  0  0  0  0  0  0  0
    2.9896   -0.6698    0.1929 O   0  0  0  0  0  0  0  0  0  0  0  0
    1.9479    1.1726   -0.4425 O   0  0  0  0  0  0  0  0  0  0  0  0
    0.5283   -0.5391    0.3361 C   0  0  0  0  0  0  0  0  0  0  0  0
   -0.5685    0.4800    0.0212 C   0  0  0  0  0  0  0  0  0  0  0  0
   -1.9346   -0.1196    0.3604 C   0  0  0  0  0  0  0  0  0  0  0  0
   -3.0201    0.9406    0.1639 C   0  0  0  0  0  0  0  0  0  0  0  0
   -2.2118   -1.3100   -0.5599 C   0  0  0  0  0  0  0  0  0  0  0  0
    0.3691   -1.4393   -0.2575 H   0  0  0  0  0  0  0  0  0  0  0  0
    0.4956   -0.7922    1.3958 H   0  0  0  0  0  0  0  0  0  0  0  0
   -0.4094    1.3803    0.6148 H   0  0  0  0  0  0  0  0  0  0  0  0
   -0.5359    0.7331   -1.0386 H   0  0  0  0  0  0  0  0  0  0  0  0
   -1.9371   -0.4541    1.3978 H   0  0  0  0  0  0  0  0  0  0  0  0
   -3.0176    1.2751   -0.8735 H   0  0  0  0  0  0  0  0  0  0  0  0
   -3.9933    0.5134    0.4056 H   0  0  0  0  0  0  0  0  0  0  0  0
   -2.8226    1.7887    0.8195 H   0  0  0  0  0  0  0  0  0  0  0  0
   -2.2094   -0.9755   -1.5973 H   0  0  0  0  0  0  0  0  0  0  0  0
   -1.4386   -2.0653   -0.4199 H   0  0  0  0  0  0  0  0  0  0  0  0
   -3.1851   -1.7372   -0.3182 H   0  0  0  0  0  0  0  0  0  0  0  0
  1  4  1  0  0  0  0
  1  3  2  0  0  0  0
  1  2  1  0  0  0  0
  5  6  1  0  0  0  0
  4  5  1  0  0  0  0
  6  7  1  0  0  0  0
  6  8  1  0  0  0  0
  4 9  1  0  0  0  0
  4 10  1  0  0  0  0
  5 11  1  0  0  0  0
  5 12  1  0  0  0  0
  6 13  1  0  0  0  0
  7 14  1  0  0  0  0
  7 15  1  0  0  0  0
  7 16  1  0  0  0  0
  8 17  1  0  0  0  0
  8 18  1  0  0  0  0
  8 19  1  0  0  0  0
M  END
