# Supplementary material for: Predicting pKa values from EEM atomic charges
Source: J Cheminform. 2013 Apr 10;5:18. doi: 10.1186/1758-2946-5-18 (PMC3663834; doi:10.1186/1758-2946-5-18)
Supplement: Supplementary file 2 — Additional file 2: Molecules. The SDF files with the structures of the molecules and also their dissociated forms. (ZIP 310 KB) [file 13321_2012_461_MOESM2_ESM.zip › molecules/carboxylic_acids/dissociated/NSC_4255.mol]

NSC 4255
ROtclserve09080315463D 0   0.00000     0.00000  4220
 
 22 22  0  0  0  0  0  0  0  0999 V2000
    0.8358    1.6979   -0.0002 C   0  0  0  0  0  0  0  0  0  0  0  0
    2.1999    1.4805    0.0000 C   0  0  0  0  0  0  0  0  0  0  0  0
   -0.0381    0.6209   -0.0003 C   0  0  0  0  0  0  0  0  0  0  0  0
    2.6957    0.1852    0.0002 C   0  0  0  0  0  0  0  0  0  0  0  0
    0.4577   -0.6744   -0.0000 C   0  0  0  0  0  0  0  0  0  0  0  0
    1.8218   -0.8919    0.0007 C   0  0  0  0  0  0  0  0  0  0  0  0
    4.0386   -0.0288   -0.0004 O   0  0  0  0  0  0  0  0  0  0  0  0
   -1.3809    0.8349   -0.0001 O   0  0  0  0  0  0  0  0  0  0  0  0
    4.2312   -1.4448    0.0000 C   0  0  0  0  0  0  0  0  0  0  0  0
   -2.0041   -0.4510   -0.0002 C   0  0  0  0  0  0  0  0  0  0  0  0
   -3.5018   -0.2835   -0.0000 C   0  0  0  0  0  0  0  0  0  0  0  0
   -3.9858    0.8236    0.0002 O   0  0  0  0  0  0  0  0  0  0  0  0
   -4.2980   -1.3641   -0.0001 O   0  0  0  0  0  0  0  0  0  0  0  0
    0.4498    2.7066    0.0041 H   0  0  0  0  0  0  0  0  0  0  0  0
    2.8804    2.3192   -0.0003 H   0  0  0  0  0  0  0  0  0  0  0  0
   -0.2227   -1.5131    0.0006 H   0  0  0  0  0  0  0  0  0  0  0  0
    2.2079   -1.9005    0.0002 H   0  0  0  0  0  0  0  0  0  0  0  0
    5.2984   -1.6663   -0.0005 H   0  0  0  0  0  0  0  0  0  0  0  0
    3.7715   -1.8737    0.8904 H   0  0  0  0  0  0  0  0  0  0  0  0
    3.7705   -1.8744   -0.8895 H   0  0  0  0  0  0  0  0  0  0  0  0
   -1.7003   -1.0020   -0.8903 H   0  0  0  0  0  0  0  0  0  0  0  0
   -1.7001   -1.0022    0.8897 H   0  0  0  0  0  0  0  0  0  0  0  0
  2  4  2  0  0  0  0
  1  3  2  0  0  0  0
  1  2  1  0  0  0  0
 11 13  1  0  0  0  0
  4  6  1  0  0  0  0
  4  7  1  0  0  0  0
  3  5  1  0  0  0  0
  3  8  1  0  0  0  0
  7  9  1  0  0  0  0
 11 12  2  0  0  0  0
  5  6  2  0  0  0  0
 10 11  1  0  0  0  0
  8 10  1  0  0  0  0
  1 14  1  0  0  0  0
  2 15  1  0  0  0  0
  5 16  1  0  0  0  0
  6 17  1  0  0  0  0
  9 18  1  0  0  0  0
  9 19  1  0  0  0  0
  9 20  1  0  0  0  0
 10 21  1  0  0  0  0
 10 22  1  0  0  0  0
M  END
