# Supplementary material for: Predicting pKa values from EEM atomic charges
Source: J Cheminform. 2013 Apr 10;5:18. doi: 10.1186/1758-2946-5-18 (PMC3663834; doi:10.1186/1758-2946-5-18)
Supplement: Supplementary file 2 — Additional file 2: Molecules. The SDF files with the structures of the molecules and also their dissociated forms. (ZIP 310 KB) [file 13321_2012_461_MOESM2_ESM.zip › molecules/carboxylic_acids/dissociated/NSC_4505.mol]

NSC 4505
ROtclserve09080315503D 0   0.00000     0.00000  4463
 
 14 13  0  0  0  0  0  0  0  0999 V2000
   -0.6215    0.0374   -0.0000 C   0  0  0  0  0  0  0  0  0  0  0  0
    1.3688   -1.2237    0.0000 O   0  0  0  0  0  0  0  0  0  0  0  0
    0.8772   -0.1200    0.0000 C   0  0  0  0  0  0  0  0  0  0  0  0
   -1.2360   -1.2527    0.0000 O   0  0  0  0  0  0  0  0  0  0  0  0
   -1.0534    0.8080    1.2492 C   0  0  0  0  0  0  0  0  0  0  0  0
   -1.0534    0.8080   -1.2492 C   0  0  0  0  0  0  0  0  0  0  0  0
    1.6661    0.9660    0.0000 O   0  0  0  0  0  0  0  0  0  0  0  0
   -2.1919   -1.1070    0.0000 H   0  0  0  0  0  0  0  0  0  0  0  0
   -2.1374    0.9219    1.2492 H   0  0  0  0  0  0  0  0  0  0  0  0
   -0.7457    0.2590    2.1392 H   0  0  0  0  0  0  0  0  0  0  0  0
   -0.5847    1.7921    1.2492 H   0  0  0  0  0  0  0  0  0  0  0  0
   -0.5847    1.7921   -1.2492 H   0  0  0  0  0  0  0  0  0  0  0  0
   -0.7457    0.2590   -2.1392 H   0  0  0  0  0  0  0  0  0  0  0  0
   -2.1374    0.9219   -1.2492 H   0  0  0  0  0  0  0  0  0  0  0  0
  1  6  1  0  0  0  0
  1  5  1  0  0  0  0
  3  7  1  0  0  0  0
  2  3  2  0  0  0  0
  1  4  1  0  0  0  0
  1  3  1  0  0  0  0
  4  8  1  0  0  0  0
  5  9  1  0  0  0  0
  5 10  1  0  0  0  0
  5 11  1  0  0  0  0
  6 12  1  0  0  0  0
  6 13  1  0  0  0  0
  6 14  1  0  0  0  0
M  END
