# Supplementary material for: Predicting pKa values from EEM atomic charges
Source: J Cheminform. 2013 Apr 10;5:18. doi: 10.1186/1758-2946-5-18 (PMC3663834; doi:10.1186/1758-2946-5-18)
Supplement: Supplementary file 2 — Additional file 2: Molecules. The SDF files with the structures of the molecules and also their dissociated forms. (ZIP 310 KB) [file 13321_2012_461_MOESM2_ESM.zip › molecules/carboxylic_acids/dissociated/NSC_4765.mol]

NSC 4765
ROtclserve09080315523D 0   0.00000     0.00000  4721
 
  8  7  0  0  0  0  0  0  0  0999 V2000
    0.8543   -0.6870   -0.0002 C   0  0  0  0  0  0  0  0  0  0  0  0
   -0.4282    0.0304   -0.0000 C   0  0  0  0  0  0  0  0  0  0  0  0
   -0.4447    1.2457    0.0002 O   0  0  0  0  0  0  0  0  0  0  0  0
   -1.5864   -0.6593   -0.0001 O   0  0  0  0  0  0  0  0  0  0  0  0
    1.9977   -0.0060   -0.0001 C   0  0  0  0  0  0  0  0  0  0  0  0
    0.8689   -1.7669    0.0041 H   0  0  0  0  0  0  0  0  0  0  0  0
    2.9402   -0.5333   -0.0003 H   0  0  0  0  0  0  0  0  0  0  0  0
    1.9830    1.0739    0.0001 H   0  0  0  0  0  0  0  0  0  0  0  0
  1  2  1  0  0  0  0
  2  4  1  0  0  0  0
  2  3  2  0  0  0  0
  1  5  2  0  0  0  0
  1  6  1  0  0  0  0
  5  7  1  0  0  0  0
  5  8  1  0  0  0  0
M  END
