# Supplementary material for: Predicting pKa values from EEM atomic charges
Source: J Cheminform. 2013 Apr 10;5:18. doi: 10.1186/1758-2946-5-18 (PMC3663834; doi:10.1186/1758-2946-5-18)
Supplement: Supplementary file 2 — Additional file 2: Molecules. The SDF files with the structures of the molecules and also their dissociated forms. (ZIP 310 KB) [file 13321_2012_461_MOESM2_ESM.zip › molecules/carboxylic_acids/dissociated/NSC_5024.mol]

NSC 5024
ROtclserve09080315553D 0   0.00000     0.00000  4970
 
 25 24  0  0  0  0  0  0  0  0999 V2000
   -3.3305   -0.0440    0.0012 C   0  0  0  0  0  0  0  0  0  0  0  0
   -4.5079    0.6006    0.0002 O   0  0  0  0  0  0  0  0  0  0  0  0
   -3.3031   -1.2519   -0.0017 O   0  0  0  0  0  0  0  0  0  0  0  0
   -2.0429    0.7390   -0.0004 C   0  0  0  0  0  0  0  0  0  0  0  0
   -0.8577   -0.2285    0.0011 C   0  0  0  0  0  0  0  0  0  0  0  0
    0.4496    0.5664   -0.0005 C   0  0  0  0  0  0  0  0  0  0  0  0
    1.6348   -0.4011    0.0010 C   0  0  0  0  0  0  0  0  0  0  0  0
    2.9421    0.3938   -0.0006 C   0  0  0  0  0  0  0  0  0  0  0  0
    4.1274   -0.5737    0.0009 C   0  0  0  0  0  0  0  0  0  0  0  0
    5.4346    0.2212   -0.0008 C   0  0  0  0  0  0  0  0  0  0  0  0
   -1.9996    1.3652   -0.8915 H   0  0  0  0  0  0  0  0  0  0  0  0
   -1.9993    1.3684    0.8884 H   0  0  0  0  0  0  0  0  0  0  0  0
   -0.9010   -0.8547    0.8922 H   0  0  0  0  0  0  0  0  0  0  0  0
   -0.9013   -0.8579   -0.8877 H   0  0  0  0  0  0  0  0  0  0  0  0
    0.4929    1.1926   -0.8917 H   0  0  0  0  0  0  0  0  0  0  0  0
    0.4932    1.1958    0.8883 H   0  0  0  0  0  0  0  0  0  0  0  0
    1.5915   -1.0273    0.8921 H   0  0  0  0  0  0  0  0  0  0  0  0
    1.5912   -1.0305   -0.8878 H   0  0  0  0  0  0  0  0  0  0  0  0
    2.9854    1.0200   -0.8918 H   0  0  0  0  0  0  0  0  0  0  0  0
    2.9857    1.0232    0.8882 H   0  0  0  0  0  0  0  0  0  0  0  0
    4.0840   -1.1999    0.8920 H   0  0  0  0  0  0  0  0  0  0  0  0
    4.0837   -1.2031   -0.8880 H   0  0  0  0  0  0  0  0  0  0  0  0
    6.2790   -0.4681    0.0003 H   0  0  0  0  0  0  0  0  0  0  0  0
    5.4780    0.8474   -0.8919 H   0  0  0  0  0  0  0  0  0  0  0  0
    5.4783    0.8506    0.8881 H   0  0  0  0  0  0  0  0  0  0  0  0
  1  2  1  0  0  0  0
  4  5  1  0  0  0  0
  6  7  1  0  0  0  0
  5  6  1  0  0  0  0
  1  4  1  0  0  0  0
  1  3  2  0  0  0  0
  9 10  1  0  0  0  0
  8  9  1  0  0  0  0
  7  8  1  0  0  0  0
  4 11  1  0  0  0  0
  4 12  1  0  0  0  0
  5 13  1  0  0  0  0
  5 14  1  0  0  0  0
  6 15  1  0  0  0  0
  6 16  1  0  0  0  0
  7 17  1  0  0  0  0
  7 18  1  0  0  0  0
  8 19  1  0  0  0  0
  8 20  1  0  0  0  0
  9 21  1  0  0  0  0
  9 22  1  0  0  0  0
 10 23  1  0  0  0  0
 10 24  1  0  0  0  0
 10 25  1  0  0  0  0
M  END
