# Supplementary material for: Predicting pKa values from EEM atomic charges
Source: J Cheminform. 2013 Apr 10;5:18. doi: 10.1186/1758-2946-5-18 (PMC3663834; doi:10.1186/1758-2946-5-18)
Supplement: Supplementary file 2 — Additional file 2: Molecules. The SDF files with the structures of the molecules and also their dissociated forms. (ZIP 310 KB) [file 13321_2012_461_MOESM2_ESM.zip › molecules/carboxylic_acids/dissociated/NSC_5025.mol]

NSC 5025
ROtclserve09080315553D 0   0.00000     0.00000  4971
 
 31 30  0  0  0  0  0  0  0  0999 V2000
   -4.5290   -0.0718    0.0012 C   0  0  0  0  0  0  0  0  0  0  0  0
   -5.7184    0.5504    0.0003 O   0  0  0  0  0  0  0  0  0  0  0  0
   -4.4787   -1.2790   -0.0019 O   0  0  0  0  0  0  0  0  0  0  0  0
   -3.2564    0.7354   -0.0003 C   0  0  0  0  0  0  0  0  0  0  0  0
   -2.0531   -0.2095    0.0011 C   0  0  0  0  0  0  0  0  0  0  0  0
   -0.7611    0.6100   -0.0004 C   0  0  0  0  0  0  0  0  0  0  0  0
    0.4422   -0.3350    0.0010 C   0  0  0  0  0  0  0  0  0  0  0  0
    1.7342    0.4845   -0.0005 C   0  0  0  0  0  0  0  0  0  0  0  0
    2.9375   -0.4605    0.0008 C   0  0  0  0  0  0  0  0  0  0  0  0
    4.2295    0.3590   -0.0007 C   0  0  0  0  0  0  0  0  0  0  0  0
    5.4329   -0.5860    0.0007 C   0  0  0  0  0  0  0  0  0  0  0  0
    6.7249    0.2335   -0.0008 C   0  0  0  0  0  0  0  0  0  0  0  0
   -3.2249    1.3625   -0.8913 H   0  0  0  0  0  0  0  0  0  0  0  0
   -3.2247    1.3654    0.8886 H   0  0  0  0  0  0  0  0  0  0  0  0
   -2.0846   -0.8366    0.8921 H   0  0  0  0  0  0  0  0  0  0  0  0
   -2.0848   -0.8395   -0.8879 H   0  0  0  0  0  0  0  0  0  0  0  0
   -0.7296    1.2370   -0.8914 H   0  0  0  0  0  0  0  0  0  0  0  0
   -0.7294    1.2399    0.8885 H   0  0  0  0  0  0  0  0  0  0  0  0
    0.4107   -0.9621    0.8920 H   0  0  0  0  0  0  0  0  0  0  0  0
    0.4105   -0.9650   -0.8880 H   0  0  0  0  0  0  0  0  0  0  0  0
    1.7657    1.1115   -0.8916 H   0  0  0  0  0  0  0  0  0  0  0  0
    1.7659    1.1145    0.8884 H   0  0  0  0  0  0  0  0  0  0  0  0
    2.9060   -1.0875    0.8919 H   0  0  0  0  0  0  0  0  0  0  0  0
    2.9058   -1.0905   -0.8881 H   0  0  0  0  0  0  0  0  0  0  0  0
    4.2610    0.9861   -0.8917 H   0  0  0  0  0  0  0  0  0  0  0  0
    4.2613    0.9890    0.8883 H   0  0  0  0  0  0  0  0  0  0  0  0
    5.4014   -1.2130    0.8918 H   0  0  0  0  0  0  0  0  0  0  0  0
    5.4011   -1.2159   -0.8882 H   0  0  0  0  0  0  0  0  0  0  0  0
    7.5821   -0.4397    0.0002 H   0  0  0  0  0  0  0  0  0  0  0  0
    6.7564    0.8606   -0.8918 H   0  0  0  0  0  0  0  0  0  0  0  0
    6.7566    0.8635    0.8882 H   0  0  0  0  0  0  0  0  0  0  0  0
  6  7  1  0  0  0  0
  5  6  1  0  0  0  0
  1  2  1  0  0  0  0
  4  5  1  0  0  0  0
  1  4  1  0  0  0  0
  1  3  2  0  0  0  0
  7  8  1  0  0  0  0
  8  9  1  0  0  0  0
 11 12  1  0  0  0  0
 10 11  1  0  0  0  0
  9 10  1  0  0  0  0
  4 13  1  0  0  0  0
  4 14  1  0  0  0  0
  5 15  1  0  0  0  0
  5 16  1  0  0  0  0
  6 17  1  0  0  0  0
  6 18  1  0  0  0  0
  7 19  1  0  0  0  0
  7 20  1  0  0  0  0
  8 21  1  0  0  0  0
  8 22  1  0  0  0  0
  9 23  1  0  0  0  0
  9 24  1  0  0  0  0
 10 25  1  0  0  0  0
 10 26  1  0  0  0  0
 11 27  1  0  0  0  0
 11 28  1  0  0  0  0
 12 29  1  0  0  0  0
 12 30  1  0  0  0  0
 12 31  1  0  0  0  0
M  END
