# Supplementary material for: Predicting pKa values from EEM atomic charges
Source: J Cheminform. 2013 Apr 10;5:18. doi: 10.1186/1758-2946-5-18 (PMC3663834; doi:10.1186/1758-2946-5-18)
Supplement: Supplementary file 2 — Additional file 2: Molecules. The SDF files with the structures of the molecules and also their dissociated forms. (ZIP 310 KB) [file 13321_2012_461_MOESM2_ESM.zip › molecules/carboxylic_acids/dissociated/NSC_5028.mol]

NSC 5028
ROtclserve09080315553D 0   0.00000     0.00000  4974
 
 43 42  0  0  0  0  0  0  0  0999 V2000
    6.9630   -0.1212    0.0012 C   0  0  0  0  0  0  0  0  0  0  0  0
    6.8885   -1.3272    0.0005 O   0  0  0  0  0  0  0  0  0  0  0  0
    8.1647    0.4769   -0.0040 O   0  0  0  0  0  0  0  0  0  0  0  0
    5.7069    0.7114    0.0015 C   0  0  0  0  0  0  0  0  0  0  0  0
    4.4849   -0.2092    0.0008 C   0  0  0  0  0  0  0  0  0  0  0  0
    3.2096    0.6361    0.0012 C   0  0  0  0  0  0  0  0  0  0  0  0
    1.9875   -0.2844    0.0005 C   0  0  0  0  0  0  0  0  0  0  0  0
    0.7123    0.5609    0.0008 C   0  0  0  0  0  0  0  0  0  0  0  0
   -0.5098   -0.3597    0.0002 C   0  0  0  0  0  0  0  0  0  0  0  0
   -1.7851    0.4857    0.0005 C   0  0  0  0  0  0  0  0  0  0  0  0
   -3.0072   -0.4349   -0.0001 C   0  0  0  0  0  0  0  0  0  0  0  0
   -4.2824    0.4104    0.0002 C   0  0  0  0  0  0  0  0  0  0  0  0
   -5.5045   -0.5101   -0.0005 C   0  0  0  0  0  0  0  0  0  0  0  0
   -6.7798    0.3352   -0.0002 C   0  0  0  0  0  0  0  0  0  0  0  0
   -8.0019   -0.5854   -0.0008 C   0  0  0  0  0  0  0  0  0  0  0  0
   -9.2771    0.2599   -0.0005 C   0  0  0  0  0  0  0  0  0  0  0  0
    5.6879    1.3399    0.8918 H   0  0  0  0  0  0  0  0  0  0  0  0
    5.6881    1.3409   -0.8882 H   0  0  0  0  0  0  0  0  0  0  0  0
    4.5039   -0.8377   -0.8895 H   0  0  0  0  0  0  0  0  0  0  0  0
    4.5037   -0.8387    0.8905 H   0  0  0  0  0  0  0  0  0  0  0  0
    3.1905    1.2647    0.8915 H   0  0  0  0  0  0  0  0  0  0  0  0
    3.1907    1.2657   -0.8885 H   0  0  0  0  0  0  0  0  0  0  0  0
    2.0066   -0.9130   -0.8898 H   0  0  0  0  0  0  0  0  0  0  0  0
    2.0064   -0.9139    0.8901 H   0  0  0  0  0  0  0  0  0  0  0  0
    0.6932    1.1894    0.8911 H   0  0  0  0  0  0  0  0  0  0  0  0
    0.6934    1.1904   -0.8888 H   0  0  0  0  0  0  0  0  0  0  0  0
   -0.4908   -0.9882   -0.8901 H   0  0  0  0  0  0  0  0  0  0  0  0
   -0.4910   -0.9892    0.8898 H   0  0  0  0  0  0  0  0  0  0  0  0
   -1.8041    1.1142    0.8908 H   0  0  0  0  0  0  0  0  0  0  0  0
   -1.8039    1.1152   -0.8891 H   0  0  0  0  0  0  0  0  0  0  0  0
   -2.9881   -1.0634   -0.8905 H   0  0  0  0  0  0  0  0  0  0  0  0
   -2.9883   -1.0644    0.8895 H   0  0  0  0  0  0  0  0  0  0  0  0
   -4.3015    1.0390    0.8905 H   0  0  0  0  0  0  0  0  0  0  0  0
   -4.3013    1.0399   -0.8895 H   0  0  0  0  0  0  0  0  0  0  0  0
   -5.4855   -1.1387   -0.8908 H   0  0  0  0  0  0  0  0  0  0  0  0
   -5.4857   -1.1397    0.8892 H   0  0  0  0  0  0  0  0  0  0  0  0
   -6.7988    0.9637    0.8902 H   0  0  0  0  0  0  0  0  0  0  0  0
   -6.7986    0.9647   -0.8898 H   0  0  0  0  0  0  0  0  0  0  0  0
   -7.9828   -1.2139   -0.8911 H   0  0  0  0  0  0  0  0  0  0  0  0
   -7.9830   -1.2149    0.8888 H   0  0  0  0  0  0  0  0  0  0  0  0
  -10.1478   -0.3959   -0.0009 H   0  0  0  0  0  0  0  0  0  0  0  0
   -9.2962    0.8885    0.8898 H   0  0  0  0  0  0  0  0  0  0  0  0
   -9.2960    0.8895   -0.8901 H   0  0  0  0  0  0  0  0  0  0  0  0
 10 11  1  0  0  0  0
  1  2  2  0  0  0  0
  9 10  1  0  0  0  0
  6  7  1  0  0  0  0
  1  3  1  0  0  0  0
  5  6  1  0  0  0  0
  4  5  1  0  0  0  0
  1  4  1  0  0  0  0
 11 12  1  0  0  0  0
  8  9  1  0  0  0  0
  7  8  1  0  0  0  0
 12 13  1  0  0  0  0
 15 16  1  0  0  0  0
 14 15  1  0  0  0  0
 13 14  1  0  0  0  0
  4 17  1  0  0  0  0
  4 18  1  0  0  0  0
  5 19  1  0  0  0  0
  5 20  1  0  0  0  0
  6 21  1  0  0  0  0
  6 22  1  0  0  0  0
  7 23  1  0  0  0  0
  7 24  1  0  0  0  0
  8 25  1  0  0  0  0
  8 26  1  0  0  0  0
  9 27  1  0  0  0  0
  9 28  1  0  0  0  0
 10 29  1  0  0  0  0
 10 30  1  0  0  0  0
 11 31  1  0  0  0  0
 11 32  1  0  0  0  0
 12 33  1  0  0  0  0
 12 34  1  0  0  0  0
 13 35  1  0  0  0  0
 13 36  1  0  0  0  0
 14 37  1  0  0  0  0
 14 38  1  0  0  0  0
 15 39  1  0  0  0  0
 15 40  1  0  0  0  0
 16 41  1  0  0  0  0
 16 42  1  0  0  0  0
 16 43  1  0  0  0  0
M  END
