# Supplementary material for: Predicting pKa values from EEM atomic charges
Source: J Cheminform. 2013 Apr 10;5:18. doi: 10.1186/1758-2946-5-18 (PMC3663834; doi:10.1186/1758-2946-5-18)
Supplement: Supplementary file 2 — Additional file 2: Molecules. The SDF files with the structures of the molecules and also their dissociated forms. (ZIP 310 KB) [file 13321_2012_461_MOESM2_ESM.zip › molecules/carboxylic_acids/dissociated/NSC_5165.mol]

NSC 5165
ROtclserve09080315563D 0   0.00000     0.00000  5103
 
 22 22  0  0  0  0  0  0  0  0999 V2000
   -0.4280    0.2462    0.0028 C   0  0  0  0  0  0  0  0  0  0  0  0
   -0.4215    1.6318    0.0014 C   0  0  0  0  0  0  0  0  0  0  0  0
   -1.6380   -0.4409    0.0012 C   0  0  0  0  0  0  0  0  0  0  0  0
   -1.6155    2.3285   -0.0014 C   0  0  0  0  0  0  0  0  0  0  0  0
   -2.8312    0.2635   -0.0017 C   0  0  0  0  0  0  0  0  0  0  0  0
   -2.8178    1.6459   -0.0025 C   0  0  0  0  0  0  0  0  0  0  0  0
   -1.6495   -1.8008    0.0020 O   0  0  0  0  0  0  0  0  0  0  0  0
    0.7458   -0.4408   -0.0001 O   0  0  0  0  0  0  0  0  0  0  0  0
   -3.0210   -2.2023    0.0000 C   0  0  0  0  0  0  0  0  0  0  0  0
    1.7932    0.5313    0.0025 C   0  0  0  0  0  0  0  0  0  0  0  0
    3.1279   -0.1685   -0.0005 C   0  0  0  0  0  0  0  0  0  0  0  0
    3.1771   -1.3758   -0.0045 O   0  0  0  0  0  0  0  0  0  0  0  0
    4.2621    0.5494    0.0012 O   0  0  0  0  0  0  0  0  0  0  0  0
    0.5163    2.1674    0.0030 H   0  0  0  0  0  0  0  0  0  0  0  0
   -1.6091    3.4085   -0.0024 H   0  0  0  0  0  0  0  0  0  0  0  0
   -3.7718   -0.2673   -0.0022 H   0  0  0  0  0  0  0  0  0  0  0  0
   -3.7485    2.1938   -0.0044 H   0  0  0  0  0  0  0  0  0  0  0  0
   -3.0810   -3.2906    0.0006 H   0  0  0  0  0  0  0  0  0  0  0  0
   -3.5155   -1.8106    0.8889 H   0  0  0  0  0  0  0  0  0  0  0  0
   -3.5126   -1.8117   -0.8910 H   0  0  0  0  0  0  0  0  0  0  0  0
    1.7095    1.1579   -0.8855 H   0  0  0  0  0  0  0  0  0  0  0  0
    1.7105    1.1522    0.8945 H   0  0  0  0  0  0  0  0  0  0  0  0
  1  3  2  0  0  0  0
  1  2  1  0  0  0  0
  1  8  1  0  0  0  0
  2  4  2  0  0  0  0
  7  9  1  0  0  0  0
  3  7  1  0  0  0  0
  5  6  2  0  0  0  0
  4  6  1  0  0  0  0
  3  5  1  0  0  0  0
 11 12  2  0  0  0  0
  8 10  1  0  0  0  0
 10 11  1  0  0  0  0
 11 13  1  0  0  0  0
  2 14  1  0  0  0  0
  4 15  1  0  0  0  0
  5 16  1  0  0  0  0
  6 17  1  0  0  0  0
  9 18  1  0  0  0  0
  9 19  1  0  0  0  0
  9 20  1  0  0  0  0
 10 21  1  0  0  0  0
 10 22  1  0  0  0  0
M  END
