# Supplementary material for: Predicting pKa values from EEM atomic charges
Source: J Cheminform. 2013 Apr 10;5:18. doi: 10.1186/1758-2946-5-18 (PMC3663834; doi:10.1186/1758-2946-5-18)
Supplement: Supplementary file 2 — Additional file 2: Molecules. The SDF files with the structures of the molecules and also their dissociated forms. (ZIP 310 KB) [file 13321_2012_461_MOESM2_ESM.zip › molecules/carboxylic_acids/dissociated/NSC_5293.mol]

NSC 5293
ROtclserve09080315573D 0   0.00000     0.00000  5230
 
 21 21  0  0  0  0  0  0  0  0999 V2000
    0.9176    1.3201   -0.0001 C   0  0  0  0  0  0  0  0  0  0  0  0
    0.7183   -0.0531   -0.0003 C   0  0  0  0  0  0  0  0  0  0  0  0
    2.2010    1.8305    0.0003 C   0  0  0  0  0  0  0  0  0  0  0  0
    1.8092   -0.9098   -0.0001 C   0  0  0  0  0  0  0  0  0  0  0  0
    3.2869    0.9742    0.0000 C   0  0  0  0  0  0  0  0  0  0  0  0
    3.0911   -0.3943    0.0003 C   0  0  0  0  0  0  0  0  0  0  0  0
   -0.5435   -0.5577   -0.0003 O   0  0  0  0  0  0  0  0  0  0  0  0
   -1.4350    0.5591    0.0000 C   0  0  0  0  0  0  0  0  0  0  0  0
   -2.8588    0.0653    0.0001 C   0  0  0  0  0  0  0  0  0  0  0  0
   -3.0867   -1.1213   -0.0001 O   0  0  0  0  0  0  0  0  0  0  0  0
   -3.8738    0.9436    0.0003 O   0  0  0  0  0  0  0  0  0  0  0  0
    1.5964   -2.4017    0.0001 C   0  0  0  0  0  0  0  0  0  0  0  0
    0.0699    1.9892   -0.0048 H   0  0  0  0  0  0  0  0  0  0  0  0
    2.3567    2.8992    0.0004 H   0  0  0  0  0  0  0  0  0  0  0  0
    4.2897    1.3753    0.0003 H   0  0  0  0  0  0  0  0  0  0  0  0
    3.9408   -1.0609    0.0008 H   0  0  0  0  0  0  0  0  0  0  0  0
   -1.2600    1.1635    0.8901 H   0  0  0  0  0  0  0  0  0  0  0  0
   -1.2602    1.1638   -0.8899 H   0  0  0  0  0  0  0  0  0  0  0  0
    1.5451   -2.7616   -1.0275 H   0  0  0  0  0  0  0  0  0  0  0  0
    2.4262   -2.8870    0.5141 H   0  0  0  0  0  0  0  0  0  0  0  0
    0.6640   -2.6357    0.5140 H   0  0  0  0  0  0  0  0  0  0  0  0
  5  6  2  0  0  0  0
  4 12  1  0  0  0  0
  1  2  1  0  0  0  0
  1  3  2  0  0  0  0
  2  4  2  0  0  0  0
  4  6  1  0  0  0  0
  3  5  1  0  0  0  0
  2  7  1  0  0  0  0
  8  9  1  0  0  0  0
  9 10  2  0  0  0  0
  7  8  1  0  0  0  0
  9 11  1  0  0  0  0
  1 13  1  0  0  0  0
  3 14  1  0  0  0  0
  5 15  1  0  0  0  0
  6 16  1  0  0  0  0
  8 17  1  0  0  0  0
  8 18  1  0  0  0  0
 12 19  1  0  0  0  0
 12 20  1  0  0  0  0
 12 21  1  0  0  0  0
M  END
