# Supplementary material for: Predicting pKa values from EEM atomic charges
Source: J Cheminform. 2013 Apr 10;5:18. doi: 10.1186/1758-2946-5-18 (PMC3663834; doi:10.1186/1758-2946-5-18)
Supplement: Supplementary file 2 — Additional file 2: Molecules. The SDF files with the structures of the molecules and also their dissociated forms. (ZIP 310 KB) [file 13321_2012_461_MOESM2_ESM.zip › molecules/carboxylic_acids/dissociated/NSC_5398.mol]

NSC 5398
ROtclserve09080315593D 0   0.00000     0.00000  5333
 
 19 19  0  0  0  0  0  0  0  0999 V2000
   -1.0572    1.1967    0.2414 C   0  0  0  0  0  0  0  0  0  0  0  0
    0.2941    1.1961    0.5325 C   0  0  0  0  0  0  0  0  0  0  0  0
    0.9698   -0.0014    0.6756 C   0  0  0  0  0  0  0  0  0  0  0  0
    0.2940   -1.1982    0.5281 C   0  0  0  0  0  0  0  0  0  0  0  0
   -1.0577   -1.1976    0.2383 C   0  0  0  0  0  0  0  0  0  0  0  0
   -1.7329   -0.0002    0.0933 C   0  0  0  0  0  0  0  0  0  0  0  0
   -3.1803    0.0005   -0.2165 N   0  3  0  0  0  0  0  0  0  0  0  0
   -3.7764   -1.0540   -0.3437 O   0  5  0  0  0  0  0  0  0  0  0  0
   -3.7753    1.0556   -0.3442 O   0  0  0  0  0  0  0  0  0  0  0  0
    2.4432   -0.0021    0.9920 C   0  0  0  0  0  0  0  0  0  0  0  0
    3.2326    0.0005   -0.2917 C   0  0  0  0  0  0  0  0  0  0  0  0
    2.6578    0.0027   -1.3544 O   0  0  0  0  0  0  0  0  0  0  0  0
    4.5744    0.0004   -0.2544 O   0  0  0  0  0  0  0  0  0  0  0  0
   -1.5861    2.1322    0.1340 H   0  0  0  0  0  0  0  0  0  0  0  0
    0.8221    2.1311    0.6477 H   0  0  0  0  0  0  0  0  0  0  0  0
    0.8215   -2.1338    0.6417 H   0  0  0  0  0  0  0  0  0  0  0  0
   -1.5856   -2.1327    0.1226 H   0  0  0  0  0  0  0  0  0  0  0  0
    2.6906    0.8867    1.5724 H   0  0  0  0  0  0  0  0  0  0  0  0
    2.6905   -0.8932    1.5688 H   0  0  0  0  0  0  0  0  0  0  0  0
  5  6  2  0  0  0  0
  4  5  1  0  0  0  0
  7  8  1  0  0  0  0
  3  4  2  0  0  0  0
  6  7  1  0  0  0  0
  3 10  1  0  0  0  0
  2  3  1  0  0  0  0
  1  6  1  0  0  0  0
  1  2  2  0  0  0  0
  7  9  2  0  0  0  0
 11 12  2  0  0  0  0
 10 11  1  0  0  0  0
 11 13  1  0  0  0  0
  1 14  1  0  0  0  0
  2 15  1  0  0  0  0
  4 16  1  0  0  0  0
  5 17  1  0  0  0  0
 10 18  1  0  0  0  0
 10 19  1  0  0  0  0
M  END
