# Supplementary material for: Predicting pKa values from EEM atomic charges
Source: J Cheminform. 2013 Apr 10;5:18. doi: 10.1186/1758-2946-5-18 (PMC3663834; doi:10.1186/1758-2946-5-18)
Supplement: Supplementary file 2 — Additional file 2: Molecules. The SDF files with the structures of the molecules and also their dissociated forms. (ZIP 310 KB) [file 13321_2012_461_MOESM2_ESM.zip › molecules/carboxylic_acids/dissociated/NSC_61983.mol]

NSC 61983
ROtclserve09090303163D 0   0.00000     0.00000 51694
 
 22 21  0  0  0  0  0  0  0  0999 V2000
   -0.9656   -0.5473    0.0000 C   0  0  0  0  0  0  0  0  0  0  0  0
   -2.2431    0.2947   -0.0000 C   0  0  0  0  0  0  0  0  0  0  0  0
   -3.4628   -0.6291    0.0000 C   0  0  0  0  0  0  0  0  0  0  0  0
    0.2540    0.3765    0.0000 C   0  0  0  0  0  0  0  0  0  0  0  0
    0.2251    1.2594   -1.2492 C   0  0  0  0  0  0  0  0  0  0  0  0
    0.2251    1.2594    1.2492 C   0  0  0  0  0  0  0  0  0  0  0  0
    1.5123   -0.4528   -0.0000 C   0  0  0  0  0  0  0  0  0  0  0  0
    1.4409   -1.6589   -0.0000 O   0  0  0  0  0  0  0  0  0  0  0  0
    2.7124    0.1485   -0.0000 O   0  0  0  0  0  0  0  0  0  0  0  0
   -0.9450   -1.1763    0.8900 H   0  0  0  0  0  0  0  0  0  0  0  0
   -0.9450   -1.1763   -0.8900 H   0  0  0  0  0  0  0  0  0  0  0  0
   -2.2637    0.9237    0.8900 H   0  0  0  0  0  0  0  0  0  0  0  0
   -2.2637    0.9237   -0.8900 H   0  0  0  0  0  0  0  0  0  0  0  0
   -4.3729   -0.0293   -0.0000 H   0  0  0  0  0  0  0  0  0  0  0  0
   -3.4422   -1.2581   -0.8900 H   0  0  0  0  0  0  0  0  0  0  0  0
   -3.4422   -1.2581    0.8900 H   0  0  0  0  0  0  0  0  0  0  0  0
   -0.6850    1.8592   -1.2492 H   0  0  0  0  0  0  0  0  0  0  0  0
    1.0940    1.9175   -1.2492 H   0  0  0  0  0  0  0  0  0  0  0  0
    0.2457    0.6304   -2.1392 H   0  0  0  0  0  0  0  0  0  0  0  0
    0.2457    0.6304    2.1392 H   0  0  0  0  0  0  0  0  0  0  0  0
    1.0940    1.9175    1.2492 H   0  0  0  0  0  0  0  0  0  0  0  0
   -0.6850    1.8592    1.2492 H   0  0  0  0  0  0  0  0  0  0  0  0
  1  2  1  0  0  0  0
  1  4  1  0  0  0  0
  7  8  2  0  0  0  0
  4  7  1  0  0  0  0
  4  6  1  0  0  0  0
  4  5  1  0  0  0  0
  2  3  1  0  0  0  0
  7  9  1  0  0  0  0
  1 10  1  0  0  0  0
  1 11  1  0  0  0  0
  2 12  1  0  0  0  0
  2 13  1  0  0  0  0
  3 14  1  0  0  0  0
  3 15  1  0  0  0  0
  3 16  1  0  0  0  0
  5 17  1  0  0  0  0
  5 18  1  0  0  0  0
  5 19  1  0  0  0  0
  6 20  1  0  0  0  0
  6 21  1  0  0  0  0
  6 22  1  0  0  0  0
M  END
