# Supplementary material for: Predicting pKa values from EEM atomic charges
Source: J Cheminform. 2013 Apr 10;5:18. doi: 10.1186/1758-2946-5-18 (PMC3663834; doi:10.1186/1758-2946-5-18)
Supplement: Supplementary file 2 — Additional file 2: Molecules. The SDF files with the structures of the molecules and also their dissociated forms. (ZIP 310 KB) [file 13321_2012_461_MOESM2_ESM.zip › molecules/carboxylic_acids/dissociated/NSC_62774.mol]

NSC 62774
ROtclserve09090303253D 0   0.00000     0.00000 52237
 
  7  6  0  0  0  0  0  0  0  0999 V2000
    0.7341   -0.1390   -0.0018 C   0  0  0  0  0  0  0  0  0  0  0  0
    1.6119    0.8806    0.0017 O   0  0  0  0  0  0  0  0  0  0  0  0
    1.1343   -1.2836   -0.0010 O   0  0  0  0  0  0  0  0  0  0  0  0
   -0.7341    0.1390   -0.0004 C   0  0  0  0  0  0  0  0  0  0  0  0
   -1.1343    1.2836   -0.0012 O   0  0  0  0  0  0  0  0  0  0  0  0
   -1.6119   -0.8806    0.0017 O   0  0  0  0  0  0  0  0  0  0  0  0
   -2.5620   -0.7007    0.0025 H   0  0  0  0  0  0  0  0  0  0  0  0
  1  3  2  0  0  0  0
  1  2  1  0  0  0  0
  1  4  1  0  0  0  0
  4  6  1  0  0  0  0
  4  5  2  0  0  0  0
  6  7  1  0  0  0  0
M  END
