# Supplementary material for: Predicting pKa values from EEM atomic charges
Source: J Cheminform. 2013 Apr 10;5:18. doi: 10.1186/1758-2946-5-18 (PMC3663834; doi:10.1186/1758-2946-5-18)
Supplement: Supplementary file 2 — Additional file 2: Molecules. The SDF files with the structures of the molecules and also their dissociated forms. (ZIP 310 KB) [file 13321_2012_461_MOESM2_ESM.zip › molecules/carboxylic_acids/dissociated/NSC_62780.mol]

NSC 62780
ROtclserve09090303253D 0   0.00000     0.00000 52243
 
 13 12  0  0  0  0  0  0  0  0999 V2000
    0.7276   -0.1949   -0.4257 C   0  0  0  0  0  0  0  0  0  0  0  0
    1.6208    1.0168   -0.1523 C   0  0  0  0  0  0  0  0  0  0  0  0
    1.2069   -1.3814    0.4131 C   0  0  0  0  0  0  0  0  0  0  0  0
   -0.6958    0.1373   -0.0588 C   0  0  0  0  0  0  0  0  0  0  0  0
   -0.9679    1.2310    0.3767 O   0  0  0  0  0  0  0  0  0  0  0  0
   -1.6613   -0.7819   -0.2158 O   0  0  0  0  0  0  0  0  0  0  0  0
    0.7794   -0.4532   -1.4834 H   0  0  0  0  0  0  0  0  0  0  0  0
    2.6503    0.7766   -0.4177 H   0  0  0  0  0  0  0  0  0  0  0  0
    1.2793    1.8621   -0.7498 H   0  0  0  0  0  0  0  0  0  0  0  0
    1.5690    1.2751    0.9054 H   0  0  0  0  0  0  0  0  0  0  0  0
    1.1551   -1.1231    1.4708 H   0  0  0  0  0  0  0  0  0  0  0  0
    0.5705   -2.2446    0.2183 H   0  0  0  0  0  0  0  0  0  0  0  0
    2.2364   -1.6216    0.1477 H   0  0  0  0  0  0  0  0  0  0  0  0
  4  6  1  0  0  0  0
  1  3  1  0  0  0  0
  4  5  2  0  0  0  0
  1  2  1  0  0  0  0
  1  4  1  0  0  0  0
  1  7  1  0  0  0  0
  2  8  1  0  0  0  0
  2  9  1  0  0  0  0
  2 10  1  0  0  0  0
  3 11  1  0  0  0  0
  3 12  1  0  0  0  0
  3 13  1  0  0  0  0
M  END
