# Supplementary material for: Predicting pKa values from EEM atomic charges
Source: J Cheminform. 2013 Apr 10;5:18. doi: 10.1186/1758-2946-5-18 (PMC3663834; doi:10.1186/1758-2946-5-18)
Supplement: Supplementary file 2 — Additional file 2: Molecules. The SDF files with the structures of the molecules and also their dissociated forms. (ZIP 310 KB) [file 13321_2012_461_MOESM2_ESM.zip › molecules/carboxylic_acids/dissociated/NSC_62783.mol]

NSC 62783
ROtclserve09090303253D 0   0.00000     0.00000 52246
 
 16 15  0  0  0  0  0  0  0  0999 V2000
   -1.2341   -0.0117    0.2960 C   0  0  0  0  0  0  0  0  0  0  0  0
   -2.5213    0.8084    0.1888 C   0  0  0  0  0  0  0  0  0  0  0  0
   -1.3456   -1.2539   -0.5903 C   0  0  0  0  0  0  0  0  0  0  0  0
   -0.0480    0.8383   -0.1641 C   0  0  0  0  0  0  0  0  0  0  0  0
    1.2325    0.0750    0.0564 C   0  0  0  0  0  0  0  0  0  0  0  0
    1.1999   -1.0349    0.5327 O   0  0  0  0  0  0  0  0  0  0  0  0
    2.4094    0.6282   -0.2762 O   0  0  0  0  0  0  0  0  0  0  0  0
   -1.0827   -0.3165    1.3315 H   0  0  0  0  0  0  0  0  0  0  0  0
   -2.6727    1.1133   -0.8467 H   0  0  0  0  0  0  0  0  0  0  0  0
   -3.3663    0.2029    0.5165 H   0  0  0  0  0  0  0  0  0  0  0  0
   -2.4419    1.6934    0.8201 H   0  0  0  0  0  0  0  0  0  0  0  0
   -1.4970   -0.9491   -1.6258 H   0  0  0  0  0  0  0  0  0  0  0  0
   -0.4285   -1.8381   -0.5139 H   0  0  0  0  0  0  0  0  0  0  0  0
   -2.1905   -1.8594   -0.2625 H   0  0  0  0  0  0  0  0  0  0  0  0
   -0.1557    1.0688   -1.2240 H   0  0  0  0  0  0  0  0  0  0  0  0
   -0.0216    1.7654    0.4085 H   0  0  0  0  0  0  0  0  0  0  0  0
  5  7  1  0  0  0  0
  1  2  1  0  0  0  0
  5  6  2  0  0  0  0
  1  4  1  0  0  0  0
  4  5  1  0  0  0  0
  1  3  1  0  0  0  0
  1  8  1  0  0  0  0
  2  9  1  0  0  0  0
  2 10  1  0  0  0  0
  2 11  1  0  0  0  0
  3 12  1  0  0  0  0
  3 13  1  0  0  0  0
  3 14  1  0  0  0  0
  4 15  1  0  0  0  0
  4 16  1  0  0  0  0
M  END
