# Supplementary material for: Predicting pKa values from EEM atomic charges
Source: J Cheminform. 2013 Apr 10;5:18. doi: 10.1186/1758-2946-5-18 (PMC3663834; doi:10.1186/1758-2946-5-18)
Supplement: Supplementary file 2 — Additional file 2: Molecules. The SDF files with the structures of the molecules and also their dissociated forms. (ZIP 310 KB) [file 13321_2012_461_MOESM2_ESM.zip › molecules/carboxylic_acids/dissociated/NSC_62787.mol]

NSC 62787
ROtclserve09090303253D 0   0.00000     0.00000 52250
 
 28 27  0  0  0  0  0  0  0  0999 V2000
   -3.9237    0.1017   -0.0013 C   0  0  0  0  0  0  0  0  0  0  0  0
   -5.1218   -0.5035   -0.0005 O   0  0  0  0  0  0  0  0  0  0  0  0
   -3.8562    1.3081    0.0017 O   0  0  0  0  0  0  0  0  0  0  0  0
   -2.6627   -0.7235    0.0003 C   0  0  0  0  0  0  0  0  0  0  0  0
   -1.4460    0.2042   -0.0011 C   0  0  0  0  0  0  0  0  0  0  0  0
   -0.1658   -0.6336    0.0005 C   0  0  0  0  0  0  0  0  0  0  0  0
    1.0508    0.2942   -0.0009 C   0  0  0  0  0  0  0  0  0  0  0  0
    2.3310   -0.5437    0.0008 C   0  0  0  0  0  0  0  0  0  0  0  0
    3.5477    0.3841   -0.0006 C   0  0  0  0  0  0  0  0  0  0  0  0
    4.8279   -0.4537    0.0010 C   0  0  0  0  0  0  0  0  0  0  0  0
    6.0445    0.4740   -0.0004 C   0  0  0  0  0  0  0  0  0  0  0  0
   -2.6402   -1.3509    0.8913 H   0  0  0  0  0  0  0  0  0  0  0  0
   -2.6399   -1.3539   -0.8886 H   0  0  0  0  0  0  0  0  0  0  0  0
   -1.4686    0.8316   -0.8922 H   0  0  0  0  0  0  0  0  0  0  0  0
   -1.4688    0.8347    0.8878 H   0  0  0  0  0  0  0  0  0  0  0  0
   -0.1433   -1.2610    0.8916 H   0  0  0  0  0  0  0  0  0  0  0  0
   -0.1430   -1.2640   -0.8884 H   0  0  0  0  0  0  0  0  0  0  0  0
    1.0283    0.9215   -0.8919 H   0  0  0  0  0  0  0  0  0  0  0  0
    1.0280    0.9246    0.8880 H   0  0  0  0  0  0  0  0  0  0  0  0
    2.3536   -1.1710    0.8918 H   0  0  0  0  0  0  0  0  0  0  0  0
    2.3538   -1.1741   -0.8881 H   0  0  0  0  0  0  0  0  0  0  0  0
    3.5252    1.0115   -0.8917 H   0  0  0  0  0  0  0  0  0  0  0  0
    3.5249    1.0145    0.8883 H   0  0  0  0  0  0  0  0  0  0  0  0
    4.8504   -1.0811    0.8921 H   0  0  0  0  0  0  0  0  0  0  0  0
    4.8507   -1.0841   -0.8879 H   0  0  0  0  0  0  0  0  0  0  0  0
    6.9566   -0.1229    0.0008 H   0  0  0  0  0  0  0  0  0  0  0  0
    6.0220    1.1014   -0.8915 H   0  0  0  0  0  0  0  0  0  0  0  0
    6.0218    1.1044    0.8885 H   0  0  0  0  0  0  0  0  0  0  0  0
  1  2  1  0  0  0  0
 10 11  1  0  0  0  0
  1  3  2  0  0  0  0
  1  4  1  0  0  0  0
  4  5  1  0  0  0  0
  9 10  1  0  0  0  0
  6  7  1  0  0  0  0
  7  8  1  0  0  0  0
  5  6  1  0  0  0  0
  8  9  1  0  0  0  0
  4 12  1  0  0  0  0
  4 13  1  0  0  0  0
  5 14  1  0  0  0  0
  5 15  1  0  0  0  0
  6 16  1  0  0  0  0
  6 17  1  0  0  0  0
  7 18  1  0  0  0  0
  7 19  1  0  0  0  0
  8 20  1  0  0  0  0
  8 21  1  0  0  0  0
  9 22  1  0  0  0  0
  9 23  1  0  0  0  0
 10 24  1  0  0  0  0
 10 25  1  0  0  0  0
 11 26  1  0  0  0  0
 11 27  1  0  0  0  0
 11 28  1  0  0  0  0
M  END
