# Supplementary material for: Predicting pKa values from EEM atomic charges
Source: J Cheminform. 2013 Apr 10;5:18. doi: 10.1186/1758-2946-5-18 (PMC3663834; doi:10.1186/1758-2946-5-18)
Supplement: Supplementary file 2 — Additional file 2: Molecules. The SDF files with the structures of the molecules and also their dissociated forms. (ZIP 310 KB) [file 13321_2012_461_MOESM2_ESM.zip › molecules/carboxylic_acids/dissociated/NSC_65449.mol]

NSC 65449
ROtclserve09090303583D 0   0.00000     0.00000 53534
 
 16 15  0  0  0  0  0  0  0  0999 V2000
    0.6438    0.0385    0.0000 C   0  0  0  0  0  0  0  0  0  0  0  0
    1.0748    0.8095   -1.2492 C   0  0  0  0  0  0  0  0  0  0  0  0
    1.3031   -1.3421   -0.0000 C   0  0  0  0  0  0  0  0  0  0  0  0
    1.0748    0.8095    1.2492 C   0  0  0  0  0  0  0  0  0  0  0  0
   -0.8548   -0.1205    0.0000 C   0  0  0  0  0  0  0  0  0  0  0  0
   -1.3452   -1.2248    0.0000 O   0  0  0  0  0  0  0  0  0  0  0  0
   -1.6449    0.9646    0.0000 O   0  0  0  0  0  0  0  0  0  0  0  0
    0.7677    0.2602   -2.1392 H   0  0  0  0  0  0  0  0  0  0  0  0
    0.6051    1.7931   -1.2492 H   0  0  0  0  0  0  0  0  0  0  0  0
    2.1587    0.9245   -1.2492 H   0  0  0  0  0  0  0  0  0  0  0  0
    2.3871   -1.2271   -0.0000 H   0  0  0  0  0  0  0  0  0  0  0  0
    0.9961   -1.8914    0.8900 H   0  0  0  0  0  0  0  0  0  0  0  0
    0.9961   -1.8914   -0.8900 H   0  0  0  0  0  0  0  0  0  0  0  0
    2.1587    0.9245    1.2492 H   0  0  0  0  0  0  0  0  0  0  0  0
    0.6051    1.7931    1.2492 H   0  0  0  0  0  0  0  0  0  0  0  0
    0.7677    0.2602    2.1392 H   0  0  0  0  0  0  0  0  0  0  0  0
  1  3  1  0  0  0  0
  1  2  1  0  0  0  0
  5  7  1  0  0  0  0
  1  4  1  0  0  0  0
  5  6  2  0  0  0  0
  1  5  1  0  0  0  0
  2  8  1  0  0  0  0
  2  9  1  0  0  0  0
  2 10  1  0  0  0  0
  3 11  1  0  0  0  0
  3 12  1  0  0  0  0
  3 13  1  0  0  0  0
  4 14  1  0  0  0  0
  4 15  1  0  0  0  0
  4 16  1  0  0  0  0
M  END
