# Supplementary material for: Predicting pKa values from EEM atomic charges
Source: J Cheminform. 2013 Apr 10;5:18. doi: 10.1186/1758-2946-5-18 (PMC3663834; doi:10.1186/1758-2946-5-18)
Supplement: Supplementary file 2 — Additional file 2: Molecules. The SDF files with the structures of the molecules and also their dissociated forms. (ZIP 310 KB) [file 13321_2012_461_MOESM2_ESM.zip › molecules/carboxylic_acids/dissociated/NSC_65595.mol]

NSC 65595
ROtclserve09090304023D 0   0.00000     0.00000 53680
 
 20 20  0  0  0  0  0  0  0  0999 V2000
   -0.5065   -1.1969    0.4305 C   0  0  0  0  0  0  0  0  0  0  0  0
   -1.8375   -1.1971    0.0574 C   0  0  0  0  0  0  0  0  0  0  0  0
    0.1590    0.0003    0.6163 C   0  0  0  0  0  0  0  0  0  0  0  0
   -0.5066    1.1974    0.4296 C   0  0  0  0  0  0  0  0  0  0  0  0
   -2.5031   -0.0001   -0.1297 C   0  0  0  0  0  0  0  0  0  0  0  0
   -1.8378    1.1972    0.0570 C   0  0  0  0  0  0  0  0  0  0  0  0
   -3.9545   -0.0003   -0.5354 C   0  0  0  0  0  0  0  0  0  0  0  0
    1.6101    0.0006    1.0230 C   0  0  0  0  0  0  0  0  0  0  0  0
    2.4772   -0.0001   -0.2096 C   0  0  0  0  0  0  0  0  0  0  0  0
    1.9690   -0.0007   -1.3058 O   0  0  0  0  0  0  0  0  0  0  0  0
    3.8142   -0.0000   -0.0897 O   0  0  0  0  0  0  0  0  0  0  0  0
    0.0123   -2.1321    0.5811 H   0  0  0  0  0  0  0  0  0  0  0  0
   -2.3574   -2.1325   -0.0881 H   0  0  0  0  0  0  0  0  0  0  0  0
    0.0130    2.1328    0.5758 H   0  0  0  0  0  0  0  0  0  0  0  0
   -2.3577    2.1324   -0.0896 H   0  0  0  0  0  0  0  0  0  0  0  0
   -4.0277    0.0003   -1.6229 H   0  0  0  0  0  0  0  0  0  0  0  0
   -4.4424   -0.8907   -0.1389 H   0  0  0  0  0  0  0  0  0  0  0  0
   -4.4430    0.8893   -0.1378 H   0  0  0  0  0  0  0  0  0  0  0  0
    1.8214    0.8909    1.6153 H   0  0  0  0  0  0  0  0  0  0  0  0
    1.8214   -0.8891    1.6163 H   0  0  0  0  0  0  0  0  0  0  0  0
  5  6  2  0  0  0  0
  1  2  2  0  0  0  0
  4  6  1  0  0  0  0
  1  3  1  0  0  0  0
  3  8  1  0  0  0  0
  2  5  1  0  0  0  0
  3  4  2  0  0  0  0
  9 11  1  0  0  0  0
  9 10  2  0  0  0  0
  8  9  1  0  0  0  0
  5  7  1  0  0  0  0
  1 12  1  0  0  0  0
  2 13  1  0  0  0  0
  4 14  1  0  0  0  0
  6 15  1  0  0  0  0
  7 16  1  0  0  0  0
  7 17  1  0  0  0  0
  7 18  1  0  0  0  0
  8 19  1  0  0  0  0
  8 20  1  0  0  0  0
M  END
