# Supplementary material for: Predicting pKa values from EEM atomic charges
Source: J Cheminform. 2013 Apr 10;5:18. doi: 10.1186/1758-2946-5-18 (PMC3663834; doi:10.1186/1758-2946-5-18)
Supplement: Supplementary file 2 — Additional file 2: Molecules. The SDF files with the structures of the molecules and also their dissociated forms. (ZIP 310 KB) [file 13321_2012_461_MOESM2_ESM.zip › molecules/carboxylic_acids/dissociated/NSC_65637.mol]

NSC 65637
ROtclserve09090304033D 0   0.00000     0.00000 53722
 
 26 26  0  0  0  0  0  0  0  0999 V2000
   -2.7525   -1.1970    0.1865 C   0  0  0  0  0  0  0  0  0  0  0  0
   -4.0348   -1.1975   -0.3297 C   0  0  0  0  0  0  0  0  0  0  0  0
   -2.1113    0.0005    0.4434 C   0  0  0  0  0  0  0  0  0  0  0  0
   -2.7527    1.1973    0.1845 C   0  0  0  0  0  0  0  0  0  0  0  0
   -4.6760   -0.0006   -0.5890 C   0  0  0  0  0  0  0  0  0  0  0  0
   -4.0352    1.1968   -0.3313 C   0  0  0  0  0  0  0  0  0  0  0  0
   -0.7133    0.0010    1.0061 C   0  0  0  0  0  0  0  0  0  0  0  0
    0.2984   -0.0001   -0.1416 C   0  0  0  0  0  0  0  0  0  0  0  0
    1.7178    0.0005    0.4297 C   0  0  0  0  0  0  0  0  0  0  0  0
    2.7295   -0.0007   -0.7180 C   0  0  0  0  0  0  0  0  0  0  0  0
    4.1275   -0.0001   -0.1553 C   0  0  0  0  0  0  0  0  0  0  0  0
    4.2972    0.0011    1.0410 O   0  0  0  0  0  0  0  0  0  0  0  0
    5.1842   -0.0010   -0.9830 O   0  0  0  0  0  0  0  0  0  0  0  0
   -2.2532   -2.1320    0.3934 H   0  0  0  0  0  0  0  0  0  0  0  0
   -4.5356   -2.1330   -0.5307 H   0  0  0  0  0  0  0  0  0  0  0  0
   -2.2521    2.1328    0.3862 H   0  0  0  0  0  0  0  0  0  0  0  0
   -5.6779   -0.0010   -0.9923 H   0  0  0  0  0  0  0  0  0  0  0  0
   -4.5361    2.1319   -0.5339 H   0  0  0  0  0  0  0  0  0  0  0  0
   -0.5681    0.8917    1.6175 H   0  0  0  0  0  0  0  0  0  0  0  0
   -0.5681   -0.8883    1.6194 H   0  0  0  0  0  0  0  0  0  0  0  0
    0.1533   -0.8908   -0.7530 H   0  0  0  0  0  0  0  0  0  0  0  0
    0.1533    0.8892   -0.7549 H   0  0  0  0  0  0  0  0  0  0  0  0
    1.8629    0.8911    1.0411 H   0  0  0  0  0  0  0  0  0  0  0  0
    1.8630   -0.8889    1.0430 H   0  0  0  0  0  0  0  0  0  0  0  0
    2.5843   -0.8913   -1.3294 H   0  0  0  0  0  0  0  0  0  0  0  0
    2.5843    0.8886   -1.3313 H   0  0  0  0  0  0  0  0  0  0  0  0
  1  2  2  0  0  0  0
 11 13  1  0  0  0  0
 11 12  2  0  0  0  0
  4  6  1  0  0  0  0
  1  3  1  0  0  0  0
 10 11  1  0  0  0  0
  2  5  1  0  0  0  0
  3  7  1  0  0  0  0
  3  4  2  0  0  0  0
  7  8  1  0  0  0  0
  9 10  1  0  0  0  0
  5  6  2  0  0  0  0
  8  9  1  0  0  0  0
  1 14  1  0  0  0  0
  2 15  1  0  0  0  0
  4 16  1  0  0  0  0
  5 17  1  0  0  0  0
  6 18  1  0  0  0  0
  7 19  1  0  0  0  0
  7 20  1  0  0  0  0
  8 21  1  0  0  0  0
  8 22  1  0  0  0  0
  9 23  1  0  0  0  0
  9 24  1  0  0  0  0
 10 25  1  0  0  0  0
 10 26  1  0  0  0  0
M  END
