# Supplementary material for: Predicting pKa values from EEM atomic charges
Source: J Cheminform. 2013 Apr 10;5:18. doi: 10.1186/1758-2946-5-18 (PMC3663834; doi:10.1186/1758-2946-5-18)
Supplement: Supplementary file 2 — Additional file 2: Molecules. The SDF files with the structures of the molecules and also their dissociated forms. (ZIP 310 KB) [file 13321_2012_461_MOESM2_ESM.zip › molecules/carboxylic_acids/dissociated/NSC_67957.mol]

NSC 67957
ROtclserve09090304523D 0   0.00000     0.00000 55525
 
 17 16  0  0  0  0  0  0  0  0999 V2000
    0.9013   -0.3649   -0.2276 C   0  0  0  0  0  0  0  0  0  0  0  0
    2.2329    0.1342    0.3369 C   0  0  0  0  0  0  0  0  0  0  0  0
    3.3865   -0.5758   -0.3744 C   0  0  0  0  0  0  0  0  0  0  0  0
   -0.2523    0.3451    0.4838 C   0  0  0  0  0  0  0  0  0  0  0  0
   -0.2123    1.7409    0.1800 O   0  0  0  0  0  0  0  0  0  0  0  0
   -1.5630   -0.2334    0.0161 C   0  0  0  0  0  0  0  0  0  0  0  0
   -2.3407    0.4544   -0.6018 O   0  0  0  0  0  0  0  0  0  0  0  0
   -1.8663   -1.5128    0.2861 O   0  0  0  0  0  0  0  0  0  0  0  0
    0.8563   -0.1510   -1.2954 H   0  0  0  0  0  0  0  0  0  0  0  0
    0.8194   -1.4401   -0.0686 H   0  0  0  0  0  0  0  0  0  0  0  0
    2.3147    1.2094    0.1780 H   0  0  0  0  0  0  0  0  0  0  0  0
    2.2778   -0.0797    1.4048 H   0  0  0  0  0  0  0  0  0  0  0  0
    4.3352   -0.2203    0.0278 H   0  0  0  0  0  0  0  0  0  0  0  0
    3.3046   -1.6511   -0.2154 H   0  0  0  0  0  0  0  0  0  0  0  0
    3.3416   -0.3619   -1.4423 H   0  0  0  0  0  0  0  0  0  0  0  0
   -0.1568    0.2047    1.5604 H   0  0  0  0  0  0  0  0  0  0  0  0
   -0.2998    1.8207   -0.7797 H   0  0  0  0  0  0  0  0  0  0  0  0
  4  6  1  0  0  0  0
  4  5  1  0  0  0  0
  2  3  1  0  0  0  0
  1  4  1  0  0  0  0
  1  2  1  0  0  0  0
  6  7  2  0  0  0  0
  6  8  1  0  0  0  0
  1  9  1  0  0  0  0
  1 10  1  0  0  0  0
  2 11  1  0  0  0  0
  2 12  1  0  0  0  0
  3 13  1  0  0  0  0
  3 14  1  0  0  0  0
  3 15  1  0  0  0  0
  4 16  1  0  0  0  0
  5 17  1  0  0  0  0
M  END
