# Supplementary material for: Predicting pKa values from EEM atomic charges
Source: J Cheminform. 2013 Apr 10;5:18. doi: 10.1186/1758-2946-5-18 (PMC3663834; doi:10.1186/1758-2946-5-18)
Supplement: Supplementary file 2 — Additional file 2: Molecules. The SDF files with the structures of the molecules and also their dissociated forms. (ZIP 310 KB) [file 13321_2012_461_MOESM2_ESM.zip › molecules/carboxylic_acids/dissociated/NSC_7304.mol]

NSC 7304
ROtclserve09080316173D 0   0.00000     0.00000  7199
 
 16 15  0  0  0  0  0  0  0  0999 V2000
   -1.1058   -0.2144    0.0749 C   0  0  0  0  0  0  0  0  0  0  0  0
   -1.2520   -1.3235   -0.3817 O   0  0  0  0  0  0  0  0  0  0  0  0
    2.7165   -0.2296    0.2653 C   0  0  0  0  0  0  0  0  0  0  0  0
    1.3147   -0.7264   -0.0937 C   0  0  0  0  0  0  0  0  0  0  0  0
    0.2808    0.3247    0.3152 C   0  0  0  0  0  0  0  0  0  0  0  0
   -2.1783    0.5396    0.3629 O   0  0  0  0  0  0  0  0  0  0  0  0
    0.4863    1.5925   -0.5163 C   0  0  0  0  0  0  0  0  0  0  0  0
    3.4530   -0.9785   -0.0259 H   0  0  0  0  0  0  0  0  0  0  0  0
    2.9179    0.7026   -0.2624 H   0  0  0  0  0  0  0  0  0  0  0  0
    2.7773   -0.0591    1.3402 H   0  0  0  0  0  0  0  0  0  0  0  0
    1.2539   -0.8970   -1.1685 H   0  0  0  0  0  0  0  0  0  0  0  0
    1.1133   -1.6586    0.4341 H   0  0  0  0  0  0  0  0  0  0  0  0
    0.4009    0.5603    1.3726 H   0  0  0  0  0  0  0  0  0  0  0  0
    0.3662    1.3569   -1.5738 H   0  0  0  0  0  0  0  0  0  0  0  0
   -0.2502    2.3414   -0.2251 H   0  0  0  0  0  0  0  0  0  0  0  0
    1.4892    1.9825   -0.3425 H   0  0  0  0  0  0  0  0  0  0  0  0
  1  6  1  0  0  0  0
  1  5  1  0  0  0  0
  1  2  2  0  0  0  0
  3  4  1  0  0  0  0
  4  5  1  0  0  0  0
  5  7  1  0  0  0  0
  3  8  1  0  0  0  0
  3  9  1  0  0  0  0
  3 10  1  0  0  0  0
  4 11  1  0  0  0  0
  4 12  1  0  0  0  0
  5 13  1  0  0  0  0
  7 14  1  0  0  0  0
  7 15  1  0  0  0  0
  7 16  1  0  0  0  0
M  END
