# Supplementary material for: Predicting pKa values from EEM atomic charges
Source: J Cheminform. 2013 Apr 10;5:18. doi: 10.1186/1758-2946-5-18 (PMC3663834; doi:10.1186/1758-2946-5-18)
Supplement: Supplementary file 2 — Additional file 2: Molecules. The SDF files with the structures of the molecules and also their dissociated forms. (ZIP 310 KB) [file 13321_2012_461_MOESM2_ESM.zip › molecules/carboxylic_acids/dissociated/NSC_73191.mol]

NSC 73191
ROtclserve09090306083D 0   0.00000     0.00000 59331
 
 19 19  0  0  0  0  0  0  0  0999 V2000
   -0.3412   -0.9270    0.4577 C   0  0  0  0  0  0  0  0  0  0  0  0
   -1.6670   -0.7919    0.0782 C   0  0  0  0  0  0  0  0  0  0  0  0
    0.4505    0.1953    0.6150 C   0  0  0  0  0  0  0  0  0  0  0  0
   -0.0776    1.4539    0.3949 C   0  0  0  0  0  0  0  0  0  0  0  0
   -2.1984    0.4749   -0.1438 C   0  0  0  0  0  0  0  0  0  0  0  0
   -1.3996    1.5957    0.0165 C   0  0  0  0  0  0  0  0  0  0  0  0
   -2.4470   -1.8950   -0.0775 O   0  0  0  0  0  0  0  0  0  0  0  0
   -3.4991    0.6126   -0.5160 O   0  0  0  0  0  0  0  0  0  0  0  0
    1.8922    0.0465    1.0279 C   0  0  0  0  0  0  0  0  0  0  0  0
    2.7558   -0.0818   -0.2005 C   0  0  0  0  0  0  0  0  0  0  0  0
    2.2522   -0.0551   -1.2985 O   0  0  0  0  0  0  0  0  0  0  0  0
    4.0844   -0.2257   -0.0747 O   0  0  0  0  0  0  0  0  0  0  0  0
    0.0724   -1.9088    0.6350 H   0  0  0  0  0  0  0  0  0  0  0  0
    0.5441    2.3283    0.5192 H   0  0  0  0  0  0  0  0  0  0  0  0
   -1.8097    2.5801   -0.1545 H   0  0  0  0  0  0  0  0  0  0  0  0
   -2.8570   -2.0707    0.7806 H   0  0  0  0  0  0  0  0  0  0  0  0
   -4.0157    0.6924    0.2975 H   0  0  0  0  0  0  0  0  0  0  0  0
    2.1992    0.9234    1.5979 H   0  0  0  0  0  0  0  0  0  0  0  0
    2.0033   -0.8451    1.6449 H   0  0  0  0  0  0  0  0  0  0  0  0
  1  2  1  0  0  0  0
  1  3  2  0  0  0  0
  2  5  2  0  0  0  0
  2  7  1  0  0  0  0
  3  4  1  0  0  0  0
  3  9  1  0  0  0  0
  9 10  1  0  0  0  0
  5  8  1  0  0  0  0
  4  6  2  0  0  0  0
  5  6  1  0  0  0  0
 10 12  1  0  0  0  0
 10 11  2  0  0  0  0
  1 13  1  0  0  0  0
  4 14  1  0  0  0  0
  6 15  1  0  0  0  0
  7 16  1  0  0  0  0
  8 17  1  0  0  0  0
  9 18  1  0  0  0  0
  9 19  1  0  0  0  0
M  END
