# Supplementary material for: Predicting pKa values from EEM atomic charges
Source: J Cheminform. 2013 Apr 10;5:18. doi: 10.1186/1758-2946-5-18 (PMC3663834; doi:10.1186/1758-2946-5-18)
Supplement: Supplementary file 2 — Additional file 2: Molecules. The SDF files with the structures of the molecules and also their dissociated forms. (ZIP 310 KB) [file 13321_2012_461_MOESM2_ESM.zip › molecules/carboxylic_acids/dissociated/NSC_7393.mol]

NSC 7393
ROtclserve09080316183D 0   0.00000     0.00000  7288
 
 11 10  0  0  0  0  0  0  0  0999 V2000
    0.6970   -0.0690   -0.0018 C   0  0  0  0  0  0  0  0  0  0  0  0
    1.3605    1.1043    0.0017 O   0  0  0  0  0  0  0  0  0  0  0  0
    1.3140   -1.1161   -0.0011 O   0  0  0  0  0  0  0  0  0  0  0  0
   -0.7725   -0.0821   -0.0003 C   0  0  0  0  0  0  0  0  0  0  0  0
   -1.5376    1.2162   -0.0011 C   0  0  0  0  0  0  0  0  0  0  0  0
   -1.4276   -1.2406    0.0018 C   0  0  0  0  0  0  0  0  0  0  0  0
   -2.6074    1.0075    0.0002 H   0  0  0  0  0  0  0  0  0  0  0  0
   -1.2785    1.7912    0.8879 H   0  0  0  0  0  0  0  0  0  0  0  0
   -1.2802    1.7890   -0.8921 H   0  0  0  0  0  0  0  0  0  0  0  0
   -0.8793   -2.1710    0.0024 H   0  0  0  0  0  0  0  0  0  0  0  0
   -2.5075   -1.2502    0.0029 H   0  0  0  0  0  0  0  0  0  0  0  0
  1  3  2  0  0  0  0
  1  2  1  0  0  0  0
  4  6  2  0  0  0  0
  4  5  1  0  0  0  0
  1  4  1  0  0  0  0
  5  7  1  0  0  0  0
  5  8  1  0  0  0  0
  5 9  1  0  0  0  0
  6 10  1  0  0  0  0
  6 11  1  0  0  0  0
M  END
