# Supplementary material for: Predicting pKa values from EEM atomic charges
Source: J Cheminform. 2013 Apr 10;5:18. doi: 10.1186/1758-2946-5-18 (PMC3663834; doi:10.1186/1758-2946-5-18)
Supplement: Supplementary file 2 — Additional file 2: Molecules. The SDF files with the structures of the molecules and also their dissociated forms. (ZIP 310 KB) [file 13321_2012_461_MOESM2_ESM.zip › molecules/carboxylic_acids/dissociated/NSC_7622.mol]

NSC 7622
ROtclserve09080316203D 0   0.00000     0.00000  7514
 
 19 18  0  0  0  0  0  0  0  0999 V2000
    3.1337   -0.0224   -0.0017 C   0  0  0  0  0  0  0  0  0  0  0  0
    3.1797   -1.2298   -0.0008 O   0  0  0  0  0  0  0  0  0  0  0  0
   -3.1797    1.2298   -0.0006 O   0  0  0  0  0  0  0  0  0  0  0  0
   -3.1337    0.0224    0.0004 C   0  0  0  0  0  0  0  0  0  0  0  0
   -0.6766    0.3570   -0.0007 C   0  0  0  0  0  0  0  0  0  0  0  0
    0.6766   -0.3570   -0.0006 C   0  0  0  0  0  0  0  0  0  0  0  0
    1.8008    0.6808   -0.0018 C   0  0  0  0  0  0  0  0  0  0  0  0
   -1.8008   -0.6808    0.0005 C   0  0  0  0  0  0  0  0  0  0  0  0
    4.2697    0.6926    0.0029 O   0  0  0  0  0  0  0  0  0  0  0  0
   -4.2697   -0.6926    0.0013 O   0  0  0  0  0  0  0  0  0  0  0  0
   -0.7579    0.9817    0.8888 H   0  0  0  0  0  0  0  0  0  0  0  0
   -0.7585    0.9803   -0.8912 H   0  0  0  0  0  0  0  0  0  0  0  0
    0.7585   -0.9803    0.8898 H   0  0  0  0  0  0  0  0  0  0  0  0
    0.7579   -0.9817   -0.8901 H   0  0  0  0  0  0  0  0  0  0  0  0
    1.7195    1.3055    0.8877 H   0  0  0  0  0  0  0  0  0  0  0  0
    1.7189    1.3042   -0.8922 H   0  0  0  0  0  0  0  0  0  0  0  0
   -1.7189   -1.3042    0.8909 H   0  0  0  0  0  0  0  0  0  0  0  0
   -1.7195   -1.3055   -0.8891 H   0  0  0  0  0  0  0  0  0  0  0  0
    5.1249    0.2413    0.0070 H   0  0  0  0  0  0  0  0  0  0  0  0
  4 10  1  0  0  0  0
  4  8  1  0  0  0  0
  1  2  2  0  0  0  0
  3  4  2  0  0  0  0
  1  9  1  0  0  0  0
  1  7  1  0  0  0  0
  5  8  1  0  0  0  0
  5  6  1  0  0  0  0
  6  7  1  0  0  0  0
  5 11  1  0  0  0  0
  5 12  1  0  0  0  0
  6 13  1  0  0  0  0
  6 14  1  0  0  0  0
  7 15  1  0  0  0  0
  7 16  1  0  0  0  0
  8 17  1  0  0  0  0
  8 18  1  0  0  0  0
  9 19  1  0  0  0  0
M  END
