# Supplementary material for: Predicting pKa values from EEM atomic charges
Source: J Cheminform. 2013 Apr 10;5:18. doi: 10.1186/1758-2946-5-18 (PMC3663834; doi:10.1186/1758-2946-5-18)
Supplement: Supplementary file 2 — Additional file 2: Molecules. The SDF files with the structures of the molecules and also their dissociated forms. (ZIP 310 KB) [file 13321_2012_461_MOESM2_ESM.zip › molecules/carboxylic_acids/dissociated/NSC_7925.mol]

NSC 7925
ROtclserve09080316263D 0   0.00000     0.00000  7815
 
 18 18  0  0  0  0  0  0  0  0999 V2000
    0.4087   -0.1065    0.3764 C   0  0  0  0  0  0  0  0  0  0  0  0
    0.9107   -0.9995   -0.5518 C   0  0  0  0  0  0  0  0  0  0  0  0
    2.2263   -0.9007   -0.9646 C   0  0  0  0  0  0  0  0  0  0  0  0
    3.0396    0.0914   -0.4497 C   0  0  0  0  0  0  0  0  0  0  0  0
    2.5373    0.9849    0.4777 C   0  0  0  0  0  0  0  0  0  0  0  0
    1.2205    0.8888    0.8873 C   0  0  0  0  0  0  0  0  0  0  0  0
   -1.0255   -0.2143    0.8264 C   0  0  0  0  0  0  0  0  0  0  0  0
   -1.9255    0.4067   -0.2107 C   0  0  0  0  0  0  0  0  0  0  0  0
   -2.7135   -0.2806   -0.8161 O   0  0  0  0  0  0  0  0  0  0  0  0
   -1.8516    1.7232   -0.4618 O   0  0  0  0  0  0  0  0  0  0  0  0
   -1.3702   -1.5910    0.9934 O   0  0  0  0  0  0  0  0  0  0  0  0
    0.2753   -1.7746   -0.9541 H   0  0  0  0  0  0  0  0  0  0  0  0
    2.6188   -1.5988   -1.6892 H   0  0  0  0  0  0  0  0  0  0  0  0
    4.0676    0.1682   -0.7717 H   0  0  0  0  0  0  0  0  0  0  0  0
    3.1728    1.7598    0.8803 H   0  0  0  0  0  0  0  0  0  0  0  0
    0.8270    1.5892    1.6091 H   0  0  0  0  0  0  0  0  0  0  0  0
   -1.1490    0.3088    1.7747 H   0  0  0  0  0  0  0  0  0  0  0  0
   -1.2474   -2.0161    0.1336 H   0  0  0  0  0  0  0  0  0  0  0  0
  3  4  2  0  0  0  0
  1  7  1  0  0  0  0
  2  3  1  0  0  0  0
  1  6  1  0  0  0  0
  1  2  2  0  0  0  0
  8  9  2  0  0  0  0
  7 11  1  0  0  0  0
  7  8  1  0  0  0  0
  4  5  1  0  0  0  0
  5  6  2  0  0  0  0
  8 10  1  0  0  0  0
  2 12  1  0  0  0  0
  3 13  1  0  0  0  0
  4 14  1  0  0  0  0
  5 15  1  0  0  0  0
  6 16  1  0  0  0  0
  7 17  1  0  0  0  0
 11 18  1  0  0  0  0
M  END
