# Supplementary material for: Predicting pKa values from EEM atomic charges
Source: J Cheminform. 2013 Apr 10;5:18. doi: 10.1186/1758-2946-5-18 (PMC3663834; doi:10.1186/1758-2946-5-18)
Supplement: Supplementary file 2 — Additional file 2: Molecules. The SDF files with the structures of the molecules and also their dissociated forms. (ZIP 310 KB) [file 13321_2012_461_MOESM2_ESM.zip › molecules/carboxylic_acids/dissociated/NSC_8124.mol]

NSC 8124
ROtclserve09080316283D 0   0.00000     0.00000  8002
 
 10 9  0  0  0  0  0  0  0  0999 V2000
   -0.0000   -0.9378   -0.0000 C   0  0  0  0  0  0  0  0  0  0  0  0
    1.2305   -0.0677   -0.0000 C   0  0  0  0  0  0  0  0  0  0  0  0
    1.1196    1.1354   -0.0000 O   0  0  0  0  0  0  0  0  0  0  0  0
    2.4496   -0.6294   -0.0000 O   0  0  0  0  0  0  0  0  0  0  0  0
   -1.2305   -0.0677    0.0000 C   0  0  0  0  0  0  0  0  0  0  0  0
   -1.1196    1.1354    0.0000 O   0  0  0  0  0  0  0  0  0  0  0  0
   -2.4496   -0.6294    0.0000 O   0  0  0  0  0  0  0  0  0  0  0  0
   -0.0000   -1.5671   -0.8900 H   0  0  0  0  0  0  0  0  0  0  0  0
    0.0000   -1.5671    0.8900 H   0  0  0  0  0  0  0  0  0  0  0  0
   -3.2391   -0.0711   -0.0000 H   0  0  0  0  0  0  0  0  0  0  0  0
  2  3  2  0  0  0  0
  1  5  1  0  0  0  0
  1  2  1  0  0  0  0
  2  4  1  0  0  0  0
  5  6  2  0  0  0  0
  5  7  1  0  0  0  0
  1  8  1  0  0  0  0
  1  9  1  0  0  0  0
  7 10  1  0  0  0  0
M  END
