# Supplementary material for: Predicting pKa values from EEM atomic charges
Source: J Cheminform. 2013 Apr 10;5:18. doi: 10.1186/1758-2946-5-18 (PMC3663834; doi:10.1186/1758-2946-5-18)
Supplement: Supplementary file 2 — Additional file 2: Molecules. The SDF files with the structures of the molecules and also their dissociated forms. (ZIP 310 KB) [file 13321_2012_461_MOESM2_ESM.zip › molecules/carboxylic_acids/dissociated/NSC_8266.mol]

NSC 8266
ROtclserve09080316293D 0   0.00000     0.00000  8142
 
 19 18  0  0  0  0  0  0  0  0999 V2000
    2.1560   -0.0181   -0.0018 C   0  0  0  0  0  0  0  0  0  0  0  0
    3.3119    0.6643    0.0024 O   0  0  0  0  0  0  0  0  0  0  0  0
    2.1677   -1.2263   -0.0003 O   0  0  0  0  0  0  0  0  0  0  0  0
    0.8436    0.7227   -0.0021 C   0  0  0  0  0  0  0  0  0  0  0  0
   -0.3096   -0.2828   -0.0004 C   0  0  0  0  0  0  0  0  0  0  0  0
   -1.6420    0.4693   -0.0007 C   0  0  0  0  0  0  0  0  0  0  0  0
   -2.7952   -0.5362    0.0011 C   0  0  0  0  0  0  0  0  0  0  0  0
   -4.1276    0.2159    0.0008 C   0  0  0  0  0  0  0  0  0  0  0  0
    0.7802    1.3499    0.8871 H   0  0  0  0  0  0  0  0  0  0  0  0
    0.7794    1.3477   -0.8929 H   0  0  0  0  0  0  0  0  0  0  0  0
   -0.2461   -0.9100   -0.8896 H   0  0  0  0  0  0  0  0  0  0  0  0
   -0.2453   -0.9077    0.8904 H   0  0  0  0  0  0  0  0  0  0  0  0
   -1.7054    1.0965    0.8885 H   0  0  0  0  0  0  0  0  0  0  0  0
   -1.7062    1.0943   -0.8914 H   0  0  0  0  0  0  0  0  0  0  0  0
   -2.7317   -1.1634   -0.8881 H   0  0  0  0  0  0  0  0  0  0  0  0
   -2.7309   -1.1612    0.8918 H   0  0  0  0  0  0  0  0  0  0  0  0
   -4.9491   -0.5005    0.0020 H   0  0  0  0  0  0  0  0  0  0  0  0
   -4.1910    0.8430    0.8900 H   0  0  0  0  0  0  0  0  0  0  0  0
   -4.1918    0.8408   -0.8900 H   0  0  0  0  0  0  0  0  0  0  0  0
  1  3  2  0  0  0  0
  7  8  1  0  0  0  0
  1  2  1  0  0  0  0
  6  7  1  0  0  0  0
  5  6  1  0  0  0  0
  4  5  1  0  0  0  0
  1  4  1  0  0  0  0
  4 9  1  0  0  0  0
  4 10  1  0  0  0  0
  5 11  1  0  0  0  0
  5 12  1  0  0  0  0
  6 13  1  0  0  0  0
  6 14  1  0  0  0  0
  7 15  1  0  0  0  0
  7 16  1  0  0  0  0
  8 17  1  0  0  0  0
  8 18  1  0  0  0  0
  8 19  1  0  0  0  0
M  END
