# Supplementary material for: Predicting pKa values from EEM atomic charges
Source: J Cheminform. 2013 Apr 10;5:18. doi: 10.1186/1758-2946-5-18 (PMC3663834; doi:10.1186/1758-2946-5-18)
Supplement: Supplementary file 2 — Additional file 2: Molecules. The SDF files with the structures of the molecules and also their dissociated forms. (ZIP 310 KB) [file 13321_2012_461_MOESM2_ESM.zip › molecules/carboxylic_acids/dissociated/NSC_836.mol]

NSC 836
ROtclserve09080315053D 0   0.00000     0.00000   831
 
 16 15  0  0  0  0  0  0  0  0999 V2000
    0.0000   -0.5376    0.0000 C   0  0  0  0  0  0  0  0  0  0  0  0
   -1.2305    0.3324    0.0000 C   0  0  0  0  0  0  0  0  0  0  0  0
   -1.1196    1.5356    0.0000 O   0  0  0  0  0  0  0  0  0  0  0  0
   -2.4496   -0.2292   -0.0000 O   0  0  0  0  0  0  0  0  0  0  0  0
    0.0000   -1.4210    1.2492 C   0  0  0  0  0  0  0  0  0  0  0  0
   -0.0000   -1.4210   -1.2492 C   0  0  0  0  0  0  0  0  0  0  0  0
    1.2305    0.3324   -0.0000 C   0  0  0  0  0  0  0  0  0  0  0  0
    1.1196    1.5356   -0.0000 O   0  0  0  0  0  0  0  0  0  0  0  0
    2.4496   -0.2292   -0.0000 O   0  0  0  0  0  0  0  0  0  0  0  0
   -0.8900   -2.0503    1.2492 H   0  0  0  0  0  0  0  0  0  0  0  0
    0.8900   -2.0503    1.2492 H   0  0  0  0  0  0  0  0  0  0  0  0
    0.0000   -0.7917    2.1392 H   0  0  0  0  0  0  0  0  0  0  0  0
   -0.0000   -0.7917   -2.1392 H   0  0  0  0  0  0  0  0  0  0  0  0
    0.8900   -2.0503   -1.2492 H   0  0  0  0  0  0  0  0  0  0  0  0
   -0.8900   -2.0503   -1.2492 H   0  0  0  0  0  0  0  0  0  0  0  0
    3.2391    0.3291   -0.0000 H   0  0  0  0  0  0  0  0  0  0  0  0
  1  2  1  0  0  0  0
  1  5  1  0  0  0  0
  1  6  1  0  0  0  0
  1  7  1  0  0  0  0
  2  3  2  0  0  0  0
  2  4  1  0  0  0  0
  7  8  2  0  0  0  0
  7  9  1  0  0  0  0
  5 10  1  0  0  0  0
  5 11  1  0  0  0  0
  5 12  1  0  0  0  0
  6 13  1  0  0  0  0
  6 14  1  0  0  0  0
  6 15  1  0  0  0  0
  9 16  1  0  0  0  0
M  END
