# Supplementary material for: Predicting pKa values from EEM atomic charges
Source: J Cheminform. 2013 Apr 10;5:18. doi: 10.1186/1758-2946-5-18 (PMC3663834; doi:10.1186/1758-2946-5-18)
Supplement: Supplementary file 2 — Additional file 2: Molecules. The SDF files with the structures of the molecules and also their dissociated forms. (ZIP 310 KB) [file 13321_2012_461_MOESM2_ESM.zip › molecules/carboxylic_acids/dissociated/NSC_8406.mol]

NSC 8406
ROtclserve09080316303D 0   0.00000     0.00000  8281
 
 19 18  0  0  0  0  0  0  0  0999 V2000
   -1.5355   -0.3257    0.0722 C   0  0  0  0  0  0  0  0  0  0  0  0
   -1.4751   -1.4496   -0.3672 O   0  0  0  0  0  0  0  0  0  0  0  0
    0.9400   -0.4039   -0.0497 C   0  0  0  0  0  0  0  0  0  0  0  0
    2.2252    0.3381    0.3225 C   0  0  0  0  0  0  0  0  0  0  0  0
    3.4358   -0.5194   -0.0518 C   0  0  0  0  0  0  0  0  0  0  0  0
   -0.2770    1.7256   -0.5256 C   0  0  0  0  0  0  0  0  0  0  0  0
   -0.2706    0.4536    0.3246 C   0  0  0  0  0  0  0  0  0  0  0  0
   -2.7294    0.2308    0.3302 O   0  0  0  0  0  0  0  0  0  0  0  0
    0.9301   -0.5981   -1.1222 H   0  0  0  0  0  0  0  0  0  0  0  0
    0.8967   -1.3493    0.4911 H   0  0  0  0  0  0  0  0  0  0  0  0
    2.2685    1.2835   -0.2183 H   0  0  0  0  0  0  0  0  0  0  0  0
    2.2351    0.5323    1.3950 H   0  0  0  0  0  0  0  0  0  0  0  0
    4.3514    0.0093    0.2133 H   0  0  0  0  0  0  0  0  0  0  0  0
    3.3925   -1.4648    0.4890 H   0  0  0  0  0  0  0  0  0  0  0  0
    3.4259   -0.7135   -1.1243 H   0  0  0  0  0  0  0  0  0  0  0  0
   -0.3340    1.4572   -1.5805 H   0  0  0  0  0  0  0  0  0  0  0  0
   -1.1394    2.3365   -0.2590 H   0  0  0  0  0  0  0  0  0  0  0  0
    0.6379    2.2893   -0.3430 H   0  0  0  0  0  0  0  0  0  0  0  0
   -0.2136    0.7220    1.3795 H   0  0  0  0  0  0  0  0  0  0  0  0
  6  7  1  0  0  0  0
  3  4  1  0  0  0  0
  4  5  1  0  0  0  0
  1  8  1  0  0  0  0
  1  7  1  0  0  0  0
  1  2  2  0  0  0  0
  3  7  1  0  0  0  0
  3  9  1  0  0  0  0
  3 10  1  0  0  0  0
  4 11  1  0  0  0  0
  4 12  1  0  0  0  0
  5 13  1  0  0  0  0
  5 14  1  0  0  0  0
  5 15  1  0  0  0  0
  6 16  1  0  0  0  0
  6 17  1  0  0  0  0
  6 18  1  0  0  0  0
  7 19  1  0  0  0  0
M  END
