# Supplementary material for: Predicting pKa values from EEM atomic charges
Source: J Cheminform. 2013 Apr 10;5:18. doi: 10.1186/1758-2946-5-18 (PMC3663834; doi:10.1186/1758-2946-5-18)
Supplement: Supplementary file 2 — Additional file 2: Molecules. The SDF files with the structures of the molecules and also their dissociated forms. (ZIP 310 KB) [file 13321_2012_461_MOESM2_ESM.zip › molecules/carboxylic_acids/dissociated/NSC_8415.mol]

NSC 8415
ROtclserve09080316303D 0   0.00000     0.00000  8290
 
 13 12  0  0  0  0  0  0  0  0999 V2000
   -0.3285   -0.6494    0.0000 C   0  0  0  0  0  0  0  0  0  0  0  0
   -1.4160    0.4268   -0.0000 C   0  0  0  0  0  0  0  0  0  0  0  0
   -2.7932   -0.2397    0.0000 C   0  0  0  0  0  0  0  0  0  0  0  0
    1.0280    0.0072    0.0000 C   0  0  0  0  0  0  0  0  0  0  0  0
    1.1159    1.2122    0.0000 O   0  0  0  0  0  0  0  0  0  0  0  0
    2.1385   -0.7468   -0.0000 O   0  0  0  0  0  0  0  0  0  0  0  0
   -0.4317   -1.2702    0.8900 H   0  0  0  0  0  0  0  0  0  0  0  0
   -0.4317   -1.2702   -0.8900 H   0  0  0  0  0  0  0  0  0  0  0  0
   -1.3128    1.0476    0.8900 H   0  0  0  0  0  0  0  0  0  0  0  0
   -1.3128    1.0476   -0.8900 H   0  0  0  0  0  0  0  0  0  0  0  0
   -3.5679    0.5270   -0.0000 H   0  0  0  0  0  0  0  0  0  0  0  0
   -2.8963   -0.8605   -0.8900 H   0  0  0  0  0  0  0  0  0  0  0  0
   -2.8963   -0.8605    0.8900 H   0  0  0  0  0  0  0  0  0  0  0  0
  1  2  1  0  0  0  0
  2  3  1  0  0  0  0
  1  4  1  0  0  0  0
  4  6  1  0  0  0  0
  4  5  2  0  0  0  0
  1  7  1  0  0  0  0
  1  8  1  0  0  0  0
  2  9  1  0  0  0  0
  2 10  1  0  0  0  0
  3 11  1  0  0  0  0
  3 12  1  0  0  0  0
  3 13  1  0  0  0  0
M  END
