# Supplementary material for: Predicting pKa values from EEM atomic charges
Source: J Cheminform. 2013 Apr 10;5:18. doi: 10.1186/1758-2946-5-18 (PMC3663834; doi:10.1186/1758-2946-5-18)
Supplement: Supplementary file 2 — Additional file 2: Molecules. The SDF files with the structures of the molecules and also their dissociated forms. (ZIP 310 KB) [file 13321_2012_461_MOESM2_ESM.zip › molecules/carboxylic_acids/dissociated/NSC_8742.mol]

NSC 8742
ROtclserve09080316343D 0   0.00000     0.00000  8600
 
 27 28  0  0  0  0  0  0  0  0999 V2000
    2.0835   -0.5347   -1.3382 C   0  0  0  0  0  0  0  0  0  0  0  0
    3.2364   -1.2060   -0.9762 C   0  0  0  0  0  0  0  0  0  0  0  0
    1.2390   -0.0364   -0.3638 C   0  0  0  0  0  0  0  0  0  0  0  0
    3.5448   -1.3791    0.3602 C   0  0  0  0  0  0  0  0  0  0  0  0
    1.5476   -0.2090    0.9725 C   0  0  0  0  0  0  0  0  0  0  0  0
    2.7003   -0.8807    1.3346 C   0  0  0  0  0  0  0  0  0  0  0  0
   -2.0354   -0.6926   -1.2764 C   0  0  0  0  0  0  0  0  0  0  0  0
   -3.1385   -1.4259   -0.8811 C   0  0  0  0  0  0  0  0  0  0  0  0
   -1.2208   -0.1036   -0.3275 C   0  0  0  0  0  0  0  0  0  0  0  0
   -1.5093   -0.2480    1.0166 C   0  0  0  0  0  0  0  0  0  0  0  0
   -3.4277   -1.5692    0.4630 C   0  0  0  0  0  0  0  0  0  0  0  0
   -2.6126   -0.9809    1.4119 C   0  0  0  0  0  0  0  0  0  0  0  0
   -0.0179    0.6954   -0.7584 C   0  0  0  0  0  0  0  0  0  0  0  0
   -0.0449    2.0449   -0.0882 C   0  0  0  0  0  0  0  0  0  0  0  0
    0.8633    2.3782    0.6357 O   0  0  0  0  0  0  0  0  0  0  0  0
   -1.0779    2.8766   -0.2954 O   0  0  0  0  0  0  0  0  0  0  0  0
    1.8449   -0.3956   -2.3822 H   0  0  0  0  0  0  0  0  0  0  0  0
    3.8960   -1.5957   -1.7374 H   0  0  0  0  0  0  0  0  0  0  0  0
    4.4452   -1.9041    0.6430 H   0  0  0  0  0  0  0  0  0  0  0  0
    0.8876    0.1800    1.7338 H   0  0  0  0  0  0  0  0  0  0  0  0
    2.9416   -1.0153    2.3786 H   0  0  0  0  0  0  0  0  0  0  0  0
   -1.8068   -0.5844   -2.3264 H   0  0  0  0  0  0  0  0  0  0  0  0
   -3.7753   -1.8855   -1.6225 H   0  0  0  0  0  0  0  0  0  0  0  0
   -0.8724    0.2116    1.7580 H   0  0  0  0  0  0  0  0  0  0  0  0
   -4.2900   -2.1415    0.7718 H   0  0  0  0  0  0  0  0  0  0  0  0
   -2.8376   -1.0943    2.4621 H   0  0  0  0  0  0  0  0  0  0  0  0
   -0.0374    0.8266   -1.8403 H   0  0  0  0  0  0  0  0  0  0  0  0
  1  3  1  0  0  0  0
 14 16  1  0  0  0  0
  1  2  2  0  0  0  0
 14 15  2  0  0  0  0
  5  6  1  0  0  0  0
  4  6  2  0  0  0  0
  2  4  1  0  0  0  0
  3 13  1  0  0  0  0
  3  5  2  0  0  0  0
  8 11  1  0  0  0  0
  7  8  2  0  0  0  0
 13 14  1  0  0  0  0
  7  9  1  0  0  0  0
  9 10  2  0  0  0  0
 11 12  2  0  0  0  0
  9 13  1  0  0  0  0
 10 12  1  0  0  0  0
  1 17  1  0  0  0  0
  2 18  1  0  0  0  0
  4 19  1  0  0  0  0
  5 20  1  0  0  0  0
  6 21  1  0  0  0  0
  7 22  1  0  0  0  0
  8 23  1  0  0  0  0
 10 24  1  0  0  0  0
 11 25  1  0  0  0  0
 12 26  1  0  0  0  0
 13 27  1  0  0  0  0
M  END
