# Supplementary material for: Predicting pKa values from EEM atomic charges
Source: J Cheminform. 2013 Apr 10;5:18. doi: 10.1186/1758-2946-5-18 (PMC3663834; doi:10.1186/1758-2946-5-18)
Supplement: Supplementary file 2 — Additional file 2: Molecules. The SDF files with the structures of the molecules and also their dissociated forms. (ZIP 310 KB) [file 13321_2012_461_MOESM2_ESM.zip › molecules/carboxylic_acids/dissociated/NSC_8751.mol]

NSC 8751
ROtclserve09080316343D 0   0.00000     0.00000  8609
 
 11 10  0  0  0  0  0  0  0  0999 V2000
   -1.2380   -1.3979   -0.0042 H   0  0  0  0  0  0  0  0  0  0  0  0
   -1.4092   -0.3316    0.0001 C   0  0  0  0  0  0  0  0  0  0  0  0
   -0.3767    0.5082   -0.0000 C   0  0  0  0  0  0  0  0  0  0  0  0
   -0.5480    1.5745   -0.0002 H   0  0  0  0  0  0  0  0  0  0  0  0
   -2.8173    0.2055    0.0001 C   0  0  0  0  0  0  0  0  0  0  0  0
    0.9963   -0.0155    0.0000 C   0  0  0  0  0  0  0  0  0  0  0  0
    1.1890   -1.2155    0.0002 O   0  0  0  0  0  0  0  0  0  0  0  0
    2.0420    0.8350   -0.0001 O   0  0  0  0  0  0  0  0  0  0  0  0
   -3.5230   -0.6252    0.0002 H   0  0  0  0  0  0  0  0  0  0  0  0
   -2.9736    0.8152    0.8900 H   0  0  0  0  0  0  0  0  0  0  0  0
   -2.9736    0.8149   -0.8900 H   0  0  0  0  0  0  0  0  0  0  0  0
  2  5  1  0  0  0  0
  2  3  2  0  0  0  0
  1  2  1  0  0  0  0
  3  4  1  0  0  0  0
  3  6  1  0  0  0  0
  6  7  2  0  0  0  0
  6  8  1  0  0  0  0
  5  9  1  0  0  0  0
  5 10  1  0  0  0  0
  5 11  1  0  0  0  0
M  END
