# Supplementary material for: Predicting pKa values from EEM atomic charges
Source: J Cheminform. 2013 Apr 10;5:18. doi: 10.1186/1758-2946-5-18 (PMC3663834; doi:10.1186/1758-2946-5-18)
Supplement: Supplementary file 2 — Additional file 2: Molecules. The SDF files with the structures of the molecules and also their dissociated forms. (ZIP 310 KB) [file 13321_2012_461_MOESM2_ESM.zip › molecules/carboxylic_acids/dissociated/NSC_8758.mol]

NSC 8758
ROtclserve09080316343D 0   0.00000     0.00000  8616
 
 19 18  0  0  0  0  0  0  0  0999 V2000
    0.0528    0.5738   -0.2571 C   0  0  0  0  0  0  0  0  0  0  0  0
   -1.0966    1.3071    0.4372 C   0  0  0  0  0  0  0  0  0  0  0  0
   -2.4270    0.8688   -0.1782 C   0  0  0  0  0  0  0  0  0  0  0  0
    1.3879    1.1025    0.2708 C   0  0  0  0  0  0  0  0  0  0  0  0
    2.5357    0.4599   -0.5106 C   0  0  0  0  0  0  0  0  0  0  0  0
   -0.0500   -0.9029    0.0256 C   0  0  0  0  0  0  0  0  0  0  0  0
    0.8522   -1.4739    0.5913 O   0  0  0  0  0  0  0  0  0  0  0  0
   -1.1436   -1.5839   -0.3510 O   0  0  0  0  0  0  0  0  0  0  0  0
   -0.0053    0.7427   -1.3324 H   0  0  0  0  0  0  0  0  0  0  0  0
   -1.0914    1.0668    1.5003 H   0  0  0  0  0  0  0  0  0  0  0  0
   -0.9728    2.3822    0.3071 H   0  0  0  0  0  0  0  0  0  0  0  0
   -3.2458    1.3912    0.3164 H   0  0  0  0  0  0  0  0  0  0  0  0
   -2.4322    1.1091   -1.2414 H   0  0  0  0  0  0  0  0  0  0  0  0
   -2.5507   -0.2064   -0.0482 H   0  0  0  0  0  0  0  0  0  0  0  0
    1.4249    2.1847    0.1465 H   0  0  0  0  0  0  0  0  0  0  0  0
    1.4845    0.8546    1.3278 H   0  0  0  0  0  0  0  0  0  0  0  0
    3.4869    0.8366   -0.1345 H   0  0  0  0  0  0  0  0  0  0  0  0
    2.4988   -0.6223   -0.3864 H   0  0  0  0  0  0  0  0  0  0  0  0
    2.4392    0.7078   -1.5677 H   0  0  0  0  0  0  0  0  0  0  0  0
  4  5  1  0  0  0  0
  2  3  1  0  0  0  0
  6  8  1  0  0  0  0
  6  7  2  0  0  0  0
  1  6  1  0  0  0  0
  1  4  1  0  0  0  0
  1  2  1  0  0  0  0
  1  9  1  0  0  0  0
  2 10  1  0  0  0  0
  2 11  1  0  0  0  0
  3 12  1  0  0  0  0
  3 13  1  0  0  0  0
  3 14  1  0  0  0  0
  4 15  1  0  0  0  0
  4 16  1  0  0  0  0
  5 17  1  0  0  0  0
  5 18  1  0  0  0  0
  5 19  1  0  0  0  0
M  END
