# Supplementary material for: Predicting pKa values from EEM atomic charges
Source: J Cheminform. 2013 Apr 10;5:18. doi: 10.1186/1758-2946-5-18 (PMC3663834; doi:10.1186/1758-2946-5-18)
Supplement: Supplementary file 2 — Additional file 2: Molecules. The SDF files with the structures of the molecules and also their dissociated forms. (ZIP 310 KB) [file 13321_2012_461_MOESM2_ESM.zip › molecules/carboxylic_acids/dissociated/NSC_8881.mol]

NSC 8881
ROtclserve09080316363D 0   0.00000     0.00000  8739
 
 25 24  0  0  0  0  0  0  0  0999 V2000
   -1.1591    1.1752   -0.0018 C   0  0  0  0  0  0  0  0  0  0  0  0
   -2.2520    1.7901    0.4771 O   0  0  0  0  0  0  0  0  0  0  0  0
   -0.3590    1.7936   -0.6632 O   0  0  0  0  0  0  0  0  0  0  0  0
   -0.9268   -0.2847    0.2908 C   0  0  0  0  0  0  0  0  0  0  0  0
   -2.0889   -1.1081   -0.2683 C   0  0  0  0  0  0  0  0  0  0  0  0
   -1.9261   -2.5704    0.1513 C   0  0  0  0  0  0  0  0  0  0  0  0
    0.3797   -0.7349   -0.3661 C   0  0  0  0  0  0  0  0  0  0  0  0
    1.5590   -0.0340    0.3113 C   0  0  0  0  0  0  0  0  0  0  0  0
    2.8681   -0.5160   -0.3172 C   0  0  0  0  0  0  0  0  0  0  0  0
    4.0474    0.1849    0.3601 C   0  0  0  0  0  0  0  0  0  0  0  0
   -0.8616   -0.4334    1.3686 H   0  0  0  0  0  0  0  0  0  0  0  0
   -3.0298   -0.7205    0.1224 H   0  0  0  0  0  0  0  0  0  0  0  0
   -2.0918   -1.0404   -1.3562 H   0  0  0  0  0  0  0  0  0  0  0  0
   -2.8079   -3.1354   -0.1510 H   0  0  0  0  0  0  0  0  0  0  0  0
   -1.0429   -2.9903   -0.3298 H   0  0  0  0  0  0  0  0  0  0  0  0
   -1.8118   -2.6272    1.2338 H   0  0  0  0  0  0  0  0  0  0  0  0
    0.4876   -1.8142   -0.2580 H   0  0  0  0  0  0  0  0  0  0  0  0
    0.3622   -0.4758   -1.4247 H   0  0  0  0  0  0  0  0  0  0  0  0
    1.4668    1.0438    0.1772 H   0  0  0  0  0  0  0  0  0  0  0  0
    1.5588   -0.2691    1.3756 H   0  0  0  0  0  0  0  0  0  0  0  0
    2.9602   -1.5938   -0.1831 H   0  0  0  0  0  0  0  0  0  0  0  0
    2.8683   -0.2810   -1.3816 H   0  0  0  0  0  0  0  0  0  0  0  0
    4.9800   -0.1585   -0.0876 H   0  0  0  0  0  0  0  0  0  0  0  0
    3.9552    1.2627    0.2260 H   0  0  0  0  0  0  0  0  0  0  0  0
    4.0472   -0.0502    1.4245 H   0  0  0  0  0  0  0  0  0  0  0  0
  1  2  1  0  0  0  0
  1  4  1  0  0  0  0
  1  3  2  0  0  0  0
  9 10  1  0  0  0  0
  4  5  1  0  0  0  0
  8  9  1  0  0  0  0
  4  7  1  0  0  0  0
  5  6  1  0  0  0  0
  7  8  1  0  0  0  0
  4 11  1  0  0  0  0
  5 12  1  0  0  0  0
  5 13  1  0  0  0  0
  6 14  1  0  0  0  0
  6 15  1  0  0  0  0
  6 16  1  0  0  0  0
  7 17  1  0  0  0  0
  7 18  1  0  0  0  0
  8 19  1  0  0  0  0
  8 20  1  0  0  0  0
  9 21  1  0  0  0  0
  9 22  1  0  0  0  0
 10 23  1  0  0  0  0
 10 24  1  0  0  0  0
 10 25  1  0  0  0  0
M  END
