# Supplementary material for: Predicting pKa values from EEM atomic charges
Source: J Cheminform. 2013 Apr 10;5:18. doi: 10.1186/1758-2946-5-18 (PMC3663834; doi:10.1186/1758-2946-5-18)
Supplement: Supplementary file 2 — Additional file 2: Molecules. The SDF files with the structures of the molecules and also their dissociated forms. (ZIP 310 KB) [file 13321_2012_461_MOESM2_ESM.zip › molecules/carboxylic_acids/dissociated/NSC_8999.mol]

NSC 8999
ROtclserve09080316363D 0   0.00000     0.00000  8853
 
 14 13  0  0  0  0  0  0  0  0999 V2000
   -0.9888   -1.7912    0.0026 H   0  0  0  0  0  0  0  0  0  0  0  0
   -1.2573   -0.7451    0.0025 C   0  0  0  0  0  0  0  0  0  0  0  0
   -0.3065    0.1860    0.0012 C   0  0  0  0  0  0  0  0  0  0  0  0
    1.4111   -1.3863    0.0000 O   0  0  0  0  0  0  0  0  0  0  0  0
    1.1089   -0.2092   -0.0001 C   0  0  0  0  0  0  0  0  0  0  0  0
   -2.7088   -0.3398   -0.0024 C   0  0  0  0  0  0  0  0  0  0  0  0
   -0.6812    1.6457    0.0011 C   0  0  0  0  0  0  0  0  0  0  0  0
    2.0720    0.7340   -0.0014 O   0  0  0  0  0  0  0  0  0  0  0  0
   -3.3351   -1.2319   -0.0055 H   0  0  0  0  0  0  0  0  0  0  0  0
   -2.9238    0.2520    0.8873 H   0  0  0  0  0  0  0  0  0  0  0  0
   -2.9173    0.2536   -0.8927 H   0  0  0  0  0  0  0  0  0  0  0  0
   -1.7670    1.7421    0.0022 H   0  0  0  0  0  0  0  0  0  0  0  0
   -0.2730    2.1257    0.8905 H   0  0  0  0  0  0  0  0  0  0  0  0
   -0.2748    2.1251   -0.8895 H   0  0  0  0  0  0  0  0  0  0  0  0
  5  8  1  0  0  0  0
  4  5  2  0  0  0  0
  1  2  1  0  0  0  0
  3  7  1  0  0  0  0
  2  3  2  0  0  0  0
  3  5  1  0  0  0  0
  2  6  1  0  0  0  0
  6  9  1  0  0  0  0
  6 10  1  0  0  0  0
  6 11  1  0  0  0  0
  7 12  1  0  0  0  0
  7 13  1  0  0  0  0
  7 14  1  0  0  0  0
M  END
