# Supplementary material for: Predicting pKa values from EEM atomic charges
Source: J Cheminform. 2013 Apr 10;5:18. doi: 10.1186/1758-2946-5-18 (PMC3663834; doi:10.1186/1758-2946-5-18)
Supplement: Supplementary file 2 — Additional file 2: Molecules. The SDF files with the structures of the molecules and also their dissociated forms. (ZIP 310 KB) [file 13321_2012_461_MOESM2_ESM.zip › molecules/carboxylic_acids/dissociated/NSC_9238.mol]

NSC 9238
ROtclserve09080316403D 0   0.00000     0.00000  9089
 
 16 15  0  0  0  0  0  0  0  0999 V2000
    2.4797    0.0376    0.0017 C   0  0  0  0  0  0  0  0  0  0  0  0
    3.6988   -0.5240   -0.0030 O   0  0  0  0  0  0  0  0  0  0  0  0
    2.3688    1.2408    0.0010 O   0  0  0  0  0  0  0  0  0  0  0  0
    1.2492   -0.8325    0.0017 C   0  0  0  0  0  0  0  0  0  0  0  0
    0.0000    0.0509    0.0007 C   0  0  0  0  0  0  0  0  0  0  0  0
   -1.2492   -0.8325    0.0007 C   0  0  0  0  0  0  0  0  0  0  0  0
   -2.4797    0.0376   -0.0003 C   0  0  0  0  0  0  0  0  0  0  0  0
   -2.3688    1.2408   -0.0010 O   0  0  0  0  0  0  0  0  0  0  0  0
   -3.6988   -0.5240   -0.0005 O   0  0  0  0  0  0  0  0  0  0  0  0
    4.4884    0.0342   -0.0030 H   0  0  0  0  0  0  0  0  0  0  0  0
    1.2496   -1.4623   -0.8879 H   0  0  0  0  0  0  0  0  0  0  0  0
    1.2489   -1.4613    0.8921 H   0  0  0  0  0  0  0  0  0  0  0  0
   -0.0004    0.6807    0.8903 H   0  0  0  0  0  0  0  0  0  0  0  0
    0.0004    0.6797   -0.8897 H   0  0  0  0  0  0  0  0  0  0  0  0
   -1.2489   -1.4623   -0.8889 H   0  0  0  0  0  0  0  0  0  0  0  0
   -1.2496   -1.4613    0.8910 H   0  0  0  0  0  0  0  0  0  0  0  0
  5  6  1  0  0  0  0
  6  7  1  0  0  0  0
  4  5  1  0  0  0  0
  1  4  1  0  0  0  0
  1  3  2  0  0  0  0
  7  8  2  0  0  0  0
  1  2  1  0  0  0  0
  7  9  1  0  0  0  0
  2 10  1  0  0  0  0
  4 11  1  0  0  0  0
  4 12  1  0  0  0  0
  5 13  1  0  0  0  0
  5 14  1  0  0  0  0
  6 15  1  0  0  0  0
  6 16  1  0  0  0  0
M  END
