# Supplementary material for: Predicting pKa values from EEM atomic charges
Source: J Cheminform. 2013 Apr 10;5:18. doi: 10.1186/1758-2946-5-18 (PMC3663834; doi:10.1186/1758-2946-5-18)
Supplement: Supplementary file 2 — Additional file 2: Molecules. The SDF files with the structures of the molecules and also their dissociated forms. (ZIP 310 KB) [file 13321_2012_461_MOESM2_ESM.zip › molecules/carboxylic_acids/dissociated/NSC_9272.mol]

NSC 9272
ROtclserve09080316403D 0   0.00000     0.00000  9123
 
 20 20  0  0  0  0  0  0  0  0999 V2000
    0.9321    0.0029    0.3563 C   0  0  0  0  0  0  0  0  0  0  0  0
    1.5975   -1.1958    0.1798 C   0  0  0  0  0  0  0  0  0  0  0  0
    2.9316   -1.1989   -0.1823 C   0  0  0  0  0  0  0  0  0  0  0  0
    3.6001   -0.0034   -0.3682 C   0  0  0  0  0  0  0  0  0  0  0  0
    2.9344    1.1953   -0.1925 C   0  0  0  0  0  0  0  0  0  0  0  0
    1.5992    1.1985    0.1653 C   0  0  0  0  0  0  0  0  0  0  0  0
   -0.5223    0.0063    0.7510 C   0  0  0  0  0  0  0  0  0  0  0  0
   -1.3923   -0.0041   -0.5075 C   0  0  0  0  0  0  0  0  0  0  0  0
   -2.8467   -0.0007   -0.1128 C   0  0  0  0  0  0  0  0  0  0  0  0
   -3.1557    0.0091    1.0552 O   0  0  0  0  0  0  0  0  0  0  0  0
   -3.7989   -0.0085   -1.0589 O   0  0  0  0  0  0  0  0  0  0  0  0
    1.0752   -2.1299    0.3250 H   0  0  0  0  0  0  0  0  0  0  0  0
    3.4517   -2.1355   -0.3195 H   0  0  0  0  0  0  0  0  0  0  0  0
    4.6433   -0.0058   -0.6477 H   0  0  0  0  0  0  0  0  0  0  0  0
    3.4557    2.1294   -0.3417 H   0  0  0  0  0  0  0  0  0  0  0  0
    1.0781    2.1349    0.2989 H   0  0  0  0  0  0  0  0  0  0  0  0
   -0.7385   -0.8787    1.3495 H   0  0  0  0  0  0  0  0  0  0  0  0
   -0.7383    0.9012    1.3346 H   0  0  0  0  0  0  0  0  0  0  0  0
   -1.1762    0.8809   -1.1060 H   0  0  0  0  0  0  0  0  0  0  0  0
   -1.1763   -0.8990   -1.0911 H   0  0  0  0  0  0  0  0  0  0  0  0
  2  3  1  0  0  0  0
  1  7  1  0  0  0  0
  1  6  1  0  0  0  0
  1  2  2  0  0  0  0
  5  6  2  0  0  0  0
  4  5  1  0  0  0  0
  3  4  2  0  0  0  0
  8  9  1  0  0  0  0
  7  8  1  0  0  0  0
  9 11  1  0  0  0  0
  9 10  2  0  0  0  0
  2 12  1  0  0  0  0
  3 13  1  0  0  0  0
  4 14  1  0  0  0  0
  5 15  1  0  0  0  0
  6 16  1  0  0  0  0
  7 17  1  0  0  0  0
  7 18  1  0  0  0  0
  8 19  1  0  0  0  0
  8 20  1  0  0  0  0
M  END
