# Supplementary material for: Predicting pKa values from EEM atomic charges
Source: J Cheminform. 2013 Apr 10;5:18. doi: 10.1186/1758-2946-5-18 (PMC3663834; doi:10.1186/1758-2946-5-18)
Supplement: Supplementary file 2 — Additional file 2: Molecules. The SDF files with the structures of the molecules and also their dissociated forms. (ZIP 310 KB) [file 13321_2012_461_MOESM2_ESM.zip › molecules/carboxylic_acids/dissociated/NSC_93819.mol]

NSC 93819
ROtclserve09090310383D 0   0.00000     0.00000 74302
 
 25 24  0  0  0  0  0  0  0  0999 V2000
   -0.0167    0.2959   -0.3339 C   0  0  0  0  0  0  0  0  0  0  0  0
   -1.2945    0.9358    0.2126 C   0  0  0  0  0  0  0  0  0  0  0  0
   -2.5103    0.3251   -0.4872 C   0  0  0  0  0  0  0  0  0  0  0  0
   -3.7881    0.9650    0.0593 C   0  0  0  0  0  0  0  0  0  0  0  0
    1.2026    0.9923    0.2738 C   0  0  0  0  0  0  0  0  0  0  0  0
    2.4775    0.4379   -0.3650 C   0  0  0  0  0  0  0  0  0  0  0  0
    3.6968    1.1343    0.2427 C   0  0  0  0  0  0  0  0  0  0  0  0
    0.0075   -1.1666    0.0288 C   0  0  0  0  0  0  0  0  0  0  0  0
   -0.9038   -1.6477    0.6597 O   0  0  0  0  0  0  0  0  0  0  0  0
    1.0414   -1.9347   -0.3489 O   0  0  0  0  0  0  0  0  0  0  0  0
    0.0075    0.4017   -1.4185 H   0  0  0  0  0  0  0  0  0  0  0  0
   -1.3626    0.7528    1.2850 H   0  0  0  0  0  0  0  0  0  0  0  0
   -1.2706    2.0098    0.0281 H   0  0  0  0  0  0  0  0  0  0  0  0
   -2.4422    0.5081   -1.5596 H   0  0  0  0  0  0  0  0  0  0  0  0
   -2.5342   -0.7489   -0.3027 H   0  0  0  0  0  0  0  0  0  0  0  0
   -4.6543    0.5299   -0.4393 H   0  0  0  0  0  0  0  0  0  0  0  0
   -3.8562    0.7820    1.1316 H   0  0  0  0  0  0  0  0  0  0  0  0
   -3.7642    2.0390   -0.1252 H   0  0  0  0  0  0  0  0  0  0  0  0
    1.1392    2.0644    0.0872 H   0  0  0  0  0  0  0  0  0  0  0  0
    1.2263    0.8114    1.3484 H   0  0  0  0  0  0  0  0  0  0  0  0
    2.5409   -0.6341   -0.1783 H   0  0  0  0  0  0  0  0  0  0  0  0
    2.4538    0.6189   -1.4396 H   0  0  0  0  0  0  0  0  0  0  0  0
    4.6051    0.7394   -0.2123 H   0  0  0  0  0  0  0  0  0  0  0  0
    3.6335    2.2064    0.0561 H   0  0  0  0  0  0  0  0  0  0  0  0
    3.7205    0.9534    1.3173 H   0  0  0  0  0  0  0  0  0  0  0  0
  1  2  1  0  0  0  0
  1  5  1  0  0  0  0
  1  8  1  0  0  0  0
  2  3  1  0  0  0  0
  3  4  1  0  0  0  0
  5  6  1  0  0  0  0
  6  7  1  0  0  0  0
  8  9  2  0  0  0  0
  8 10  1  0  0  0  0
  1 11  1  0  0  0  0
  2 12  1  0  0  0  0
  2 13  1  0  0  0  0
  3 14  1  0  0  0  0
  3 15  1  0  0  0  0
  4 16  1  0  0  0  0
  4 17  1  0  0  0  0
  4 18  1  0  0  0  0
  5 19  1  0  0  0  0
  5 20  1  0  0  0  0
  6 21  1  0  0  0  0
  6 22  1  0  0  0  0
  7 23  1  0  0  0  0
  7 24  1  0  0  0  0
  7 25  1  0  0  0  0
M  END
