# Supplementary material for: Predicting pKa values from EEM atomic charges
Source: J Cheminform. 2013 Apr 10;5:18. doi: 10.1186/1758-2946-5-18 (PMC3663834; doi:10.1186/1758-2946-5-18)
Supplement: Supplementary file 2 — Additional file 2: Molecules. The SDF files with the structures of the molecules and also their dissociated forms. (ZIP 310 KB) [file 13321_2012_461_MOESM2_ESM.zip › molecules/carboxylic_acids/dissociated/NSC_93911.mol]

NSC 93911
ROtclserve09090310383D 0   0.00000     0.00000 74394
 
 19 19  0  0  0  0  0  0  0  0999 V2000
    0.6170   -1.8458    0.2479 C   0  0  0  0  0  0  0  0  0  0  0  0
    0.7697   -0.5096    0.5682 C   0  0  0  0  0  0  0  0  0  0  0  0
   -0.6134   -2.3214   -0.1644 C   0  0  0  0  0  0  0  0  0  0  0  0
   -0.3082    0.3507    0.4761 C   0  0  0  0  0  0  0  0  0  0  0  0
   -1.6917   -1.4609   -0.2566 C   0  0  0  0  0  0  0  0  0  0  0  0
   -1.5390   -0.1250    0.0632 C   0  0  0  0  0  0  0  0  0  0  0  0
   -2.6935    0.7960   -0.0345 N   0  3  0  0  0  0  0  0  0  0  0  0
   -2.5594    1.9730    0.2489 O   0  5  0  0  0  0  0  0  0  0  0  0
   -3.7778    0.3770   -0.3982 O   0  0  0  0  0  0  0  0  0  0  0  0
    2.1112    0.0089    1.0183 C   0  0  0  0  0  0  0  0  0  0  0  0
    2.9011    0.4661   -0.1809 C   0  0  0  0  0  0  0  0  0  0  0  0
    2.4238    0.3797   -1.2875 O   0  0  0  0  0  0  0  0  0  0  0  0
    4.1351    0.9692   -0.0197 O   0  0  0  0  0  0  0  0  0  0  0  0
    1.4604   -2.5171    0.3155 H   0  0  0  0  0  0  0  0  0  0  0  0
   -0.7326   -3.3652   -0.4150 H   0  0  0  0  0  0  0  0  0  0  0  0
   -0.1892    1.3943    0.7270 H   0  0  0  0  0  0  0  0  0  0  0  0
   -2.6530   -1.8324   -0.5794 H   0  0  0  0  0  0  0  0  0  0  0  0
    1.9667    0.8476    1.6994 H   0  0  0  0  0  0  0  0  0  0  0  0
    2.6546   -0.7853    1.5301 H   0  0  0  0  0  0  0  0  0  0  0  0
  1  3  2  0  0  0  0
  1  2  1  0  0  0  0
  2  4  2  0  0  0  0
  2 10  1  0  0  0  0
  3  5  1  0  0  0  0
  4  6  1  0  0  0  0
  5  6  2  0  0  0  0
  6  7  1  0  0  0  0
  7  8  1  0  0  0  0
  7  9  2  0  0  0  0
 10 11  1  0  0  0  0
 11 12  2  0  0  0  0
 11 13  1  0  0  0  0
  1 14  1  0  0  0  0
  3 15  1  0  0  0  0
  4 16  1  0  0  0  0
  5 17  1  0  0  0  0
 10 18  1  0  0  0  0
 10 19  1  0  0  0  0
M  END
