# Supplementary material for: Predicting pKa values from EEM atomic charges
Source: J Cheminform. 2013 Apr 10;5:18. doi: 10.1186/1758-2946-5-18 (PMC3663834; doi:10.1186/1758-2946-5-18)
Supplement: Supplementary file 2 — Additional file 2: Molecules. The SDF files with the structures of the molecules and also their dissociated forms. (ZIP 310 KB) [file 13321_2012_461_MOESM2_ESM.zip › molecules/carboxylic_acids/NSC_1112.sdf]

NSC 1112
ROtclserve09080315083D 0   0.00000     0.00000  1106
 
 12 12  0  0  0  0  0  0  0  0999 V2000
    1.7580    0.4920   -0.4154 C   0  0  0  0  0  0  0  0  0  0  0  0
    0.5803   -0.4846   -0.4288 C   0  0  0  0  0  0  0  0  0  0  0  0
    1.6305   -0.5679    0.6807 C   0  0  0  0  0  0  0  0  0  0  0  0
   -0.7773    0.0574   -0.0626 C   0  0  0  0  0  0  0  0  0  0  0  0
   -0.9043    1.2235    0.2269 O   0  0  0  0  0  0  0  0  0  0  0  0
   -1.8456   -0.7554   -0.0581 O   0  0  0  0  0  0  0  0  0  0  0  0
    2.5376    0.3507   -1.1639 H   0  0  0  0  0  0  0  0  0  0  0  0
    1.5508    1.5265   -0.1416 H   0  0  0  0  0  0  0  0  0  0  0  0
    0.5851   -1.2685   -1.1862 H   0  0  0  0  0  0  0  0  0  0  0  0
    2.3263   -1.4065    0.6532 H   0  0  0  0  0  0  0  0  0  0  0  0
    1.3395   -0.2306    1.6755 H   0  0  0  0  0  0  0  0  0  0  0  0
   -2.7167   -0.4076    0.1769 H   0  0  0  0  0  0  0  0  0  0  0  0
  1  2  1  0  0  0  0
  1  3  1  0  0  0  0
  2  3  1  0  0  0  0
  2  4  1  0  0  0  0
  4  5  2  0  0  0  0
  4  6  1  0  0  0  0
  1  7  1  0  0  0  0
  1  8  1  0  0  0  0
  2  9  1  0  0  0  0
  3 10  1  0  0  0  0
  3 11  1  0  0  0  0
  6 12  1  0  0  0  0
M  END
> <NSC>
1112

> <DTP_NAMES>
Carboxycyclopropane
Cyclopropanecarboxylic acid (8CI9CI)
Cyclopropionic acid
Cyclopropylcarboxylic acid
WLN: L3TJ AVQ

> <CAS_RN>
1759-53-1

> <ORIGIN>
DTP FEB 2003

> <E_UNIQUE_ID>
NCI-Open_09-03_NSC_1112

> <E_NSC>
1112

> <E_CAS>
1759-53-1

> <E_NAME>
NSC 1112

> <E_STEREO_SPECIFIED>
no_stereocenter

> <E_COMPOUND_TYPE>
normal

> <E_THREED_SOURCE>
CORINA 2.6

> <E_SMILES>
C1C(C1)C(=O)O

> <E_FORMULA>
C4H6O2

> <E_HASHY>
78DE68077A6BB040

> <E_HASHSY>
78DE68077A6BB040

> <E_TAUTO_HASH>
78DE68077A6BB040

> <E_STEREO_TAUTO_HASH>
78DE68077A6BB040

> <E_MAXFRAG_HASHY>
78DE68077A6BB040

> <E_MAXFRAG_HASHSY>
78DE68077A6BB040

> <E_MAXFRAG_HASHTY>
78DE68077A6BB040

> <E_MAXFRAG_HASHSTY>
78DE68077A6BB040

> <E_MULTIFRAG>
single_fragment

> <E_ORIGIN>
NCI Open Database, DTP releases from Oct 1999, Aug 2000, Feb 2003, and Sep 2003 combined by CADD/LMC/NCI

> <E_DB_VERSION>
NULL

> <E_DB_YEAR>
2003

> <E_DB_TYPE>
government public

> <E_IS_PUBLIC>
public

> <E_SOURCE>
NCI

> <E_CONTEXT>
compound screened in anti-cancer and/or anti-HIV assays

> <E_SAMPLES_AVAIL>
yes

> <E_SUPPLIER_TYPE>
repository

> <E_CACTVS_VERSION>
3.245

>  <E_ICHI>
<IChI version="0.932Beta">
 <structure number="1" id.name="" id.value="">
  <identifier version="0.932Beta" tautomeric="0">
   <basic>C4H6O2,5-3(6H)4H-1H2-2H2-4</basic>
   <charge></charge>
  </identifier>
  <identifier.auxiliary-info version="0.932Beta" tautomeric="0">
   <!-- Auxiliary info is not a part of the identifier, it is not unique -->
   <atom.orig-nbr>1,3,4,2,5,6</atom.orig-nbr>
   <atom.equivalence>(1,2)</atom.equivalence>
  </identifier.auxiliary-info>
  <identifier version="0.932Beta" tautomeric="1">
   <basic>C4H6O2,5-3(6)4H-1H2-2H2-4,(H,5,6)</basic>
   <charge></charge>
  </identifier>
  <identifier.auxiliary-info version="0.932Beta" tautomeric="1">
   <!-- Auxiliary info is not a part of the identifier, it is not unique -->
   <atom.orig-nbr>1,3,4,2,5,6</atom.orig-nbr>
   <atom.equivalence>(1,2)(5,6)</atom.equivalence>
   <tgroup.equivalence></tgroup.equivalence>
  </identifier.auxiliary-info>
 </structure>
</IChI>
