# Supplementary material for: Predicting pKa values from EEM atomic charges
Source: J Cheminform. 2013 Apr 10;5:18. doi: 10.1186/1758-2946-5-18 (PMC3663834; doi:10.1186/1758-2946-5-18)
Supplement: Supplementary file 2 — Additional file 2: Molecules. The SDF files with the structures of the molecules and also their dissociated forms. (ZIP 310 KB) [file 13321_2012_461_MOESM2_ESM.zip › molecules/carboxylic_acids/NSC_132953.sdf]

NSC 132953
ROtclserve09100300303D 0   0.00000     0.00000101653
 
  8  7  0  0  0  0  0  0  0  0999 V2000
   -0.0108   -0.0568    0.0015 C   0  0  0  0  0  0  0  0  0  0  0  0
   -1.0161    0.8327   -0.0004 O   0  0  0  0  0  0  0  0  0  0  0  0
   -0.2518   -1.2408   -0.0004 O   0  0  0  0  0  0  0  0  0  0  0  0
    1.4183    0.4213   -0.0003 C   0  0  0  0  0  0  0  0  0  0  0  0
   -1.9331    0.5259    0.0007 H   0  0  0  0  0  0  0  0  0  0  0  0
    1.7633    0.5392    1.0270 H   0  0  0  0  0  0  0  0  0  0  0  0
    2.0450   -0.3088   -0.5125 H   0  0  0  0  0  0  0  0  0  0  0  0
    1.4804    1.3792   -0.5166 H   0  0  0  0  0  0  0  0  0  0  0  0
  1  2  1  0  0  0  0
  1  4  1  0  0  0  0
  1  3  2  0  0  0  0
  2  5  1  0  0  0  0
  4  6  1  0  0  0  0
  4  7  1  0  0  0  0
  4  8  1  0  0  0  0
M  END
> <NSC>
132953

> <DTP_NAMES>
component of Aci-Jel
Acetasol
Acetic acid (8CI9CI)
Acetic acid, aqueous solution (DOT)
Acetic acid, diluted
Acetic acid, glacial
Acide acetique (FRENCH)
Acido acetico (Italian)
Azijnzuur (DUTCH)
Essigsaeure (German)
Ethanoic acid
Ethylic acid
Glacial acetic acid
Methanecarboxylic acid
Octowy kwas (POLISH)
Vinegar acid
WLN: QV1

> <CAS_RN>
64-19-7

> <ORIGIN>
DTP FEB 2003

> <E_UNIQUE_ID>
NCI-Open_09-03_NSC_132953

> <E_NSC>
132953

> <E_CAS>
64-19-7

> <E_NAME>
NSC 132953

> <E_STEREO_SPECIFIED>
no_stereocenter

> <E_COMPOUND_TYPE>
normal

> <E_THREED_SOURCE>
CORINA 2.6

> <E_SMILES>
C(O)(C)=O

> <E_FORMULA>
C2H4O2

> <E_HASHY>
FF0FA8CE5FD82FD9

> <E_HASHSY>
FF0FA8CE5FD82FD9

> <E_TAUTO_HASH>
FF0FA8CE5FD82FD9

> <E_STEREO_TAUTO_HASH>
FF0FA8CE5FD82FD9

> <E_MAXFRAG_HASHY>
FF0FA8CE5FD82FD9

> <E_MAXFRAG_HASHSY>
FF0FA8CE5FD82FD9

> <E_MAXFRAG_HASHTY>
FF0FA8CE5FD82FD9

> <E_MAXFRAG_HASHSTY>
FF0FA8CE5FD82FD9

> <E_MULTIFRAG>
single_fragment

> <E_ORIGIN>
NCI Open Database, DTP releases from Oct 1999, Aug 2000, Feb 2003, and Sep 2003 combined by CADD/LMC/NCI

> <E_DB_VERSION>
NULL

> <E_DB_YEAR>
2003

> <E_DB_TYPE>
government public

> <E_IS_PUBLIC>
public

> <E_SOURCE>
NCI

> <E_CONTEXT>
compound screened in anti-cancer and/or anti-HIV assays

> <E_SAMPLES_AVAIL>
yes

> <E_SUPPLIER_TYPE>
repository

> <E_CACTVS_VERSION>
3.245

>  <E_ICHI>
<IChI version="0.932Beta">
 <structure number="1" id.name="" id.value="">
  <identifier version="0.932Beta" tautomeric="0">
   <basic>C2H4O2,1H3-2(3)4H</basic>
   <charge></charge>
  </identifier>
  <identifier.auxiliary-info version="0.932Beta" tautomeric="0">
   <!-- Auxiliary info is not a part of the identifier, it is not unique -->
   <atom.orig-nbr>4,1,3,2</atom.orig-nbr>
   <atom.equivalence></atom.equivalence>
  </identifier.auxiliary-info>
  <identifier version="0.932Beta" tautomeric="1">
   <basic>C2H4O2,1H3-2(3)4,(H,3,4)</basic>
   <charge></charge>
  </identifier>
  <identifier.auxiliary-info version="0.932Beta" tautomeric="1">
   <!-- Auxiliary info is not a part of the identifier, it is not unique -->
   <atom.orig-nbr>4,1,2,3</atom.orig-nbr>
   <atom.equivalence>(3,4)</atom.equivalence>
   <tgroup.equivalence></tgroup.equivalence>
  </identifier.auxiliary-info>
 </structure>
</IChI>
