# Supplementary material for: Predicting pKa values from EEM atomic charges
Source: J Cheminform. 2013 Apr 10;5:18. doi: 10.1186/1758-2946-5-18 (PMC3663834; doi:10.1186/1758-2946-5-18)
Supplement: Supplementary file 2 — Additional file 2: Molecules. The SDF files with the structures of the molecules and also their dissociated forms. (ZIP 310 KB) [file 13321_2012_461_MOESM2_ESM.zip › molecules/carboxylic_acids/NSC_15772.sdf]

NSC 15772
ROtclserve09080318123D 0   0.00000     0.00000 15163
 
 24 25  0  0  0  0  0  0  0  0999 V2000
    0.5000    1.5184    0.4727 C   0  0  0  0  0  0  0  0  0  0  0  0
    1.5841    2.3057    0.2324 C   0  0  0  0  0  0  0  0  0  0  0  0
   -0.4987   -0.7174    0.5377 C   0  0  0  0  0  0  0  0  0  0  0  0
    0.5986    0.1277    0.2990 C   0  0  0  0  0  0  0  0  0  0  0  0
    2.7936    1.7535   -0.1842 C   0  0  0  0  0  0  0  0  0  0  0  0
   -0.3659   -2.0600    0.3593 C   0  0  0  0  0  0  0  0  0  0  0  0
    1.8290   -0.4342   -0.1248 C   0  0  0  0  0  0  0  0  0  0  0  0
    2.9261    0.4106   -0.3635 C   0  0  0  0  0  0  0  0  0  0  0  0
    0.8440   -2.6125   -0.0574 C   0  0  0  0  0  0  0  0  0  0  0  0
    1.9278   -1.8254   -0.2981 C   0  0  0  0  0  0  0  0  0  0  0  0
   -2.6068    0.3060   -0.2137 C   0  0  0  0  0  0  0  0  0  0  0  0
   -2.1485    0.1689   -1.3232 O   0  0  0  0  0  0  0  0  0  0  0  0
   -1.8155   -0.1399    0.9889 C   0  0  0  0  0  0  0  0  0  0  0  0
   -3.8208    0.8555   -0.0522 O   0  0  0  0  0  0  0  0  0  0  0  0
   -0.4299    1.9600    0.7995 H   0  0  0  0  0  0  0  0  0  0  0  0
    1.5055    3.3745    0.3663 H   0  0  0  0  0  0  0  0  0  0  0  0
    3.6385    2.4005   -0.3680 H   0  0  0  0  0  0  0  0  0  0  0  0
   -1.2107   -2.7072    0.5435 H   0  0  0  0  0  0  0  0  0  0  0  0
    3.8697   -0.0034   -0.6868 H   0  0  0  0  0  0  0  0  0  0  0  0
    0.9225   -3.6812   -0.1917 H   0  0  0  0  0  0  0  0  0  0  0  0
    2.8587   -2.2675   -0.6210 H   0  0  0  0  0  0  0  0  0  0  0  0
   -2.3779   -0.8988    1.5328 H   0  0  0  0  0  0  0  0  0  0  0  0
   -1.6333    0.7143    1.6410 H   0  0  0  0  0  0  0  0  0  0  0  0
   -4.3285    1.1417   -0.8238 H   0  0  0  0  0  0  0  0  0  0  0  0
  1  4  2  0  0  0  0
  2  5  2  0  0  0  0
  1  2  1  0  0  0  0
  3  6  2  0  0  0  0
  3  4  1  0  0  0  0
  3 13  1  0  0  0  0
 11 12  2  0  0  0  0
  5  8  1  0  0  0  0
  4  7  1  0  0  0  0
  6  9  1  0  0  0  0
  9 10  2  0  0  0  0
  7 10  1  0  0  0  0
  7  8  2  0  0  0  0
 11 14  1  0  0  0  0
 11 13  1  0  0  0  0
  1 15  1  0  0  0  0
  2 16  1  0  0  0  0
  5 17  1  0  0  0  0
  6 18  1  0  0  0  0
  8 19  1  0  0  0  0
  9 20  1  0  0  0  0
 10 21  1  0  0  0  0
 13 22  1  0  0  0  0
 13 23  1  0  0  0  0
 14 24  1  0  0  0  0
M  END
> <NSC>
15772

> <DTP_NAMES>
.alpha.-Naphthaleneacetic acid
.alpha.-Naphthylacetic acid
.alpha.-Naphthyleneacetic acid
.alpha.-Naphthylessigsaeure (GERMAN)
.alpha.-NAA
Alphaspra
Appl-Set
ANA
ANU
Celmone
Fruitofix
Fruitone
Fruitone N
Klingtite
Liqui-Stik
Nafusaku
Naphthalene-1-acetic acid
Naphthaleneacetic acid (VAN)
Naphthylacetic acid
Naphyl-1-essigsaeure (GERMAN)
Niagara-Stik
Nu-Tone
NAA
Parmone
Phymone
Phyomone
Pimacol-Sol
Planofix
Planofixe
Primacol
Rootone
Stafast
Stop-Drop
Tekkam
Tip-Off
Transplantone
WLN: L66J B1VQ
1-Naphthaleneacetic acid (8CI9CI)
1-Naphthtaleneacetic acid
1-Naphthylacetic acid

> <CAS_RN>
86-87-3

> <ORIGIN>
DTP FEB 2003

> <E_UNIQUE_ID>
NCI-Open_09-03_NSC_15772

> <E_NSC>
15772

> <E_CAS>
86-87-3

> <E_NAME>
NSC 15772

> <E_STEREO_SPECIFIED>
no_stereocenter

> <E_COMPOUND_TYPE>
normal

> <E_THREED_SOURCE>
CORINA 2.6

> <E_SMILES>
C2=C1C(=CC=CC1=CC=C2)CC(=O)O

> <E_FORMULA>
C12H10O2

> <E_HASHY>
C2E3868FB642A36D

> <E_HASHSY>
C2E3868FB642A36D

> <E_TAUTO_HASH>
C2E3868FB642A36D

> <E_STEREO_TAUTO_HASH>
C2E3868FB642A36D

> <E_MAXFRAG_HASHY>
C2E3868FB642A36D

> <E_MAXFRAG_HASHSY>
C2E3868FB642A36D

> <E_MAXFRAG_HASHTY>
C2E3868FB642A36D

> <E_MAXFRAG_HASHSTY>
C2E3868FB642A36D

> <E_MULTIFRAG>
single_fragment

> <E_ORIGIN>
NCI Open Database, DTP releases from Oct 1999, Aug 2000, Feb 2003, and Sep 2003 combined by CADD/LMC/NCI

> <E_DB_VERSION>
NULL

> <E_DB_YEAR>
2003

> <E_DB_TYPE>
government public

> <E_IS_PUBLIC>
public

> <E_SOURCE>
NCI

> <E_CONTEXT>
compound screened in anti-cancer and/or anti-HIV assays

> <E_SAMPLES_AVAIL>
yes

> <E_SUPPLIER_TYPE>
repository

> <E_CACTVS_VERSION>
3.245

>  <E_ICHI>
<IChI version="0.932Beta">
 <structure number="1" id.name="" id.value="">
  <identifier version="0.932Beta" tautomeric="0">
   <basic>C12H10O2,13-12(14H)8H2-10-6H-3H-5H-9-4H-1H-2H-7H-11(9)10</basic>
   <charge></charge>
  </identifier>
  <identifier.auxiliary-info version="0.932Beta" tautomeric="0">
   <!-- Auxiliary info is not a part of the identifier, it is not unique -->
   <atom.orig-nbr>5,2,9,8,10,6,1,13,7,3,4,11,12,14</atom.orig-nbr>
   <atom.equivalence></atom.equivalence>
  </identifier.auxiliary-info>
  <identifier version="0.932Beta" tautomeric="1">
   <basic>C12H10O2,13-12(14)8H2-10-6H-3H-5H-9-4H-1H-2H-7H-11(9)10,(H,13,14)</basic>
   <charge></charge>
  </identifier>
  <identifier.auxiliary-info version="0.932Beta" tautomeric="1">
   <!-- Auxiliary info is not a part of the identifier, it is not unique -->
   <atom.orig-nbr>5,2,9,8,10,6,1,13,7,3,4,11,12,14</atom.orig-nbr>
   <atom.equivalence>(13,14)</atom.equivalence>
   <tgroup.equivalence></tgroup.equivalence>
  </identifier.auxiliary-info>
 </structure>
</IChI>
