# Supplementary material for: Predicting pKa values from EEM atomic charges
Source: J Cheminform. 2013 Apr 10;5:18. doi: 10.1186/1758-2946-5-18 (PMC3663834; doi:10.1186/1758-2946-5-18)
Supplement: Supplementary file 2 — Additional file 2: Molecules. The SDF files with the structures of the molecules and also their dissociated forms. (ZIP 310 KB) [file 13321_2012_461_MOESM2_ESM.zip › molecules/carboxylic_acids/NSC_166.sdf]

NSC 166
ROtclserve09080314573D 0   0.00000     0.00000   166
 
  9  8  0  0  0  0  0  0  0  0999 V2000
    1.8802   -0.1180   -0.0000 O   0  0  0  0  0  0  0  0  0  0  0  0
    0.7603    0.7695   -0.0000 C   0  0  0  0  0  0  0  0  0  0  0  0
   -0.5159   -0.0321   -0.0000 C   0  0  0  0  0  0  0  0  0  0  0  0
   -0.4709   -1.2395   -0.0000 O   0  0  0  0  0  0  0  0  0  0  0  0
   -1.7025    0.5953   -0.0000 O   0  0  0  0  0  0  0  0  0  0  0  0
    2.6742    0.4340    0.0000 H   0  0  0  0  0  0  0  0  0  0  0  0
    0.7946    1.3979    0.8900 H   0  0  0  0  0  0  0  0  0  0  0  0
    0.7946    1.3979   -0.8900 H   0  0  0  0  0  0  0  0  0  0  0  0
   -2.5214    0.0810    0.0000 H   0  0  0  0  0  0  0  0  0  0  0  0
  1  2  1  0  0  0  0
  2  3  1  0  0  0  0
  3  4  2  0  0  0  0
  3  5  1  0  0  0  0
  1  6  1  0  0  0  0
  2  7  1  0  0  0  0
  2  8  1  0  0  0  0
  5  9  1  0  0  0  0
M  END
> <NSC>
166

> <DTP_NAMES>
.alpha.-Hydroxyacetic acid
Acetic acid, hydroxy- (9CI)
Glycolic acid (8CI)
Glycollic acid
GLYCOLIC ACID
Hydroxyacetic acid
Hydroxyethanoic acid
WLN: QV1Q

> <CAS_RN>
79-14-1

> <ORIGIN>
DTP FEB 2003

> <E_UNIQUE_ID>
NCI-Open_09-03_NSC_166

> <E_NSC>
166

> <E_CAS>
79-14-1

> <E_NAME>
NSC 166

> <E_STEREO_SPECIFIED>
no_stereocenter

> <E_COMPOUND_TYPE>
normal

> <E_THREED_SOURCE>
CORINA 2.6

> <E_SMILES>
OCC(=O)O

> <E_FORMULA>
C2H4O3

> <E_HASHY>
76A664DF32719A49

> <E_HASHSY>
76A664DF32719A49

> <E_TAUTO_HASH>
76A664DF32719A49

> <E_STEREO_TAUTO_HASH>
76A664DF32719A49

> <E_MAXFRAG_HASHY>
76A664DF32719A49

> <E_MAXFRAG_HASHSY>
76A664DF32719A49

> <E_MAXFRAG_HASHTY>
76A664DF32719A49

> <E_MAXFRAG_HASHSTY>
76A664DF32719A49

> <E_MULTIFRAG>
single_fragment

> <E_ORIGIN>
NCI Open Database, DTP releases from Oct 1999, Aug 2000, Feb 2003, and Sep 2003 combined by CADD/LMC/NCI

> <E_DB_VERSION>
NULL

> <E_DB_YEAR>
2003

> <E_DB_TYPE>
government public

> <E_IS_PUBLIC>
public

> <E_SOURCE>
NCI

> <E_CONTEXT>
compound screened in anti-cancer and/or anti-HIV assays

> <E_SAMPLES_AVAIL>
yes

> <E_SUPPLIER_TYPE>
repository

> <E_CACTVS_VERSION>
3.245

>  <E_ICHI>
<IChI version="0.932Beta">
 <structure number="1" id.name="" id.value="">
  <identifier version="0.932Beta" tautomeric="0">
   <basic>C2H4O3,3-2(5H)1H2-4H</basic>
   <charge></charge>
  </identifier>
  <identifier.auxiliary-info version="0.932Beta" tautomeric="0">
   <!-- Auxiliary info is not a part of the identifier, it is not unique -->
   <atom.orig-nbr>2,3,4,1,5</atom.orig-nbr>
   <atom.equivalence></atom.equivalence>
  </identifier.auxiliary-info>
  <identifier version="0.932Beta" tautomeric="1">
   <basic>C2H4O3,3-2(4)1H2-5H,(H,3,4)</basic>
   <charge></charge>
  </identifier>
  <identifier.auxiliary-info version="0.932Beta" tautomeric="1">
   <!-- Auxiliary info is not a part of the identifier, it is not unique -->
   <atom.orig-nbr>2,3,4,5,1</atom.orig-nbr>
   <atom.equivalence>(3,4)</atom.equivalence>
   <tgroup.equivalence></tgroup.equivalence>
  </identifier.auxiliary-info>
 </structure>
</IChI>
