# Supplementary material for: Predicting pKa values from EEM atomic charges
Source: J Cheminform. 2013 Apr 10;5:18. doi: 10.1186/1758-2946-5-18 (PMC3663834; doi:10.1186/1758-2946-5-18)
Supplement: Supplementary file 2 — Additional file 2: Molecules. The SDF files with the structures of the molecules and also their dissociated forms. (ZIP 310 KB) [file 13321_2012_461_MOESM2_ESM.zip › molecules/carboxylic_acids/NSC_166278.sdf]

NSC 166278
ROtclserve09100311233D 0   0.00000     0.00000123542
 
 21 21  0  0  0  0  0  0  0  0999 V2000
   -1.7652    0.8161    0.0001 O   0  0  0  0  0  0  0  0  0  0  0  0
    0.4854    1.5876    0.0002 C   0  0  0  0  0  0  0  0  0  0  0  0
   -0.4329    0.5477   -0.0001 C   0  0  0  0  0  0  0  0  0  0  0  0
    1.8391    1.3121    0.0005 C   0  0  0  0  0  0  0  0  0  0  0  0
    0.0110   -0.7667    0.0000 C   0  0  0  0  0  0  0  0  0  0  0  0
    2.2790    0.0013    0.0006 C   0  0  0  0  0  0  0  0  0  0  0  0
    1.3658   -1.0369    0.0003 C   0  0  0  0  0  0  0  0  0  0  0  0
    3.7299   -0.2910   -0.0001 N   0  3  0  0  0  0  0  0  0  0  0  0
    4.5352    0.6227   -0.0007 O   0  5  0  0  0  0  0  0  0  0  0  0
    4.1185   -1.4454    0.0000 O   0  0  0  0  0  0  0  0  0  0  0  0
   -2.4402   -0.4434   -0.0002 C   0  0  0  0  0  0  0  0  0  0  0  0
   -3.9298   -0.2149   -0.0001 C   0  0  0  0  0  0  0  0  0  0  0  0
   -4.3683    0.9110    0.0002 O   0  0  0  0  0  0  0  0  0  0  0  0
   -4.7695   -1.2622   -0.0003 O   0  0  0  0  0  0  0  0  0  0  0  0
    0.1422    2.6116   -0.0044 H   0  0  0  0  0  0  0  0  0  0  0  0
    2.5543    2.1213    0.0007 H   0  0  0  0  0  0  0  0  0  0  0  0
   -0.7019   -1.5780    0.0002 H   0  0  0  0  0  0  0  0  0  0  0  0
    1.7119   -2.0599    0.0008 H   0  0  0  0  0  0  0  0  0  0  0  0
   -2.1591   -1.0061   -0.8904 H   0  0  0  0  0  0  0  0  0  0  0  0
   -2.1590   -1.0066    0.8896 H   0  0  0  0  0  0  0  0  0  0  0  0
   -5.7253   -1.1156   -0.0002 H   0  0  0  0  0  0  0  0  0  0  0  0
  8  9  1  0  0  0  0
  1 11  1  0  0  0  0
  1  3  1  0  0  0  0
  8 10  2  0  0  0  0
  5  7  2  0  0  0  0
  2  3  2  0  0  0  0
  6  8  1  0  0  0  0
  4  6  2  0  0  0  0
  2  4  1  0  0  0  0
  3  5  1  0  0  0  0
 11 12  1  0  0  0  0
  6  7  1  0  0  0  0
 12 13  2  0  0  0  0
 12 14  1  0  0  0  0
  2 15  1  0  0  0  0
  4 16  1  0  0  0  0
  5 17  1  0  0  0  0
  7 18  1  0  0  0  0
 11 19  1  0  0  0  0
 11 20  1  0  0  0  0
 14 21  1  0  0  0  0
M  CHG  2   8   1   9  -1
M  END
> <NSC>
166278

> <DTP_NAMES>
(4-Nitrophenoxy)acetic acid
p-Nitrophenoxyacetic acid
Acetic acid, (p-nitrophenoxy)-
Acetic acid, (4-nitrophenoxy)- (9CI)
Acetic acid, p-nitrophenoxy-
Ba 2690

> <CAS_RN>
1798-11-4

> <ORIGIN>
DTP FEB 2003

> <E_UNIQUE_ID>
NCI-Open_09-03_NSC_166278

> <E_NSC>
166278

> <E_CAS>
1798-11-4

> <E_NAME>
NSC 166278

> <E_STEREO_SPECIFIED>
no_stereocenter

> <E_COMPOUND_TYPE>
normal

> <E_THREED_SOURCE>
CORINA 2.6

> <E_SMILES>
O(CC(=O)O)C1=CC=C([N+]([O-])=O)C=C1

> <E_FORMULA>
C8H7NO5

> <E_HASHY>
1B9A5C9443DC545E

> <E_HASHSY>
1B9A5C9443DC545E

> <E_TAUTO_HASH>
1B9A5C9443DC545E

> <E_STEREO_TAUTO_HASH>
1B9A5C9443DC545E

> <E_MAXFRAG_HASHY>
1B9A5C9443DC545E

> <E_MAXFRAG_HASHSY>
1B9A5C9443DC545E

> <E_MAXFRAG_HASHTY>
1B9A5C9443DC545E

> <E_MAXFRAG_HASHSTY>
1B9A5C9443DC545E

> <E_MULTIFRAG>
single_fragment

> <E_ORIGIN>
NCI Open Database, DTP releases from Oct 1999, Aug 2000, Feb 2003, and Sep 2003 combined by CADD/LMC/NCI

> <E_DB_VERSION>
NULL

> <E_DB_YEAR>
2003

> <E_DB_TYPE>
government public

> <E_IS_PUBLIC>
public

> <E_SOURCE>
NCI

> <E_CONTEXT>
compound screened in anti-cancer and/or anti-HIV assays

> <E_SAMPLES_AVAIL>
yes

> <E_SUPPLIER_TYPE>
repository

> <E_CACTVS_VERSION>
3.245

>  <E_ICHI>
<IChI version="0.932Beta">
 <structure number="1" id.name="" id.value="">
  <identifier version="0.932Beta" tautomeric="0">
   <basic>C8H7NO5,10-8(13H)5H2-14-7-3H-1H-6(2H-4H-7)9(11)12</basic>
   <charge></charge>
  </identifier>
  <identifier.auxiliary-info version="0.932Beta" tautomeric="0">
   <!-- Auxiliary info is not a part of the identifier, it is not unique -->
   <atom.orig-nbr>4,7,2,5,11,6,3,12,8,13,9,10,14,1</atom.orig-nbr>
   <atom.equivalence>(1,2)(3,4)(11,12)</atom.equivalence>
  </identifier.auxiliary-info>
  <identifier version="0.932Beta" tautomeric="1">
   <basic>C8H7NO5,10-9(11)6-1H-3H-7(4H-2H-6)14-5H2-8(12)13,(H,12,13)</basic>
   <charge></charge>
  </identifier>
  <identifier.auxiliary-info version="0.932Beta" tautomeric="1">
   <!-- Auxiliary info is not a part of the identifier, it is not unique -->
   <atom.orig-nbr>4,7,2,5,11,6,3,12,8,9,10,13,14,1</atom.orig-nbr>
   <atom.equivalence>(1,2)(3,4)(10,11)(12,13)</atom.equivalence>
   <tgroup.equivalence></tgroup.equivalence>
  </identifier.auxiliary-info>
 </structure>
</IChI>
