# Supplementary material for: Predicting pKa values from EEM atomic charges
Source: J Cheminform. 2013 Apr 10;5:18. doi: 10.1186/1758-2946-5-18 (PMC3663834; doi:10.1186/1758-2946-5-18)
Supplement: Supplementary file 2 — Additional file 2: Molecules. The SDF files with the structures of the molecules and also their dissociated forms. (ZIP 310 KB) [file 13321_2012_461_MOESM2_ESM.zip › molecules/carboxylic_acids/NSC_16682.sdf]

NSC 16682
ROtclserve09080318233D 0   0.00000     0.00000 15936
 
 23 23  0  0  0  0  0  0  0  0999 V2000
    0.2891    0.6760   -0.4178 C   0  0  0  0  0  0  0  0  0  0  0  0
    1.5956    0.4078   -0.0420 C   0  0  0  0  0  0  0  0  0  0  0  0
   -0.6002   -0.3636   -0.6166 C   0  0  0  0  0  0  0  0  0  0  0  0
    2.0091   -0.9091    0.1345 C   0  0  0  0  0  0  0  0  0  0  0  0
   -0.1894   -1.6719   -0.4412 C   0  0  0  0  0  0  0  0  0  0  0  0
    1.1126   -1.9464   -0.0663 C   0  0  0  0  0  0  0  0  0  0  0  0
    2.4718    1.4292    0.1534 O   0  0  0  0  0  0  0  0  0  0  0  0
   -2.8742    0.0920    0.2068 C   0  0  0  0  0  0  0  0  0  0  0  0
   -2.3795   -0.0196    1.3034 O   0  0  0  0  0  0  0  0  0  0  0  0
    1.7578    2.6405   -0.1016 C   0  0  0  0  0  0  0  0  0  0  0  0
    3.2902   -1.1774    0.5037 O   0  0  0  0  0  0  0  0  0  0  0  0
   -2.0209   -0.0700   -1.0248 C   0  0  0  0  0  0  0  0  0  0  0  0
   -4.1838    0.3602    0.0854 O   0  0  0  0  0  0  0  0  0  0  0  0
   -0.0356    1.6973   -0.5512 H   0  0  0  0  0  0  0  0  0  0  0  0
   -0.8871   -2.4813   -0.5974 H   0  0  0  0  0  0  0  0  0  0  0  0
    1.4311   -2.9694    0.0697 H   0  0  0  0  0  0  0  0  0  0  0  0
    2.4229    3.4918    0.0432 H   0  0  0  0  0  0  0  0  0  0  0  0
    1.3907    2.6366   -1.1280 H   0  0  0  0  0  0  0  0  0  0  0  0
    0.9150    2.7169    0.5854 H   0  0  0  0  0  0  0  0  0  0  0  0
    3.8015   -1.2745   -0.3113 H   0  0  0  0  0  0  0  0  0  0  0  0
   -2.0483    0.8496   -1.6093 H   0  0  0  0  0  0  0  0  0  0  0  0
   -2.4038   -0.8944   -1.6263 H   0  0  0  0  0  0  0  0  0  0  0  0
   -4.7313    0.4641    0.8756 H   0  0  0  0  0  0  0  0  0  0  0  0
  7 10  1  0  0  0  0
  3 12  1  0  0  0  0
  4  6  1  0  0  0  0
  5  6  2  0  0  0  0
  4 11  1  0  0  0  0
  8 12  1  0  0  0  0
  3  5  1  0  0  0  0
  8  9  2  0  0  0  0
  2  4  2  0  0  0  0
  2  7  1  0  0  0  0
  8 13  1  0  0  0  0
  1  3  2  0  0  0  0
  1  2  1  0  0  0  0
  1 14  1  0  0  0  0
  5 15  1  0  0  0  0
  6 16  1  0  0  0  0
 10 17  1  0  0  0  0
 10 18  1  0  0  0  0
 10 19  1  0  0  0  0
 11 20  1  0  0  0  0
 12 21  1  0  0  0  0
 12 22  1  0  0  0  0
 13 23  1  0  0  0  0
M  END
> <NSC>
16682

> <DTP_NAMES>
(4-Hydroxy-3-methoxyphenyl)acetic acid
Acetic acid, (4-hydroxy-3-methoxyphenyl)- (8CI)
Benzeneacetic acid, 4-hydroxy-3-methoxy- (9CI)
Homovanillic acid
HMPA
HVA
Vanillacetic acid
3-Methoxy-4-hydroxyphenylacetic acid
4-Hydroxy-3-methoxybenzeneacetic acid
4-Hydroxy-3-methoxyphenylacetic acid

> <CAS_RN>
306-08-1

> <ORIGIN>
DTP FEB 2003

> <E_UNIQUE_ID>
NCI-Open_09-03_NSC_16682

> <E_NSC>
16682

> <E_CAS>
306-08-1

> <E_NAME>
NSC 16682

> <E_STEREO_SPECIFIED>
no_stereocenter

> <E_COMPOUND_TYPE>
normal

> <E_THREED_SOURCE>
CORINA 2.6

> <E_SMILES>
C1=C(CC(=O)O)C=CC(=C1OC)O

> <E_FORMULA>
C9H10O4

> <E_HASHY>
6A00B2F4C28FCF73

> <E_HASHSY>
6A00B2F4C28FCF73

> <E_TAUTO_HASH>
6A00B2F4C28FCF73

> <E_STEREO_TAUTO_HASH>
6A00B2F4C28FCF73

> <E_MAXFRAG_HASHY>
6A00B2F4C28FCF73

> <E_MAXFRAG_HASHSY>
6A00B2F4C28FCF73

> <E_MAXFRAG_HASHTY>
6A00B2F4C28FCF73

> <E_MAXFRAG_HASHSTY>
6A00B2F4C28FCF73

> <E_MULTIFRAG>
single_fragment

> <E_ORIGIN>
NCI Open Database, DTP releases from Oct 1999, Aug 2000, Feb 2003, and Sep 2003 combined by CADD/LMC/NCI

> <E_DB_VERSION>
NULL

> <E_DB_YEAR>
2003

> <E_DB_TYPE>
government public

> <E_IS_PUBLIC>
public

> <E_SOURCE>
NCI

> <E_CONTEXT>
compound screened in anti-cancer and/or anti-HIV assays

> <E_SAMPLES_AVAIL>
yes

> <E_SUPPLIER_TYPE>
repository

> <E_CACTVS_VERSION>
3.245

>  <E_ICHI>
<IChI version="0.932Beta">
 <structure number="1" id.name="" id.value="">
  <identifier version="0.932Beta" tautomeric="0">
   <basic>C9H10O4,1H3-13-8-4H-6(5H2-9(10)12H)2H-3H-7(8)11H</basic>
   <charge></charge>
  </identifier>
  <identifier.auxiliary-info version="0.932Beta" tautomeric="0">
   <!-- Auxiliary info is not a part of the identifier, it is not unique -->
   <atom.orig-nbr>10,5,6,1,12,3,4,2,8,9,11,13,7</atom.orig-nbr>
   <atom.equivalence></atom.equivalence>
  </identifier.auxiliary-info>
  <identifier version="0.932Beta" tautomeric="1">
   <basic>C9H10O4,1H3-13-8-4H-6(5H2-9(10)11)2H-3H-7(8)12H,(H,10,11)</basic>
   <charge></charge>
  </identifier>
  <identifier.auxiliary-info version="0.932Beta" tautomeric="1">
   <!-- Auxiliary info is not a part of the identifier, it is not unique -->
   <atom.orig-nbr>10,5,6,1,12,3,4,2,8,9,13,11,7</atom.orig-nbr>
   <atom.equivalence>(10,11)</atom.equivalence>
   <tgroup.equivalence></tgroup.equivalence>
  </identifier.auxiliary-info>
 </structure>
</IChI>
