# Supplementary material for: Predicting pKa values from EEM atomic charges
Source: J Cheminform. 2013 Apr 10;5:18. doi: 10.1186/1758-2946-5-18 (PMC3663834; doi:10.1186/1758-2946-5-18)
Supplement: Supplementary file 2 — Additional file 2: Molecules. The SDF files with the structures of the molecules and also their dissociated forms. (ZIP 310 KB) [file 13321_2012_461_MOESM2_ESM.zip › molecules/carboxylic_acids/NSC_193418.sdf]

NSC 193418
ROtclserve09100314393D 0   0.00000     0.00000135229
 
 21 21  0  0  0  0  0  0  0  0999 V2000
   -1.4107   -0.5888   -0.0000 O   0  0  0  0  0  0  0  0  0  0  0  0
   -0.2409    1.4831   -0.0004 C   0  0  0  0  0  0  0  0  0  0  0  0
    0.9538    2.1763   -0.0002 C   0  0  0  0  0  0  0  0  0  0  0  0
   -0.2365    0.0955   -0.0004 C   0  0  0  0  0  0  0  0  0  0  0  0
    2.1535    1.4886    0.0003 C   0  0  0  0  0  0  0  0  0  0  0  0
    0.9683   -0.5919   -0.0002 C   0  0  0  0  0  0  0  0  0  0  0  0
    2.1606    0.1062   -0.0001 C   0  0  0  0  0  0  0  0  0  0  0  0
    3.4465   -0.6266    0.0000 N   0  3  0  0  0  0  0  0  0  0  0  0
    4.4979   -0.0118    0.0005 O   0  5  0  0  0  0  0  0  0  0  0  0
    3.4533   -1.8446   -0.0004 O   0  0  0  0  0  0  0  0  0  0  0  0
   -2.4564    0.3851   -0.0003 C   0  0  0  0  0  0  0  0  0  0  0  0
   -3.7923   -0.3123    0.0001 C   0  0  0  0  0  0  0  0  0  0  0  0
   -3.8436   -1.5194    0.0005 O   0  0  0  0  0  0  0  0  0  0  0  0
   -4.9252    0.4076   -0.0001 O   0  0  0  0  0  0  0  0  0  0  0  0
   -1.1777    2.0206    0.0040 H   0  0  0  0  0  0  0  0  0  0  0  0
    0.9509    3.2563   -0.0002 H   0  0  0  0  0  0  0  0  0  0  0  0
    3.0866    2.0325    0.0008 H   0  0  0  0  0  0  0  0  0  0  0  0
    0.9743   -1.6719    0.0001 H   0  0  0  0  0  0  0  0  0  0  0  0
   -2.3720    1.0090    0.8895 H   0  0  0  0  0  0  0  0  0  0  0  0
   -2.3721    1.0084   -0.8905 H   0  0  0  0  0  0  0  0  0  0  0  0
   -5.7824   -0.0398    0.0002 H   0  0  0  0  0  0  0  0  0  0  0  0
  4  6  2  0  0  0  0
  5  7  2  0  0  0  0
  3  5  1  0  0  0  0
  2  4  1  0  0  0  0
  7  8  1  0  0  0  0
  6  7  1  0  0  0  0
  2  3  2  0  0  0  0
  8  9  1  0  0  0  0
  1 11  1  0  0  0  0
  1  4  1  0  0  0  0
 12 14  1  0  0  0  0
 12 13  2  0  0  0  0
 11 12  1  0  0  0  0
  8 10  2  0  0  0  0
  2 15  1  0  0  0  0
  3 16  1  0  0  0  0
  5 17  1  0  0  0  0
  6 18  1  0  0  0  0
 11 19  1  0  0  0  0
 11 20  1  0  0  0  0
 14 21  1  0  0  0  0
M  CHG  2   8   1   9  -1
M  END
> <NSC>
193418

> <DTP_NAMES>
(none)

> <CAS_RN>
1878-88-2

> <ORIGIN>
DTP FEB 2003

> <E_UNIQUE_ID>
NCI-Open_09-03_NSC_193418

> <E_NSC>
193418

> <E_CAS>
1878-88-2

> <E_NAME>
NSC 193418

> <E_STEREO_SPECIFIED>
no_stereocenter

> <E_COMPOUND_TYPE>
normal

> <E_THREED_SOURCE>
CORINA 2.6

> <E_SMILES>
O(CC(O)=O)C1=CC(=CC=C1)[N+]([O-])=O

> <E_FORMULA>
C8H7NO5

> <E_HASHY>
0A800A59EF42C96A

> <E_HASHSY>
0A800A59EF42C96A

> <E_TAUTO_HASH>
0A800A59EF42C96A

> <E_STEREO_TAUTO_HASH>
0A800A59EF42C96A

> <E_MAXFRAG_HASHY>
0A800A59EF42C96A

> <E_MAXFRAG_HASHSY>
0A800A59EF42C96A

> <E_MAXFRAG_HASHTY>
0A800A59EF42C96A

> <E_MAXFRAG_HASHSTY>
0A800A59EF42C96A

> <E_MULTIFRAG>
single_fragment

> <E_ORIGIN>
NCI Open Database, DTP releases from Oct 1999, Aug 2000, Feb 2003, and Sep 2003 combined by CADD/LMC/NCI

> <E_DB_VERSION>
NULL

> <E_DB_YEAR>
2003

> <E_DB_TYPE>
government public

> <E_IS_PUBLIC>
public

> <E_SOURCE>
NCI

> <E_CONTEXT>
compound screened in anti-cancer and/or anti-HIV assays

> <E_SAMPLES_AVAIL>
yes

> <E_SUPPLIER_TYPE>
repository

> <E_CACTVS_VERSION>
3.245

>  <E_ICHI>
<IChI version="0.932Beta">
 <structure number="1" id.name="" id.value="">
  <identifier version="0.932Beta" tautomeric="0">
   <basic>C8H7NO5,10-8(13H)5H2-14-7-3H-1H-2H-6(4H-7)9(11)12</basic>
   <charge></charge>
  </identifier>
  <identifier.auxiliary-info version="0.932Beta" tautomeric="0">
   <!-- Auxiliary info is not a part of the identifier, it is not unique -->
   <atom.orig-nbr>3,5,2,6,11,7,4,12,8,13,9,10,14,1</atom.orig-nbr>
   <atom.equivalence>(11,12)</atom.equivalence>
  </identifier.auxiliary-info>
  <identifier version="0.932Beta" tautomeric="1">
   <basic>C8H7NO5,10-9(11)6-2H-1H-3H-7(4H-6)14-5H2-8(12)13,(H,12,13)</basic>
   <charge></charge>
  </identifier>
  <identifier.auxiliary-info version="0.932Beta" tautomeric="1">
   <!-- Auxiliary info is not a part of the identifier, it is not unique -->
   <atom.orig-nbr>3,5,2,6,11,7,4,12,8,9,10,13,14,1</atom.orig-nbr>
   <atom.equivalence>(10,11)(12,13)</atom.equivalence>
   <tgroup.equivalence></tgroup.equivalence>
  </identifier.auxiliary-info>
 </structure>
</IChI>
