# Supplementary material for: Predicting pKa values from EEM atomic charges
Source: J Cheminform. 2013 Apr 10;5:18. doi: 10.1186/1758-2946-5-18 (PMC3663834; doi:10.1186/1758-2946-5-18)
Supplement: Supplementary file 2 — Additional file 2: Molecules. The SDF files with the structures of the molecules and also their dissociated forms. (ZIP 310 KB) [file 13321_2012_461_MOESM2_ESM.zip › molecules/carboxylic_acids/NSC_19493.sdf]

NSC 19493
ROtclserve09080318533D 0   0.00000     0.00000 18110
 
 29 28  0  0  0  0  0  0  0  0999 V2000
   -4.8673   -1.3573    0.0009 O   0  0  0  0  0  0  0  0  0  0  0  0
    4.9782   -0.1541   -0.0014 C   0  0  0  0  0  0  0  0  0  0  0  0
    4.8673   -1.3573   -0.0010 O   0  0  0  0  0  0  0  0  0  0  0  0
   -6.1973    0.4076    0.0005 O   0  0  0  0  0  0  0  0  0  0  0  0
   -4.9782   -0.1541    0.0005 C   0  0  0  0  0  0  0  0  0  0  0  0
   -3.7477    0.7160   -0.0001 C   0  0  0  0  0  0  0  0  0  0  0  0
   -2.4985   -0.1674    0.0000 C   0  0  0  0  0  0  0  0  0  0  0  0
   -1.2492    0.7160   -0.0005 C   0  0  0  0  0  0  0  0  0  0  0  0
    0.0000   -0.1674   -0.0005 C   0  0  0  0  0  0  0  0  0  0  0  0
    1.2492    0.7160   -0.0010 C   0  0  0  0  0  0  0  0  0  0  0  0
    2.4985   -0.1674   -0.0009 C   0  0  0  0  0  0  0  0  0  0  0  0
    3.7477    0.7160   -0.0015 C   0  0  0  0  0  0  0  0  0  0  0  0
    6.1973    0.4076    0.0037 O   0  0  0  0  0  0  0  0  0  0  0  0
   -6.9869   -0.1507    0.0009 H   0  0  0  0  0  0  0  0  0  0  0  0
   -3.7479    1.3450   -0.8903 H   0  0  0  0  0  0  0  0  0  0  0  0
   -3.7475    1.3456    0.8897 H   0  0  0  0  0  0  0  0  0  0  0  0
   -2.4983   -0.7964    0.8902 H   0  0  0  0  0  0  0  0  0  0  0  0
   -2.4986   -0.7970   -0.8897 H   0  0  0  0  0  0  0  0  0  0  0  0
   -1.2494    1.3450   -0.8908 H   0  0  0  0  0  0  0  0  0  0  0  0
   -1.2491    1.3456    0.8892 H   0  0  0  0  0  0  0  0  0  0  0  0
    0.0002   -0.7964    0.8897 H   0  0  0  0  0  0  0  0  0  0  0  0
   -0.0002   -0.7970   -0.8902 H   0  0  0  0  0  0  0  0  0  0  0  0
    1.2491    1.3450   -0.8912 H   0  0  0  0  0  0  0  0  0  0  0  0
    1.2494    1.3456    0.8887 H   0  0  0  0  0  0  0  0  0  0  0  0
    2.4986   -0.7964    0.8893 H   0  0  0  0  0  0  0  0  0  0  0  0
    2.4983   -0.7970   -0.8907 H   0  0  0  0  0  0  0  0  0  0  0  0
    3.7479    1.3456    0.8883 H   0  0  0  0  0  0  0  0  0  0  0  0
    3.7476    1.3450   -0.8917 H   0  0  0  0  0  0  0  0  0  0  0  0
    6.9868   -0.1507    0.0078 H   0  0  0  0  0  0  0  0  0  0  0  0
  2  3  2  0  0  0  0
  1  5  2  0  0  0  0
  5  6  1  0  0  0  0
 11 12  1  0  0  0  0
  4  5  1  0  0  0  0
  2 13  1  0  0  0  0
  2 12  1  0  0  0  0
  6  7  1  0  0  0  0
 10 11  1  0  0  0  0
  9 10  1  0  0  0  0
  8  9  1  0  0  0  0
  7  8  1  0  0  0  0
  4 14  1  0  0  0  0
  6 15  1  0  0  0  0
  6 16  1  0  0  0  0
  7 17  1  0  0  0  0
  7 18  1  0  0  0  0
  8 19  1  0  0  0  0
  8 20  1  0  0  0  0
  9 21  1  0  0  0  0
  9 22  1  0  0  0  0
 10 23  1  0  0  0  0
 10 24  1  0  0  0  0
 11 25  1  0  0  0  0
 11 26  1  0  0  0  0
 12 27  1  0  0  0  0
 12 28  1  0  0  0  0
 13 29  1  0  0  0  0
M  END
> <NSC>
19493

> <DTP_NAMES>
Anchoic acid
Azelaic acid (8CI)
Azelaic acid, technical grade
Emerox 1110
Emerox 1144
Heptanedicarboxylic acid
Lepargylic acid
Nonanedioic acid (9CI)
1,7-Heptanedicarboxylic acid
1, 9-Nonanedioic acid

> <CAS_RN>
123-99-9

> <ORIGIN>
DTP FEB 2003

> <E_UNIQUE_ID>
NCI-Open_09-03_NSC_19493

> <E_NSC>
19493

> <E_CAS>
123-99-9

> <E_NAME>
NSC 19493

> <E_STEREO_SPECIFIED>
no_stereocenter

> <E_COMPOUND_TYPE>
normal

> <E_THREED_SOURCE>
CORINA 2.6

> <E_SMILES>
O=C(CCCCCCCC(=O)O)O

> <E_FORMULA>
C9H16O4

> <E_HASHY>
0B8BD7BD691C4581

> <E_HASHSY>
0B8BD7BD691C4581

> <E_TAUTO_HASH>
0B8BD7BD691C4581

> <E_STEREO_TAUTO_HASH>
0B8BD7BD691C4581

> <E_MAXFRAG_HASHY>
0B8BD7BD691C4581

> <E_MAXFRAG_HASHSY>
0B8BD7BD691C4581

> <E_MAXFRAG_HASHTY>
0B8BD7BD691C4581

> <E_MAXFRAG_HASHSTY>
0B8BD7BD691C4581

> <E_MULTIFRAG>
single_fragment

> <E_ORIGIN>
NCI Open Database, DTP releases from Oct 1999, Aug 2000, Feb 2003, and Sep 2003 combined by CADD/LMC/NCI

> <E_DB_VERSION>
NULL

> <E_DB_YEAR>
2003

> <E_DB_TYPE>
government public

> <E_IS_PUBLIC>
public

> <E_SOURCE>
NCI

> <E_CONTEXT>
compound screened in anti-cancer and/or anti-HIV assays

> <E_SAMPLES_AVAIL>
yes

> <E_SUPPLIER_TYPE>
repository

> <E_CACTVS_VERSION>
3.245

>  <E_ICHI>
<IChI version="0.932Beta">
 <structure number="1" id.name="" id.value="">
  <identifier version="0.932Beta" tautomeric="0">
   <basic>C9H16O4,10-8(12H)6H2-4H2-2H2-1H2-3H2-5H2-7H2-9(11)13H</basic>
   <charge></charge>
  </identifier>
  <identifier.auxiliary-info version="0.932Beta" tautomeric="0">
   <!-- Auxiliary info is not a part of the identifier, it is not unique -->
   <atom.orig-nbr>9,8,10,7,11,6,12,5,2,1,3,4,13</atom.orig-nbr>
   <atom.equivalence>(2,3)(4,5)(6,7)(8,9)(10,11)(12,13)</atom.equivalence>
  </identifier.auxiliary-info>
  <identifier version="0.932Beta" tautomeric="1">
   <basic>C9H16O4,10-8(11)6H2-4H2-2H2-1H2-3H2-5H2-7H2-9(12)13,(H,10,11)(H,12,13)</basic>
   <charge></charge>
  </identifier>
  <identifier.auxiliary-info version="0.932Beta" tautomeric="1">
   <!-- Auxiliary info is not a part of the identifier, it is not unique -->
   <atom.orig-nbr>9,8,10,7,11,6,12,5,2,1,4,3,13</atom.orig-nbr>
   <atom.equivalence>(2,3)(4,5)(6,7)(8,9)(10,11,12,13)</atom.equivalence>
   <tgroup.equivalence>(1,2)</tgroup.equivalence>
  </identifier.auxiliary-info>
 </structure>
</IChI>
