# Supplementary material for: Predicting pKa values from EEM atomic charges
Source: J Cheminform. 2013 Apr 10;5:18. doi: 10.1186/1758-2946-5-18 (PMC3663834; doi:10.1186/1758-2946-5-18)
Supplement: Supplementary file 2 — Additional file 2: Molecules. The SDF files with the structures of the molecules and also their dissociated forms. (ZIP 310 KB) [file 13321_2012_461_MOESM2_ESM.zip › molecules/carboxylic_acids/NSC_2159.sdf]

NSC 2159
ROtclserve09080315193D 0   0.00000     0.00000  2151
 
 24 24  0  0  0  0  0  0  0  0999 V2000
   -1.3137   -1.4246    0.0182 C   0  0  0  0  0  0  0  0  0  0  0  0
   -0.2077   -0.3947   -0.2206 C   0  0  0  0  0  0  0  0  0  0  0  0
   -2.6474   -0.8659   -0.4819 C   0  0  0  0  0  0  0  0  0  0  0  0
   -0.5375    0.8928    0.5373 C   0  0  0  0  0  0  0  0  0  0  0  0
   -2.9772    0.4217    0.2760 C   0  0  0  0  0  0  0  0  0  0  0  0
   -1.8712    1.4515    0.0372 C   0  0  0  0  0  0  0  0  0  0  0  0
    1.1260   -0.9535    0.2795 C   0  0  0  0  0  0  0  0  0  0  0  0
    2.2343    0.0074   -0.0659 C   0  0  0  0  0  0  0  0  0  0  0  0
    1.9833    1.0338   -0.6519 O   0  0  0  0  0  0  0  0  0  0  0  0
    3.5004   -0.2769    0.2774 O   0  0  0  0  0  0  0  0  0  0  0  0
   -1.0788   -2.3419   -0.5217 H   0  0  0  0  0  0  0  0  0  0  0  0
   -1.3865   -1.6390    1.0844 H   0  0  0  0  0  0  0  0  0  0  0  0
   -0.1349   -0.1803   -1.2868 H   0  0  0  0  0  0  0  0  0  0  0  0
   -2.5746   -0.6514   -1.5481 H   0  0  0  0  0  0  0  0  0  0  0  0
   -3.4353   -1.5996   -0.3118 H   0  0  0  0  0  0  0  0  0  0  0  0
   -0.6103    0.6784    1.6035 H   0  0  0  0  0  0  0  0  0  0  0  0
    0.2505    1.6265    0.3672 H   0  0  0  0  0  0  0  0  0  0  0  0
   -3.9273    0.8197   -0.0803 H   0  0  0  0  0  0  0  0  0  0  0  0
   -3.0500    0.2072    1.3422 H   0  0  0  0  0  0  0  0  0  0  0  0
   -2.1061    2.3688    0.5771 H   0  0  0  0  0  0  0  0  0  0  0  0
   -1.7984    1.6660   -1.0290 H   0  0  0  0  0  0  0  0  0  0  0  0
    1.0825   -1.0845    1.3607 H   0  0  0  0  0  0  0  0  0  0  0  0
    1.3179   -1.9155   -0.1957 H   0  0  0  0  0  0  0  0  0  0  0  0
    4.2116    0.3397    0.0558 H   0  0  0  0  0  0  0  0  0  0  0  0
  1  3  1  0  0  0  0
  1  2  1  0  0  0  0
  5  6  1  0  0  0  0
  4  6  1  0  0  0  0
  2  4  1  0  0  0  0
  3  5  1  0  0  0  0
  2  7  1  0  0  0  0
  8 10  1  0  0  0  0
  8  9  2  0  0  0  0
  7  8  1  0  0  0  0
  1 11  1  0  0  0  0
  1 12  1  0  0  0  0
  2 13  1  0  0  0  0
  3 14  1  0  0  0  0
  3 15  1  0  0  0  0
  4 16  1  0  0  0  0
  4 17  1  0  0  0  0
  5 18  1  0  0  0  0
  5 19  1  0  0  0  0
  6 20  1  0  0  0  0
  6 21  1  0  0  0  0
  7 22  1  0  0  0  0
  7 23  1  0  0  0  0
 10 24  1  0  0  0  0
M  END
> <NSC>
2159

> <DTP_NAMES>
Cyclohexaneacetic acid (8CI9CI)
Cyclohexylacetic acid
Cyclohexylethanoic acid
WLN: L6TJ A1VQ

> <CAS_RN>
5292-21-7

> <ORIGIN>
DTP FEB 2003

> <E_UNIQUE_ID>
NCI-Open_09-03_NSC_2159

> <E_NSC>
2159

> <E_CAS>
5292-21-7

> <E_NAME>
NSC 2159

> <E_STEREO_SPECIFIED>
no_stereocenter

> <E_COMPOUND_TYPE>
normal

> <E_THREED_SOURCE>
CORINA 2.6

> <E_SMILES>
C1CCCCC1CC(O)=O

> <E_FORMULA>
C8H14O2

> <E_HASHY>
4F459D12E3039B76

> <E_HASHSY>
4F459D12E3039B76

> <E_TAUTO_HASH>
4F459D12E3039B76

> <E_STEREO_TAUTO_HASH>
4F459D12E3039B76

> <E_MAXFRAG_HASHY>
4F459D12E3039B76

> <E_MAXFRAG_HASHSY>
4F459D12E3039B76

> <E_MAXFRAG_HASHTY>
4F459D12E3039B76

> <E_MAXFRAG_HASHSTY>
4F459D12E3039B76

> <E_MULTIFRAG>
single_fragment

> <E_ORIGIN>
NCI Open Database, DTP releases from Oct 1999, Aug 2000, Feb 2003, and Sep 2003 combined by CADD/LMC/NCI

> <E_DB_VERSION>
NULL

> <E_DB_YEAR>
2003

> <E_DB_TYPE>
government public

> <E_IS_PUBLIC>
public

> <E_SOURCE>
NCI

> <E_CONTEXT>
compound screened in anti-cancer and/or anti-HIV assays

> <E_SAMPLES_AVAIL>
yes

> <E_SUPPLIER_TYPE>
repository

> <E_CACTVS_VERSION>
3.245

>  <E_ICHI>
<IChI version="0.932Beta">
 <structure number="1" id.name="" id.value="">
  <identifier version="0.932Beta" tautomeric="0">
   <basic>C8H14O2,9-7(10H)6H2-8H-4H2-2H2-1H2-3H2-5H2-8</basic>
   <charge></charge>
  </identifier>
  <identifier.auxiliary-info version="0.932Beta" tautomeric="0">
   <!-- Auxiliary info is not a part of the identifier, it is not unique -->
   <atom.orig-nbr>5,3,6,1,4,7,8,2,9,10</atom.orig-nbr>
   <atom.equivalence>(2,3)(4,5)</atom.equivalence>
  </identifier.auxiliary-info>
  <identifier version="0.932Beta" tautomeric="1">
   <basic>C8H14O2,9-7(10)6H2-8H-4H2-2H2-1H2-3H2-5H2-8,(H,9,10)</basic>
   <charge></charge>
  </identifier>
  <identifier.auxiliary-info version="0.932Beta" tautomeric="1">
   <!-- Auxiliary info is not a part of the identifier, it is not unique -->
   <atom.orig-nbr>5,3,6,1,4,7,8,2,9,10</atom.orig-nbr>
   <atom.equivalence>(2,3)(4,5)(9,10)</atom.equivalence>
   <tgroup.equivalence></tgroup.equivalence>
  </identifier.auxiliary-info>
 </structure>
</IChI>
