# Supplementary material for: Predicting pKa values from EEM atomic charges
Source: J Cheminform. 2013 Apr 10;5:18. doi: 10.1186/1758-2946-5-18 (PMC3663834; doi:10.1186/1758-2946-5-18)
Supplement: Supplementary file 2 — Additional file 2: Molecules. The SDF files with the structures of the molecules and also their dissociated forms. (ZIP 310 KB) [file 13321_2012_461_MOESM2_ESM.zip › molecules/carboxylic_acids/NSC_2192.sdf]

NSC 2192
ROtclserve09080315203D 0   0.00000     0.00000  2184
 
 23 22  0  0  0  0  0  0  0  0999 V2000
   -2.7339   -0.0747    0.0013 C   0  0  0  0  0  0  0  0  0  0  0  0
   -3.9253    0.5436    0.0004 O   0  0  0  0  0  0  0  0  0  0  0  0
   -2.6796   -1.2817   -0.0015 O   0  0  0  0  0  0  0  0  0  0  0  0
   -1.4640    0.7367   -0.0005 C   0  0  0  0  0  0  0  0  0  0  0  0
   -0.2575   -0.2043    0.0011 C   0  0  0  0  0  0  0  0  0  0  0  0
    1.0318    0.6194   -0.0008 C   0  0  0  0  0  0  0  0  0  0  0  0
    2.2382   -0.3215    0.0008 C   0  0  0  0  0  0  0  0  0  0  0  0
    3.5275    0.5022   -0.0010 C   0  0  0  0  0  0  0  0  0  0  0  0
    4.7339   -0.4388    0.0005 C   0  0  0  0  0  0  0  0  0  0  0  0
   -4.7402    0.0229    0.0015 H   0  0  0  0  0  0  0  0  0  0  0  0
   -1.4346    1.3636   -0.8917 H   0  0  0  0  0  0  0  0  0  0  0  0
   -1.4343    1.3670    0.8883 H   0  0  0  0  0  0  0  0  0  0  0  0
   -0.2869   -0.8312    0.8922 H   0  0  0  0  0  0  0  0  0  0  0  0
   -0.2872   -0.8346   -0.8877 H   0  0  0  0  0  0  0  0  0  0  0  0
    1.0611    1.2464   -0.8919 H   0  0  0  0  0  0  0  0  0  0  0  0
    1.0615    1.2497    0.8880 H   0  0  0  0  0  0  0  0  0  0  0  0
    2.2088   -0.9485    0.8920 H   0  0  0  0  0  0  0  0  0  0  0  0
    2.2085   -0.9518   -0.8880 H   0  0  0  0  0  0  0  0  0  0  0  0
    3.5569    1.1291   -0.8922 H   0  0  0  0  0  0  0  0  0  0  0  0
    3.5572    1.1325    0.8878 H   0  0  0  0  0  0  0  0  0  0  0  0
    5.6524    0.1481   -0.0008 H   0  0  0  0  0  0  0  0  0  0  0  0
    4.7046   -1.0657    0.8917 H   0  0  0  0  0  0  0  0  0  0  0  0
    4.7042   -1.0691   -0.8883 H   0  0  0  0  0  0  0  0  0  0  0  0
  5  6  1  0  0  0  0
  4  5  1  0  0  0  0
  1  2  1  0  0  0  0
  1  4  1  0  0  0  0
  1  3  2  0  0  0  0
  8  9  1  0  0  0  0
  7  8  1  0  0  0  0
  6  7  1  0  0  0  0
  2 10  1  0  0  0  0
  4 11  1  0  0  0  0
  4 12  1  0  0  0  0
  5 13  1  0  0  0  0
  5 14  1  0  0  0  0
  6 15  1  0  0  0  0
  6 16  1  0  0  0  0
  7 17  1  0  0  0  0
  7 18  1  0  0  0  0
  8 19  1  0  0  0  0
  8 20  1  0  0  0  0
  9 21  1  0  0  0  0
  9 22  1  0  0  0  0
  9 23  1  0  0  0  0
M  END
> <NSC>
2192

> <DTP_NAMES>
n-Heptanoic acid
n-Heptoic acid
n-Heptylic acid
Enanthic acid
Enanthylic acid
Heptanoic acid (8CI9CI)
Heptoic acid
Heptylic acid
Oenanthic acid
Oenanthylic acid
WLN: QV6
1-Hexanecarboxylic acid

> <CAS_RN>
111-14-8

> <ORIGIN>
DTP FEB 2003

> <E_UNIQUE_ID>
NCI-Open_09-03_NSC_2192

> <E_NSC>
2192

> <E_CAS>
111-14-8

> <E_NAME>
NSC 2192

> <E_STEREO_SPECIFIED>
no_stereocenter

> <E_COMPOUND_TYPE>
normal

> <E_THREED_SOURCE>
CORINA 2.6

> <E_SMILES>
C(O)(CCCCCC)=O

> <E_FORMULA>
C7H14O2

> <E_HASHY>
30D11D4DE45232DF

> <E_HASHSY>
30D11D4DE45232DF

> <E_TAUTO_HASH>
30D11D4DE45232DF

> <E_STEREO_TAUTO_HASH>
30D11D4DE45232DF

> <E_MAXFRAG_HASHY>
30D11D4DE45232DF

> <E_MAXFRAG_HASHSY>
30D11D4DE45232DF

> <E_MAXFRAG_HASHTY>
30D11D4DE45232DF

> <E_MAXFRAG_HASHSTY>
30D11D4DE45232DF

> <E_MULTIFRAG>
single_fragment

> <E_ORIGIN>
NCI Open Database, DTP releases from Oct 1999, Aug 2000, Feb 2003, and Sep 2003 combined by CADD/LMC/NCI

> <E_DB_VERSION>
NULL

> <E_DB_YEAR>
2003

> <E_DB_TYPE>
government public

> <E_IS_PUBLIC>
public

> <E_SOURCE>
NCI

> <E_CONTEXT>
compound screened in anti-cancer and/or anti-HIV assays

> <E_SAMPLES_AVAIL>
yes

> <E_SUPPLIER_TYPE>
repository

> <E_CACTVS_VERSION>
3.245

>  <E_ICHI>
<IChI version="0.932Beta">
 <structure number="1" id.name="" id.value="">
  <identifier version="0.932Beta" tautomeric="0">
   <basic>C7H14O2,1H3-2H2-3H2-4H2-5H2-6H2-7(8)9H</basic>
   <charge></charge>
  </identifier>
  <identifier.auxiliary-info version="0.932Beta" tautomeric="0">
   <!-- Auxiliary info is not a part of the identifier, it is not unique -->
   <atom.orig-nbr>9,8,7,6,5,4,1,3,2</atom.orig-nbr>
   <atom.equivalence></atom.equivalence>
  </identifier.auxiliary-info>
  <identifier version="0.932Beta" tautomeric="1">
   <basic>C7H14O2,1H3-2H2-3H2-4H2-5H2-6H2-7(8)9,(H,8,9)</basic>
   <charge></charge>
  </identifier>
  <identifier.auxiliary-info version="0.932Beta" tautomeric="1">
   <!-- Auxiliary info is not a part of the identifier, it is not unique -->
   <atom.orig-nbr>9,8,7,6,5,4,1,2,3</atom.orig-nbr>
   <atom.equivalence>(8,9)</atom.equivalence>
   <tgroup.equivalence></tgroup.equivalence>
  </identifier.auxiliary-info>
 </structure>
</IChI>
