# Supplementary material for: Predicting pKa values from EEM atomic charges
Source: J Cheminform. 2013 Apr 10;5:18. doi: 10.1186/1758-2946-5-18 (PMC3663834; doi:10.1186/1758-2946-5-18)
Supplement: Supplementary file 2 — Additional file 2: Molecules. The SDF files with the structures of the molecules and also their dissociated forms. (ZIP 310 KB) [file 13321_2012_461_MOESM2_ESM.zip › molecules/carboxylic_acids/NSC_25201.sdf]

NSC 25201
ROtclserve09080320013D 0   0.00000     0.00000 22796
 
 14 13  0  0  0  0  0  0  0  0999 V2000
   -1.2305    0.1955   -0.1051 C   0  0  0  0  0  0  0  0  0  0  0  0
   -1.1198    1.3472    0.2431 O   0  0  0  0  0  0  0  0  0  0  0  0
    1.1194    1.3461    0.2471 O   0  0  0  0  0  0  0  0  0  0  0  0
    1.2304    0.1959   -0.1060 C   0  0  0  0  0  0  0  0  0  0  0  0
   -2.4496   -0.3417   -0.2695 O   0  0  0  0  0  0  0  0  0  0  0  0
   -0.0000   -0.6361   -0.3608 C   0  0  0  0  0  0  0  0  0  0  0  0
    0.0005   -1.8471    0.5742 C   0  0  0  0  0  0  0  0  0  0  0  0
    2.4496   -0.3408   -0.2712 O   0  0  0  0  0  0  0  0  0  0  0  0
   -3.2392    0.1931   -0.1092 H   0  0  0  0  0  0  0  0  0  0  0  0
   -0.0003   -0.9765   -1.3963 H   0  0  0  0  0  0  0  0  0  0  0  0
    0.0008   -1.5066    1.6097 H   0  0  0  0  0  0  0  0  0  0  0  0
   -0.8894   -2.4489    0.3899 H   0  0  0  0  0  0  0  0  0  0  0  0
    0.8906   -2.4485    0.3892 H   0  0  0  0  0  0  0  0  0  0  0  0
    3.2391    0.1931   -0.1077 H   0  0  0  0  0  0  0  0  0  0  0  0
  1  5  1  0  0  0  0
  6  7  1  0  0  0  0
  1  2  2  0  0  0  0
  3  4  2  0  0  0  0
  4  8  1  0  0  0  0
  1  6  1  0  0  0  0
  4  6  1  0  0  0  0
  5  9  1  0  0  0  0
  6 10  1  0  0  0  0
  7 11  1  0  0  0  0
  7 12  1  0  0  0  0
  7 13  1  0  0  0  0
  8 14  1  0  0  0  0
M  END
> <NSC>
25201

> <DTP_NAMES>
Isosuccinic acid
Malonic acid, methyl- (8CI)
Methylmalonic acid
Propanedioic acid, methyl- (9CI)
WLN: QV1VO1
1, 1-Ethanedicarboxylic acid
2-Methylmalonic acid

> <CAS_RN>
516-05-2

> <ORIGIN>
DTP FEB 2003

> <E_UNIQUE_ID>
NCI-Open_09-03_NSC_25201

> <E_NSC>
25201

> <E_CAS>
516-05-2

> <E_NAME>
NSC 25201

> <E_STEREO_SPECIFIED>
no_stereocenter

> <E_COMPOUND_TYPE>
normal

> <E_THREED_SOURCE>
CORINA 2.6

> <E_SMILES>
C(O)(=O)C(C)C(=O)O

> <E_FORMULA>
C4H6O4

> <E_HASHY>
F191909523D1285C

> <E_HASHSY>
F191909523D1285C

> <E_TAUTO_HASH>
F191909523D1285C

> <E_STEREO_TAUTO_HASH>
F191909523D1285C

> <E_MAXFRAG_HASHY>
F191909523D1285C

> <E_MAXFRAG_HASHSY>
F191909523D1285C

> <E_MAXFRAG_HASHTY>
F191909523D1285C

> <E_MAXFRAG_HASHSTY>
F191909523D1285C

> <E_MULTIFRAG>
single_fragment

> <E_ORIGIN>
NCI Open Database, DTP releases from Oct 1999, Aug 2000, Feb 2003, and Sep 2003 combined by CADD/LMC/NCI

> <E_DB_VERSION>
NULL

> <E_DB_YEAR>
2003

> <E_DB_TYPE>
government public

> <E_IS_PUBLIC>
public

> <E_SOURCE>
NCI

> <E_CONTEXT>
compound screened in anti-cancer and/or anti-HIV assays

> <E_SAMPLES_AVAIL>
yes

> <E_SUPPLIER_TYPE>
repository

> <E_CACTVS_VERSION>
3.245

>  <E_ICHI>
<IChI version="0.932Beta">
 <structure number="1" id.name="" id.value="">
  <identifier version="0.932Beta" tautomeric="0">
   <basic>C4H6O4,1H3-4H(2(5)7H)3(6)8H</basic>
   <charge></charge>
  </identifier>
  <identifier.auxiliary-info version="0.932Beta" tautomeric="0">
   <!-- Auxiliary info is not a part of the identifier, it is not unique -->
   <atom.orig-nbr>7,1,4,6,2,3,5,8</atom.orig-nbr>
   <atom.equivalence>(2,3)(5,6)(7,8)</atom.equivalence>
  </identifier.auxiliary-info>
  <identifier version="0.932Beta" tautomeric="1">
   <basic>C4H6O4,1H3-4H(2(5)6)3(7)8,(H,5,6)(H,7,8)</basic>
   <charge></charge>
  </identifier>
  <identifier.auxiliary-info version="0.932Beta" tautomeric="1">
   <!-- Auxiliary info is not a part of the identifier, it is not unique -->
   <atom.orig-nbr>7,1,4,6,2,5,3,8</atom.orig-nbr>
   <atom.equivalence>(2,3)(5,6,7,8)</atom.equivalence>
   <tgroup.equivalence>(1,2)</tgroup.equivalence>
  </identifier.auxiliary-info>
 </structure>
</IChI>
