# Supplementary material for: Predicting pKa values from EEM atomic charges
Source: J Cheminform. 2013 Apr 10;5:18. doi: 10.1186/1758-2946-5-18 (PMC3663834; doi:10.1186/1758-2946-5-18)
Supplement: Supplementary file 2 — Additional file 2: Molecules. The SDF files with the structures of the molecules and also their dissociated forms. (ZIP 310 KB) [file 13321_2012_461_MOESM2_ESM.zip › molecules/carboxylic_acids/NSC_256857.sdf]

NSC 256857
ROtclserve09100322353D 0   0.00000     0.00000156224
 
 33 33  0  0  0  0  0  0  0  0999 V2000
   -1.5316   -0.4549    0.2991 C   0  0  0  0  0  0  0  0  0  0  0  0
   -0.7107   -0.9724   -0.6854 C   0  0  0  0  0  0  0  0  0  0  0  0
   -1.0369    0.4771    1.1922 C   0  0  0  0  0  0  0  0  0  0  0  0
    0.6048   -0.5578   -0.7769 C   0  0  0  0  0  0  0  0  0  0  0  0
    0.2786    0.8917    1.1006 C   0  0  0  0  0  0  0  0  0  0  0  0
    1.0994    0.3746    0.1158 C   0  0  0  0  0  0  0  0  0  0  0  0
    2.9818   -1.4594    0.3667 O   0  0  0  0  0  0  0  0  0  0  0  0
    3.4473   -0.3594    0.1841 C   0  0  0  0  0  0  0  0  0  0  0  0
   -2.9675   -0.9022    0.3950 C   0  0  0  0  0  0  0  0  0  0  0  0
   -3.8442    0.0096   -0.4657 C   0  0  0  0  0  0  0  0  0  0  0  0
   -5.2804   -0.5179   -0.4682 C   0  0  0  0  0  0  0  0  0  0  0  0
   -3.8229    1.4277    0.1083 C   0  0  0  0  0  0  0  0  0  0  0  0
    2.5334    0.8270    0.0157 C   0  0  0  0  0  0  0  0  0  0  0  0
    2.7726    1.4646   -1.3544 C   0  0  0  0  0  0  0  0  0  0  0  0
    4.7783   -0.1942    0.1313 O   0  0  0  0  0  0  0  0  0  0  0  0
   -1.0971   -1.7008   -1.3829 H   0  0  0  0  0  0  0  0  0  0  0  0
   -1.6783    0.8817    1.9612 H   0  0  0  0  0  0  0  0  0  0  0  0
    1.2463   -0.9626   -1.5457 H   0  0  0  0  0  0  0  0  0  0  0  0
    0.6651    1.6199    1.7983 H   0  0  0  0  0  0  0  0  0  0  0  0
   -3.0526   -1.9291    0.0397 H   0  0  0  0  0  0  0  0  0  0  0  0
   -3.2963   -0.8484    1.4328 H   0  0  0  0  0  0  0  0  0  0  0  0
   -3.4610    0.0248   -1.4859 H   0  0  0  0  0  0  0  0  0  0  0  0
   -5.9050    0.1317   -1.0813 H   0  0  0  0  0  0  0  0  0  0  0  0
   -5.2956   -1.5282   -0.8771 H   0  0  0  0  0  0  0  0  0  0  0  0
   -5.6637   -0.5331    0.5521 H   0  0  0  0  0  0  0  0  0  0  0  0
   -4.2062    1.4125    1.1286 H   0  0  0  0  0  0  0  0  0  0  0  0
   -2.7997    1.8036    0.1101 H   0  0  0  0  0  0  0  0  0  0  0  0
   -4.4475    2.0773   -0.5048 H   0  0  0  0  0  0  0  0  0  0  0  0
    2.7392    1.5580    0.7976 H   0  0  0  0  0  0  0  0  0  0  0  0
    2.5668    0.7335   -2.1363 H   0  0  0  0  0  0  0  0  0  0  0  0
    2.1116    2.3227   -1.4762 H   0  0  0  0  0  0  0  0  0  0  0  0
    3.8098    1.7917   -1.4268 H   0  0  0  0  0  0  0  0  0  0  0  0
    5.3647   -0.9554    0.2394 H   0  0  0  0  0  0  0  0  0  0  0  0
 13 14  1  0  0  0  0
 10 12  1  0  0  0  0
 10 11  1  0  0  0  0
  8 15  1  0  0  0  0
  9 10  1  0  0  0  0
  8 13  1  0  0  0  0
  7  8  2  0  0  0  0
  6 13  1  0  0  0  0
  1  3  2  0  0  0  0
  1  2  1  0  0  0  0
  5  6  2  0  0  0  0
  1  9  1  0  0  0  0
  2  4  2  0  0  0  0
  3  5  1  0  0  0  0
  4  6  1  0  0  0  0
  2 16  1  0  0  0  0
  3 17  1  0  0  0  0
  4 18  1  0  0  0  0
  5 19  1  0  0  0  0
  9 20  1  0  0  0  0
  9 21  1  0  0  0  0
 10 22  1  0  0  0  0
 11 23  1  0  0  0  0
 11 24  1  0  0  0  0
 11 25  1  0  0  0  0
 12 26  1  0  0  0  0
 12 27  1  0  0  0  0
 12 28  1  0  0  0  0
 13 29  1  0  0  0  0
 14 30  1  0  0  0  0
 14 31  1  0  0  0  0
 14 32  1  0  0  0  0
 15 33  1  0  0  0  0
M  END
> <NSC>
256857

> <DTP_NAMES>
.alpha.-(p-isobutylphenyl)propionic acid
.alpha.-(4-Isobutylphenyl)propionic acid
(.+ -.)-p-Isobutylhydratropic acid
(.+ -.)-2-(p-Isobutylphenyl)propionic acid
p-Isobutylhydratropic acid
Acide (isobutyl-4 phenyl)-2 propionique (FRENCH)
Andran
Benzeneacetic acid, .alpha.-methyl-4-(2-methylpropyl)- (9CI)
Brufen
Buburone
Dolgit
Ebufac
Hydratropic acid, p-isobutyl- (8CI)
Ibu-slo
Ibuprocin
Ibuprofen(USAN)
IP-82
Liptan
Motrin
Nobfelon
Pantrop
R.D. 13621
Rebugen
U-18,573
WLN: QVY&R DIY
2-(p-Isobutylphenyl)propionic acid
2-(4-Isobutylphenyl)propanoic acid
4-Isobutylhydratropic acid

> <CAS_RN>
15687-27-1

> <ORIGIN>
DTP FEB 2003

> <E_UNIQUE_ID>
NCI-Open_09-03_NSC_256857

> <E_NSC>
256857

> <E_CAS>
15687-27-1

> <E_NAME>
NSC 256857

> <E_STEREO_SPECIFIED>
stereo_unknown

> <E_COMPOUND_TYPE>
normal

> <E_THREED_SOURCE>
CORINA 2.6 - default enantiomer!

> <E_SMILES>
C1(=CC=C(C(C)C(O)=O)C=C1)CC(C)C

> <E_FORMULA>
C13H18O2

> <E_HASHY>
20B96C9ADDACDB0C

> <E_HASHSY>
20B96C9ADDACDB0C

> <E_TAUTO_HASH>
20B96C9ADDACDB0C

> <E_STEREO_TAUTO_HASH>
20B96C9ADDACDB0C

> <E_MAXFRAG_HASHY>
20B96C9ADDACDB0C

> <E_MAXFRAG_HASHSY>
20B96C9ADDACDB0C

> <E_MAXFRAG_HASHTY>
20B96C9ADDACDB0C

> <E_MAXFRAG_HASHSTY>
20B96C9ADDACDB0C

> <E_MULTIFRAG>
single_fragment

> <E_ORIGIN>
NCI Open Database, DTP releases from Oct 1999, Aug 2000, Feb 2003, and Sep 2003 combined by CADD/LMC/NCI

> <E_DB_VERSION>
NULL

> <E_DB_YEAR>
2003

> <E_DB_TYPE>
government public

> <E_IS_PUBLIC>
public

> <E_SOURCE>
NCI

> <E_CONTEXT>
compound screened in anti-cancer and/or anti-HIV assays

> <E_SAMPLES_AVAIL>
yes

> <E_SUPPLIER_TYPE>
repository

> <E_CACTVS_VERSION>
3.245

>  <E_ICHI>
<IChI version="0.932Beta">
 <structure number="1" id.name="" id.value="">
  <identifier version="0.932Beta" tautomeric="0">
   <basic>C13H18O2,1H3-12H(2H3)8H2-9-4H-6H-10(7H-5H-9)13H(3H3)11(14)15H</basic>
   <charge></charge>
   <stereo>
    <dbond></dbond>
    <sp3>13-</sp3>
   </stereo>
  </identifier>
  <identifier.auxiliary-info version="0.932Beta" tautomeric="0">
   <!-- Auxiliary info is not a part of the identifier, it is not unique -->
   <atom.orig-nbr>11,12,14,2,3,4,5,9,1,6,8,10,13,7,15</atom.orig-nbr>
   <atom.equivalence>(1,2)(4,5)(6,7)</atom.equivalence>
  </identifier.auxiliary-info>
  <identifier version="0.932Beta" tautomeric="1">
   <basic>C13H18O2,1H3-12H(2H3)8H2-9-4H-6H-10(7H-5H-9)13H(3H3)11(14)15,(H,14,15)</basic>
   <charge></charge>
   <stereo>
    <dbond></dbond>
    <sp3>13-</sp3>
   </stereo>
  </identifier>
  <identifier.auxiliary-info version="0.932Beta" tautomeric="1">
   <!-- Auxiliary info is not a part of the identifier, it is not unique -->
   <atom.orig-nbr>11,12,14,2,3,4,5,9,1,6,8,10,13,7,15</atom.orig-nbr>
   <atom.equivalence>(1,2)(4,5)(6,7)(14,15)</atom.equivalence>
   <tgroup.equivalence></tgroup.equivalence>
  </identifier.auxiliary-info>
 </structure>
</IChI>
