# Supplementary material for: Predicting pKa values from EEM atomic charges
Source: J Cheminform. 2013 Apr 10;5:18. doi: 10.1186/1758-2946-5-18 (PMC3663834; doi:10.1186/1758-2946-5-18)
Supplement: Supplementary file 2 — Additional file 2: Molecules. The SDF files with the structures of the molecules and also their dissociated forms. (ZIP 310 KB) [file 13321_2012_461_MOESM2_ESM.zip › molecules/carboxylic_acids/NSC_25949.sdf]

NSC 25949
ROtclserve09080320083D 0   0.00000     0.00000 23441
 
 14 13  0  0  0  0  0  0  0  0999 V2000
   -1.9034   -0.0457    0.0013 C   0  0  0  0  0  0  0  0  0  0  0  0
   -2.9843    0.7501    0.0006 O   0  0  0  0  0  0  0  0  0  0  0  0
   -2.0373   -1.2465   -0.0021 O   0  0  0  0  0  0  0  0  0  0  0  0
   -0.5228    0.5585    0.0001 C   0  0  0  0  0  0  0  0  0  0  0  0
    0.5228   -0.5585    0.0012 C   0  0  0  0  0  0  0  0  0  0  0  0
    1.9034    0.0457    0.0000 C   0  0  0  0  0  0  0  0  0  0  0  0
    2.0373    1.2465   -0.0015 O   0  0  0  0  0  0  0  0  0  0  0  0
    2.9843   -0.7501    0.0007 O   0  0  0  0  0  0  0  0  0  0  0  0
   -3.8701    0.3624    0.0014 H   0  0  0  0  0  0  0  0  0  0  0  0
   -0.3962    1.1738   -0.8907 H   0  0  0  0  0  0  0  0  0  0  0  0
   -0.3957    1.1760    0.8893 H   0  0  0  0  0  0  0  0  0  0  0  0
    0.3962   -1.1738    0.8921 H   0  0  0  0  0  0  0  0  0  0  0  0
    0.3957   -1.1760   -0.8879 H   0  0  0  0  0  0  0  0  0  0  0  0
    3.8701   -0.3624   -0.0000 H   0  0  0  0  0  0  0  0  0  0  0  0
  6  7  2  0  0  0  0
  5  6  1  0  0  0  0
  1  2  1  0  0  0  0
  4  5  1  0  0  0  0
  1  4  1  0  0  0  0
  1  3  2  0  0  0  0
  6  8  1  0  0  0  0
  2  9  1  0  0  0  0
  4 10  1  0  0  0  0
  4 11  1  0  0  0  0
  5 12  1  0  0  0  0
  5 13  1  0  0  0  0
  8 14  1  0  0  0  0
M  END
> <NSC>
25949

> <DTP_NAMES>
Amber acid
Asuccin
Bernsteinsaure
Butanedioic acid (9CI)
Dihydrofumaric acid
Katasuccin
Succinic acid (8CI)
SUCCINIC ACID
Wormwood
Wormwood acid
WLN: QV2VQ
1,2-Ethanedicarboxylic acid

> <CAS_RN>
110-15-6

> <ORIGIN>
DTP FEB 2003

> <E_UNIQUE_ID>
NCI-Open_09-03_NSC_25949

> <E_NSC>
25949

> <E_CAS>
110-15-6

> <E_NAME>
NSC 25949

> <E_STEREO_SPECIFIED>
no_stereocenter

> <E_COMPOUND_TYPE>
normal

> <E_THREED_SOURCE>
CORINA 2.6

> <E_SMILES>
C(O)(CCC(=O)O)=O

> <E_FORMULA>
C4H6O4

> <E_HASHY>
5775898D24D07E56

> <E_HASHSY>
5775898D24D07E56

> <E_TAUTO_HASH>
5775898D24D07E56

> <E_STEREO_TAUTO_HASH>
5775898D24D07E56

> <E_MAXFRAG_HASHY>
5775898D24D07E56

> <E_MAXFRAG_HASHSY>
5775898D24D07E56

> <E_MAXFRAG_HASHTY>
5775898D24D07E56

> <E_MAXFRAG_HASHSTY>
5775898D24D07E56

> <E_MULTIFRAG>
single_fragment

> <E_ORIGIN>
NCI Open Database, DTP releases from Oct 1999, Aug 2000, Feb 2003, and Sep 2003 combined by CADD/LMC/NCI

> <E_DB_VERSION>
NULL

> <E_DB_YEAR>
2003

> <E_DB_TYPE>
government public

> <E_IS_PUBLIC>
public

> <E_SOURCE>
NCI

> <E_CONTEXT>
compound screened in anti-cancer and/or anti-HIV assays

> <E_SAMPLES_AVAIL>
yes

> <E_SUPPLIER_TYPE>
repository

> <E_CACTVS_VERSION>
3.245

>  <E_ICHI>
<IChI version="0.932Beta">
 <structure number="1" id.name="" id.value="">
  <identifier version="0.932Beta" tautomeric="0">
   <basic>C4H6O4,5-3(7H)1H2-2H2-4(6)8H</basic>
   <charge></charge>
  </identifier>
  <identifier.auxiliary-info version="0.932Beta" tautomeric="0">
   <!-- Auxiliary info is not a part of the identifier, it is not unique -->
   <atom.orig-nbr>4,5,1,6,3,7,2,8</atom.orig-nbr>
   <atom.equivalence>(1,2)(3,4)(5,6)(7,8)</atom.equivalence>
  </identifier.auxiliary-info>
  <identifier version="0.932Beta" tautomeric="1">
   <basic>C4H6O4,5-3(6)1H2-2H2-4(7)8,(H,5,6)(H,7,8)</basic>
   <charge></charge>
  </identifier>
  <identifier.auxiliary-info version="0.932Beta" tautomeric="1">
   <!-- Auxiliary info is not a part of the identifier, it is not unique -->
   <atom.orig-nbr>4,5,1,6,2,3,7,8</atom.orig-nbr>
   <atom.equivalence>(1,2)(3,4)(5,6,7,8)</atom.equivalence>
   <tgroup.equivalence>(1,2)</tgroup.equivalence>
  </identifier.auxiliary-info>
 </structure>
</IChI>
