# Supplementary material for: Predicting pKa values from EEM atomic charges
Source: J Cheminform. 2013 Apr 10;5:18. doi: 10.1186/1758-2946-5-18 (PMC3663834; doi:10.1186/1758-2946-5-18)
Supplement: Supplementary file 2 — Additional file 2: Molecules. The SDF files with the structures of the molecules and also their dissociated forms. (ZIP 310 KB) [file 13321_2012_461_MOESM2_ESM.zip › molecules/carboxylic_acids/NSC_25952.sdf]

NSC 25952
ROtclserve09080320083D 0   0.00000     0.00000 23444
 
 26 25  0  0  0  0  0  0  0  0999 V2000
   -4.3745   -0.0277    0.0015 C   0  0  0  0  0  0  0  0  0  0  0  0
   -5.5370    0.6433   -0.0034 O   0  0  0  0  0  0  0  0  0  0  0  0
   -4.3743   -1.2360    0.0007 O   0  0  0  0  0  0  0  0  0  0  0  0
   -3.0695    0.7259    0.0017 C   0  0  0  0  0  0  0  0  0  0  0  0
   -1.9064   -0.2681    0.0008 C   0  0  0  0  0  0  0  0  0  0  0  0
   -0.5815    0.4970    0.0010 C   0  0  0  0  0  0  0  0  0  0  0  0
    0.5815   -0.4970    0.0001 C   0  0  0  0  0  0  0  0  0  0  0  0
    1.9064    0.2681    0.0003 C   0  0  0  0  0  0  0  0  0  0  0  0
    3.0695   -0.7259   -0.0006 C   0  0  0  0  0  0  0  0  0  0  0  0
    4.3745    0.0277   -0.0004 C   0  0  0  0  0  0  0  0  0  0  0  0
    4.3743    1.2360    0.0004 O   0  0  0  0  0  0  0  0  0  0  0  0
    5.5370   -0.6433   -0.0011 O   0  0  0  0  0  0  0  0  0  0  0  0
   -6.3744    0.1596   -0.0075 H   0  0  0  0  0  0  0  0  0  0  0  0
   -3.0120    1.3532   -0.8878 H   0  0  0  0  0  0  0  0  0  0  0  0
   -3.0116    1.3520    0.8921 H   0  0  0  0  0  0  0  0  0  0  0  0
   -1.9639   -0.8954    0.8904 H   0  0  0  0  0  0  0  0  0  0  0  0
   -1.9643   -0.8942   -0.8896 H   0  0  0  0  0  0  0  0  0  0  0  0
   -0.5241    1.1243   -0.8885 H   0  0  0  0  0  0  0  0  0  0  0  0
   -0.5237    1.1231    0.8914 H   0  0  0  0  0  0  0  0  0  0  0  0
    0.5241   -1.1243    0.8897 H   0  0  0  0  0  0  0  0  0  0  0  0
    0.5237   -1.1231   -0.8903 H   0  0  0  0  0  0  0  0  0  0  0  0
    1.9639    0.8954   -0.8893 H   0  0  0  0  0  0  0  0  0  0  0  0
    1.9643    0.8942    0.8907 H   0  0  0  0  0  0  0  0  0  0  0  0
    3.0120   -1.3532    0.8890 H   0  0  0  0  0  0  0  0  0  0  0  0
    3.0116   -1.3520   -0.8910 H   0  0  0  0  0  0  0  0  0  0  0  0
    6.3744   -0.1596   -0.0010 H   0  0  0  0  0  0  0  0  0  0  0  0
  1  3  2  0  0  0  0
  1  4  1  0  0  0  0
  1  2  1  0  0  0  0
  4  5  1  0  0  0  0
  7  8  1  0  0  0  0
  6  7  1  0  0  0  0
  5  6  1  0  0  0  0
  8  9  1  0  0  0  0
 10 12  1  0  0  0  0
 10 11  2  0  0  0  0
  9 10  1  0  0  0  0
  2 13  1  0  0  0  0
  4 14  1  0  0  0  0
  4 15  1  0  0  0  0
  5 16  1  0  0  0  0
  5 17  1  0  0  0  0
  6 18  1  0  0  0  0
  6 19  1  0  0  0  0
  7 20  1  0  0  0  0
  7 21  1  0  0  0  0
  8 22  1  0  0  0  0
  8 23  1  0  0  0  0
  9 24  1  0  0  0  0
  9 25  1  0  0  0  0
 12 26  1  0  0  0  0
M  END
> <NSC>
25952

> <DTP_NAMES>
Hexamethylenedicarboxylic acid
Octanedioic acid (9CI)
Suberic acid (8CI)
SUBERIC ACID
1,6-Hexanedicarboxylic acid
1, 8-Octanedioic acid

> <CAS_RN>
505-48-6

> <ORIGIN>
DTP FEB 2003

> <E_UNIQUE_ID>
NCI-Open_09-03_NSC_25952

> <E_NSC>
25952

> <E_CAS>
505-48-6

> <E_NAME>
NSC 25952

> <E_STEREO_SPECIFIED>
no_stereocenter

> <E_COMPOUND_TYPE>
normal

> <E_THREED_SOURCE>
CORINA 2.6

> <E_SMILES>
C(=O)(CCCCCCC(O)=O)O

> <E_FORMULA>
C8H14O4

> <E_HASHY>
ACB6D5F89730D940

> <E_HASHSY>
ACB6D5F89730D940

> <E_TAUTO_HASH>
ACB6D5F89730D940

> <E_STEREO_TAUTO_HASH>
ACB6D5F89730D940

> <E_MAXFRAG_HASHY>
ACB6D5F89730D940

> <E_MAXFRAG_HASHSY>
ACB6D5F89730D940

> <E_MAXFRAG_HASHTY>
ACB6D5F89730D940

> <E_MAXFRAG_HASHSTY>
ACB6D5F89730D940

> <E_MULTIFRAG>
single_fragment

> <E_ORIGIN>
NCI Open Database, DTP releases from Oct 1999, Aug 2000, Feb 2003, and Sep 2003 combined by CADD/LMC/NCI

> <E_DB_VERSION>
NULL

> <E_DB_YEAR>
2003

> <E_DB_TYPE>
government public

> <E_IS_PUBLIC>
public

> <E_SOURCE>
NCI

> <E_CONTEXT>
compound screened in anti-cancer and/or anti-HIV assays

> <E_SAMPLES_AVAIL>
yes

> <E_SUPPLIER_TYPE>
repository

> <E_CACTVS_VERSION>
3.245

>  <E_ICHI>
<IChI version="0.932Beta">
 <structure number="1" id.name="" id.value="">
  <identifier version="0.932Beta" tautomeric="0">
   <basic>C8H14O4,9-7(11H)5H2-3H2-1H2-2H2-4H2-6H2-8(10)12H</basic>
   <charge></charge>
  </identifier>
  <identifier.auxiliary-info version="0.932Beta" tautomeric="0">
   <!-- Auxiliary info is not a part of the identifier, it is not unique -->
   <atom.orig-nbr>6,7,5,8,4,9,1,10,3,11,2,12</atom.orig-nbr>
   <atom.equivalence>(1,2)(3,4)(5,6)(7,8)(9,10)(11,12)</atom.equivalence>
  </identifier.auxiliary-info>
  <identifier version="0.932Beta" tautomeric="1">
   <basic>C8H14O4,9-7(10)5H2-3H2-1H2-2H2-4H2-6H2-8(11)12,(H,9,10)(H,11,12)</basic>
   <charge></charge>
  </identifier>
  <identifier.auxiliary-info version="0.932Beta" tautomeric="1">
   <!-- Auxiliary info is not a part of the identifier, it is not unique -->
   <atom.orig-nbr>6,7,5,8,4,9,1,10,2,3,11,12</atom.orig-nbr>
   <atom.equivalence>(1,2)(3,4)(5,6)(7,8)(9,10,11,12)</atom.equivalence>
   <tgroup.equivalence>(1,2)</tgroup.equivalence>
  </identifier.auxiliary-info>
 </structure>
</IChI>
