# Supplementary material for: Predicting pKa values from EEM atomic charges
Source: J Cheminform. 2013 Apr 10;5:18. doi: 10.1186/1758-2946-5-18 (PMC3663834; doi:10.1186/1758-2946-5-18)
Supplement: Supplementary file 2 — Additional file 2: Molecules. The SDF files with the structures of the molecules and also their dissociated forms. (ZIP 310 KB) [file 13321_2012_461_MOESM2_ESM.zip › molecules/carboxylic_acids/NSC_2752.sdf]

NSC 2752
ROtclserve09080315243D 0   0.00000     0.00000  2738
 
 12 11  0  0  0  0  0  0  0  0999 V2000
   -0.3114   -1.4985   -0.0043 H   0  0  0  0  0  0  0  0  0  0  0  0
   -0.5099   -0.4369    0.0001 C   0  0  0  0  0  0  0  0  0  0  0  0
    0.5099    0.4369    0.0000 C   0  0  0  0  0  0  0  0  0  0  0  0
    0.3114    1.4985   -0.0001 H   0  0  0  0  0  0  0  0  0  0  0  0
    1.9017   -0.0534    0.0000 C   0  0  0  0  0  0  0  0  0  0  0  0
    2.1250   -1.2472    0.0001 O   0  0  0  0  0  0  0  0  0  0  0  0
    2.9250    0.8234   -0.0000 O   0  0  0  0  0  0  0  0  0  0  0  0
   -1.9017    0.0534    0.0000 C   0  0  0  0  0  0  0  0  0  0  0  0
   -2.1250    1.2472   -0.0001 O   0  0  0  0  0  0  0  0  0  0  0  0
   -2.9250   -0.8234    0.0001 O   0  0  0  0  0  0  0  0  0  0  0  0
    3.8370    0.5021   -0.0000 H   0  0  0  0  0  0  0  0  0  0  0  0
   -3.8370   -0.5021    0.0001 H   0  0  0  0  0  0  0  0  0  0  0  0
  3  5  1  0  0  0  0
  3  4  1  0  0  0  0
  2  8  1  0  0  0  0
  2  3  2  0  0  0  0
  1  2  1  0  0  0  0
  8  9  2  0  0  0  0
  5  7  1  0  0  0  0
  5  6  2  0  0  0  0
  8 10  1  0  0  0  0
  7 11  1  0  0  0  0
 10 12  1  0  0  0  0
M  END
> <NSC>
2752

> <DTP_NAMES>
trans-Butenedioic acid
trans-1,2-Ethylenedicarboxylic acid
Allomaleic acid
Boletic acid
Butenedioic acid, (E)-
Fumaric acid
FUMARIC ACID
Kyselina fumarova(CZECH)
Lichenic acid (VAN)
NSC-2752
Tumaric acid
U-1149
Usaf ek-p-583
WLN: QV1U1VQ-T
1, 2-Ethenedicarboxylic acid, trans-
1,2-Ethylenedicarboxylic acid, (E)
2-Butenedioic acid (E)- (9CI)
2-Butenedioic acid, (E)-

> <CAS_RN>
110-17-8

> <ORIGIN>
DTP FEB 2003

> <E_UNIQUE_ID>
NCI-Open_09-03_NSC_2752

> <E_NSC>
2752

> <E_CAS>
110-17-8

> <E_NAME>
NSC 2752

> <E_STEREO_SPECIFIED>
full_stereo

> <E_COMPOUND_TYPE>
normal

> <E_THREED_SOURCE>
CORINA 2.6

> <E_SMILES>
C(/C(=O)O)=C/C(O)=O

> <E_FORMULA>
C4H4O4

> <E_HASHY>
AF3DB5685A10737A

> <E_HASHSY>
9BDB3926B206B5DC

> <E_TAUTO_HASH>
AF3DB5685A10737A

> <E_STEREO_TAUTO_HASH>
9BDB3926B206B5DC

> <E_MAXFRAG_HASHY>
AF3DB5685A10737A

> <E_MAXFRAG_HASHSY>
9BDB3926B206B5DC

> <E_MAXFRAG_HASHTY>
AF3DB5685A10737A

> <E_MAXFRAG_HASHSTY>
9BDB3926B206B5DC

> <E_MULTIFRAG>
single_fragment

> <E_ORIGIN>
NCI Open Database, DTP releases from Oct 1999, Aug 2000, Feb 2003, and Sep 2003 combined by CADD/LMC/NCI

> <E_DB_VERSION>
NULL

> <E_DB_YEAR>
2003

> <E_DB_TYPE>
government public

> <E_IS_PUBLIC>
public

> <E_SOURCE>
NCI

> <E_CONTEXT>
compound screened in anti-cancer and/or anti-HIV assays

> <E_SAMPLES_AVAIL>
yes

> <E_SUPPLIER_TYPE>
repository

> <E_CACTVS_VERSION>
3.245

>  <E_ICHI>
<IChI version="0.932Beta">
 <structure number="1" id.name="" id.value="">
  <identifier version="0.932Beta" tautomeric="0">
   <basic>C4H4O4,5-3(7H)1H-2H-4(6)8H</basic>
   <charge></charge>
   <stereo>
    <dbond>2-1+</dbond>
    <sp3></sp3>
   </stereo>
  </identifier>
  <identifier.auxiliary-info version="0.932Beta" tautomeric="0">
   <!-- Auxiliary info is not a part of the identifier, it is not unique -->
   <atom.orig-nbr>2,3,8,5,9,6,10,7</atom.orig-nbr>
   <atom.equivalence>(1,2)(3,4)(5,6)(7,8)</atom.equivalence>
  </identifier.auxiliary-info>
  <identifier version="0.932Beta" tautomeric="1">
   <basic>C4H4O4,5-3(6)1H-2H-4(7)8,(H,5,6)(H,7,8)</basic>
   <charge></charge>
   <stereo>
    <dbond>2-1+</dbond>
    <sp3></sp3>
   </stereo>
  </identifier>
  <identifier.auxiliary-info version="0.932Beta" tautomeric="1">
   <!-- Auxiliary info is not a part of the identifier, it is not unique -->
   <atom.orig-nbr>2,3,8,5,9,10,6,7</atom.orig-nbr>
   <atom.equivalence>(1,2)(3,4)(5,6,7,8)</atom.equivalence>
   <tgroup.equivalence>(1,2)</tgroup.equivalence>
  </identifier.auxiliary-info>
 </structure>
</IChI>
