# Supplementary material for: Predicting pKa values from EEM atomic charges
Source: J Cheminform. 2013 Apr 10;5:18. doi: 10.1186/1758-2946-5-18 (PMC3663834; doi:10.1186/1758-2946-5-18)
Supplement: Supplementary file 2 — Additional file 2: Molecules. The SDF files with the structures of the molecules and also their dissociated forms. (ZIP 310 KB) [file 13321_2012_461_MOESM2_ESM.zip › molecules/carboxylic_acids/NSC_27799.sdf]

NSC 27799
ROtclserve09080320263D 0   0.00000     0.00000 24934
 
 22 22  0  0  0  0  0  0  0  0999 V2000
    1.5322   -0.8934   -0.3411 C   0  0  0  0  0  0  0  0  0  0  0  0
    0.1950   -0.9387   -0.6850 C   0  0  0  0  0  0  0  0  0  0  0  0
    2.1018    0.3036    0.0677 C   0  0  0  0  0  0  0  0  0  0  0  0
    1.3266    1.4525    0.1302 C   0  0  0  0  0  0  0  0  0  0  0  0
   -0.5754    0.2077   -0.6223 C   0  0  0  0  0  0  0  0  0  0  0  0
   -0.0101    1.4019   -0.2147 C   0  0  0  0  0  0  0  0  0  0  0  0
   -2.8567   -0.1618    0.2235 C   0  0  0  0  0  0  0  0  0  0  0  0
   -4.1919   -0.2593    0.1266 O   0  0  0  0  0  0  0  0  0  0  0  0
   -2.3145   -0.3285    1.2903 O   0  0  0  0  0  0  0  0  0  0  0  0
   -2.0338    0.1555   -0.9985 C   0  0  0  0  0  0  0  0  0  0  0  0
    3.4170    0.3507    0.4070 O   0  0  0  0  0  0  0  0  0  0  0  0
    3.9338   -0.9712    0.2413 C   0  0  0  0  0  0  0  0  0  0  0  0
    2.1325   -1.7901   -0.3863 H   0  0  0  0  0  0  0  0  0  0  0  0
   -0.2490   -1.8704   -1.0033 H   0  0  0  0  0  0  0  0  0  0  0  0
    1.7677    2.3855    0.4485 H   0  0  0  0  0  0  0  0  0  0  0  0
   -0.6139    2.2960   -0.1666 H   0  0  0  0  0  0  0  0  0  0  0  0
   -4.7200   -0.4629    0.9107 H   0  0  0  0  0  0  0  0  0  0  0  0
   -2.3397    1.1208   -1.4020 H   0  0  0  0  0  0  0  0  0  0  0  0
   -2.1874   -0.6180   -1.7509 H   0  0  0  0  0  0  0  0  0  0  0  0
    4.9919   -0.9831    0.5031 H   0  0  0  0  0  0  0  0  0  0  0  0
    3.3910   -1.6576    0.8912 H   0  0  0  0  0  0  0  0  0  0  0  0
    3.8129   -1.2812   -0.7966 H   0  0  0  0  0  0  0  0  0  0  0  0
  3  4  1  0  0  0  0
  2  5  2  0  0  0  0
  1  2  1  0  0  0  0
  1  3  2  0  0  0  0
  5  6  1  0  0  0  0
 11 12  1  0  0  0  0
  3 11  1  0  0  0  0
  4  6  2  0  0  0  0
  7  9  2  0  0  0  0
  7 10  1  0  0  0  0
  7  8  1  0  0  0  0
  5 10  1  0  0  0  0
  1 13  1  0  0  0  0
  2 14  1  0  0  0  0
  4 15  1  0  0  0  0
  6 16  1  0  0  0  0
  8 17  1  0  0  0  0
 10 18  1  0  0  0  0
 10 19  1  0  0  0  0
 12 20  1  0  0  0  0
 12 21  1  0  0  0  0
 12 22  1  0  0  0  0
M  END
> <NSC>
27799

> <DTP_NAMES>
(p-Methoxyphenyl)acetic acid
(4-Methoxyphenyl)acetic acid
Acetic acid, (p-methoxyphenyl)- (8CI)
Benzeneacetic acid, 4-methoxy- (9CI)
Homoanisic acid
MOPA
WLN: QV1R DO1
2-(p-Anisyl)acetic acid
4-Methoxybenzeneacetic acid

> <CAS_RN>
104-01-8

> <ORIGIN>
DTP FEB 2003

> <E_UNIQUE_ID>
NCI-Open_09-03_NSC_27799

> <E_NSC>
27799

> <E_CAS>
104-01-8

> <E_NAME>
NSC 27799

> <E_STEREO_SPECIFIED>
no_stereocenter

> <E_COMPOUND_TYPE>
normal

> <E_THREED_SOURCE>
CORINA 2.6

> <E_SMILES>
C1=C(C=CC(=C1)CC(=O)O)OC

> <E_FORMULA>
C9H10O3

> <E_HASHY>
A1CBFCDE3BAA8256

> <E_HASHSY>
A1CBFCDE3BAA8256

> <E_TAUTO_HASH>
A1CBFCDE3BAA8256

> <E_STEREO_TAUTO_HASH>
A1CBFCDE3BAA8256

> <E_MAXFRAG_HASHY>
A1CBFCDE3BAA8256

> <E_MAXFRAG_HASHSY>
A1CBFCDE3BAA8256

> <E_MAXFRAG_HASHTY>
A1CBFCDE3BAA8256

> <E_MAXFRAG_HASHSTY>
A1CBFCDE3BAA8256

> <E_MULTIFRAG>
single_fragment

> <E_ORIGIN>
NCI Open Database, DTP releases from Oct 1999, Aug 2000, Feb 2003, and Sep 2003 combined by CADD/LMC/NCI

> <E_DB_VERSION>
NULL

> <E_DB_YEAR>
2003

> <E_DB_TYPE>
government public

> <E_IS_PUBLIC>
public

> <E_SOURCE>
NCI

> <E_CONTEXT>
compound screened in anti-cancer and/or anti-HIV assays

> <E_SAMPLES_AVAIL>
yes

> <E_SUPPLIER_TYPE>
repository

> <E_CACTVS_VERSION>
3.245

>  <E_ICHI>
<IChI version="0.932Beta">
 <structure number="1" id.name="" id.value="">
  <identifier version="0.932Beta" tautomeric="0">
   <basic>C9H10O3,1H3-12-8-4H-2H-7(3H-5H-8)6H2-9(10)11H</basic>
   <charge></charge>
  </identifier>
  <identifier.auxiliary-info version="0.932Beta" tautomeric="0">
   <!-- Auxiliary info is not a part of the identifier, it is not unique -->
   <atom.orig-nbr>12,2,6,1,4,10,5,3,7,9,8,11</atom.orig-nbr>
   <atom.equivalence>(2,3)(4,5)</atom.equivalence>
  </identifier.auxiliary-info>
  <identifier version="0.932Beta" tautomeric="1">
   <basic>C9H10O3,1H3-12-8-4H-2H-7(3H-5H-8)6H2-9(10)11,(H,10,11)</basic>
   <charge></charge>
  </identifier>
  <identifier.auxiliary-info version="0.932Beta" tautomeric="1">
   <!-- Auxiliary info is not a part of the identifier, it is not unique -->
   <atom.orig-nbr>12,2,6,1,4,10,5,3,7,8,9,11</atom.orig-nbr>
   <atom.equivalence>(2,3)(4,5)(10,11)</atom.equivalence>
   <tgroup.equivalence></tgroup.equivalence>
  </identifier.auxiliary-info>
 </structure>
</IChI>
