# Supplementary material for: Predicting pKa values from EEM atomic charges
Source: J Cheminform. 2013 Apr 10;5:18. doi: 10.1186/1758-2946-5-18 (PMC3663834; doi:10.1186/1758-2946-5-18)
Supplement: Supplementary file 2 — Additional file 2: Molecules. The SDF files with the structures of the molecules and also their dissociated forms. (ZIP 310 KB) [file 13321_2012_461_MOESM2_ESM.zip › molecules/carboxylic_acids/NSC_281243.sdf]

NSC 281243
ROtclserve09110302273D 0   0.00000     0.00000162487
 
 52 51  0  0  0  0  0  0  0  0999 V2000
    5.3995   -1.4611    0.4911 C   0  0  0  0  0  0  0  0  0  0  0  0
    6.3328   -1.8108    0.9072 H   0  0  0  0  0  0  0  0  0  0  0  0
    4.2949   -2.1321    0.7046 C   0  0  0  0  0  0  0  0  0  0  0  0
    4.2986   -2.9792    1.3746 H   0  0  0  0  0  0  0  0  0  0  0  0
    2.4487   -2.9019   -0.7290 C   0  0  0  0  0  0  0  0  0  0  0  0
    3.0584   -3.4360   -1.4428 H   0  0  0  0  0  0  0  0  0  0  0  0
    1.2136   -3.2795   -0.5104 C   0  0  0  0  0  0  0  0  0  0  0  0
    0.8414   -4.1916   -0.9530 H   0  0  0  0  0  0  0  0  0  0  0  0
    5.3669   -0.1978   -0.3299 C   0  0  0  0  0  0  0  0  0  0  0  0
    6.0937    0.9185    0.4228 C   0  0  0  0  0  0  0  0  0  0  0  0
    6.0606    2.2011   -0.4108 C   0  0  0  0  0  0  0  0  0  0  0  0
    6.7874    3.3174    0.3419 C   0  0  0  0  0  0  0  0  0  0  0  0
    6.7544    4.6000   -0.4916 C   0  0  0  0  0  0  0  0  0  0  0  0
    3.0190   -1.7222    0.0154 C   0  0  0  0  0  0  0  0  0  0  0  0
    0.3120   -2.4413    0.3589 C   0  0  0  0  0  0  0  0  0  0  0  0
   -0.9697   -2.1082   -0.4075 C   0  0  0  0  0  0  0  0  0  0  0  0
   -1.8850   -1.2571    0.4750 C   0  0  0  0  0  0  0  0  0  0  0  0
   -3.1667   -0.9241   -0.2913 C   0  0  0  0  0  0  0  0  0  0  0  0
   -4.0820   -0.0730    0.5912 C   0  0  0  0  0  0  0  0  0  0  0  0
   -5.3636    0.2600   -0.1752 C   0  0  0  0  0  0  0  0  0  0  0  0
   -6.2790    1.1111    0.7073 C   0  0  0  0  0  0  0  0  0  0  0  0
   -7.5414    1.4391   -0.0475 C   0  0  0  0  0  0  0  0  0  0  0  0
   -7.6934    1.0338   -1.1756 O   0  0  0  0  0  0  0  0  0  0  0  0
   -8.4969    2.1816    0.5334 O   0  0  0  0  0  0  0  0  0  0  0  0
    5.8607   -0.3728   -1.2857 H   0  0  0  0  0  0  0  0  0  0  0  0
    4.3317    0.0957   -0.5041 H   0  0  0  0  0  0  0  0  0  0  0  0
    5.5999    1.0936    1.3786 H   0  0  0  0  0  0  0  0  0  0  0  0
    7.1289    0.6250    0.5970 H   0  0  0  0  0  0  0  0  0  0  0  0
    6.5545    2.0261   -1.3666 H   0  0  0  0  0  0  0  0  0  0  0  0
    5.0255    2.4946   -0.5850 H   0  0  0  0  0  0  0  0  0  0  0  0
    6.2936    3.4924    1.2977 H   0  0  0  0  0  0  0  0  0  0  0  0
    7.8226    3.0239    0.5161 H   0  0  0  0  0  0  0  0  0  0  0  0
    7.2722    5.3953    0.0446 H   0  0  0  0  0  0  0  0  0  0  0  0
    7.2482    4.4250   -1.4475 H   0  0  0  0  0  0  0  0  0  0  0  0
    5.7192    4.8935   -0.6659 H   0  0  0  0  0  0  0  0  0  0  0  0
    2.2990   -1.3787    0.7581 H   0  0  0  0  0  0  0  0  0  0  0  0
    3.2286   -0.9159   -0.6875 H   0  0  0  0  0  0  0  0  0  0  0  0
    0.0610   -2.9957    1.2631 H   0  0  0  0  0  0  0  0  0  0  0  0
    0.8240   -1.5178    0.6293 H   0  0  0  0  0  0  0  0  0  0  0  0
   -0.7186   -1.5538   -1.3117 H   0  0  0  0  0  0  0  0  0  0  0  0
   -1.4817   -3.0317   -0.6779 H   0  0  0  0  0  0  0  0  0  0  0  0
   -2.1360   -1.8116    1.3793 H   0  0  0  0  0  0  0  0  0  0  0  0
   -1.3730   -0.3337    0.7454 H   0  0  0  0  0  0  0  0  0  0  0  0
   -2.9156   -0.3696   -1.1956 H   0  0  0  0  0  0  0  0  0  0  0  0
   -3.6787   -1.8476   -0.5617 H   0  0  0  0  0  0  0  0  0  0  0  0
   -4.3330   -0.6275    1.4954 H   0  0  0  0  0  0  0  0  0  0  0  0
   -3.5699    0.8505    0.8616 H   0  0  0  0  0  0  0  0  0  0  0  0
   -5.1126    0.8145   -1.0794 H   0  0  0  0  0  0  0  0  0  0  0  0
   -5.8757   -0.6634   -0.4456 H   0  0  0  0  0  0  0  0  0  0  0  0
   -6.5300    0.5566    1.6116 H   0  0  0  0  0  0  0  0  0  0  0  0
   -5.7669    2.0346    0.9777 H   0  0  0  0  0  0  0  0  0  0  0  0
   -9.3070    2.3921    0.0490 H   0  0  0  0  0  0  0  0  0  0  0  0
  7  8  1  0  0  0  0
  1  2  1  0  0  0  0
  5  6  1  0  0  0  0
  3  4  1  0  0  0  0
  3 14  1  0  0  0  0
  7 15  1  0  0  0  0
  5  7  2  0  0  0  0
  1  9  1  0  0  0  0
  1  3  2  0  0  0  0
  5 14  1  0  0  0  0
  9 10  1  0  0  0  0
 19 20  1  0  0  0  0
 18 19  1  0  0  0  0
 10 11  1  0  0  0  0
 11 12  1  0  0  0  0
 12 13  1  0  0  0  0
 17 18  1  0  0  0  0
 16 17  1  0  0  0  0
 15 16  1  0  0  0  0
 20 21  1  0  0  0  0
 22 24  1  0  0  0  0
 21 22  1  0  0  0  0
 22 23  2  0  0  0  0
  9 25  1  0  0  0  0
  9 26  1  0  0  0  0
 10 27  1  0  0  0  0
 10 28  1  0  0  0  0
 11 29  1  0  0  0  0
 11 30  1  0  0  0  0
 12 31  1  0  0  0  0
 12 32  1  0  0  0  0
 13 33  1  0  0  0  0
 13 34  1  0  0  0  0
 13 35  1  0  0  0  0
 14 36  1  0  0  0  0
 14 37  1  0  0  0  0
 15 38  1  0  0  0  0
 15 39  1  0  0  0  0
 16 40  1  0  0  0  0
 16 41  1  0  0  0  0
 17 42  1  0  0  0  0
 17 43  1  0  0  0  0
 18 44  1  0  0  0  0
 18 45  1  0  0  0  0
 19 46  1  0  0  0  0
 19 47  1  0  0  0  0
 20 48  1  0  0  0  0
 20 49  1  0  0  0  0
 21 50  1  0  0  0  0
 21 51  1  0  0  0  0
 24 52  1  0  0  0  0
M  END
> <NSC>
281243

> <DTP_NAMES>
cis-9,cis-12-Octadecadienoic acid
cis,cis-Linoleic acid
cis, cis-9,12-Octadecadienoic acid
Emersol 310
Emersol 315
Grape seed oil
Leinoleic acid
Linoleic
Linoleic acid
Linolic acid
Polylin No. 515
Telfairic acid
Unifac 6550
VESPULA PENSYLVANICA B708568K063
9,12-Linoleic acid
9, 12-Octadecadienoic acid
9,12-Octadecadienoic acid (Z,Z)- (9CI)
9,12-Octadecadienoic acid, (Z)-
9,12-Octadecadienoic acid, (Z,Z)-

> <CAS_RN>
60-33-3

> <ORIGIN>
DTP FEB 2003

> <E_UNIQUE_ID>
NCI-Open_09-03_NSC_281243

> <E_NSC>
281243

> <E_CAS>
60-33-3

> <E_NAME>
NSC 281243

> <E_STEREO_SPECIFIED>
full_stereo

> <E_COMPOUND_TYPE>
normal

> <E_THREED_SOURCE>
CORINA 2.6

> <E_SMILES>
C(/CCCCC)=C\C\C=C\CCCCCCCC(O)=O

> <E_FORMULA>
C18H32O2

> <E_HASHY>
22169255A76AF4DF

> <E_HASHSY>
5AB1363329EF69B7

> <E_TAUTO_HASH>
22169255A76AF4DF

> <E_STEREO_TAUTO_HASH>
5AB1363329EF69B7

> <E_MAXFRAG_HASHY>
22169255A76AF4DF

> <E_MAXFRAG_HASHSY>
5AB1363329EF69B7

> <E_MAXFRAG_HASHTY>
22169255A76AF4DF

> <E_MAXFRAG_HASHSTY>
5AB1363329EF69B7

> <E_MULTIFRAG>
single_fragment

> <E_ORIGIN>
NCI Open Database, DTP releases from Oct 1999, Aug 2000, Feb 2003, and Sep 2003 combined by CADD/LMC/NCI

> <E_DB_VERSION>
NULL

> <E_DB_YEAR>
2003

> <E_DB_TYPE>
government public

> <E_IS_PUBLIC>
public

> <E_SOURCE>
NCI

> <E_CONTEXT>
compound screened in anti-cancer and/or anti-HIV assays

> <E_SAMPLES_AVAIL>
yes

> <E_SUPPLIER_TYPE>
repository

> <E_CACTVS_VERSION>
3.245

>  <E_ICHI>
<IChI version="0.932Beta">
 <structure number="1" id.name="" id.value="">
  <identifier version="0.932Beta" tautomeric="0">
   <basic>C18H32O2,1H3-6H2-10H2-11H2-8H2-4H-2H-7H2-3H-5H-9H2-12H2-13H2-14H2-15H2-16H2-17H2-18(19)20H</basic>
   <charge></charge>
   <stereo>
    <dbond>4-2-,5-3-</dbond>
    <sp3></sp3>
   </stereo>
  </identifier>
  <identifier.auxiliary-info version="0.932Beta" tautomeric="0">
   <!-- Auxiliary info is not a part of the identifier, it is not unique -->
   <atom.orig-nbr>13,3,5,1,7,12,14,9,15,11,10,16,17,18,19,20,21,22,23,24</atom.orig-nbr>
   <atom.equivalence></atom.equivalence>
  </identifier.auxiliary-info>
  <identifier version="0.932Beta" tautomeric="1">
   <basic>C18H32O2,1H3-6H2-10H2-11H2-8H2-4H-2H-7H2-3H-5H-9H2-12H2-13H2-14H2-15H2-16H2-17H2-18(19)20,(H,19,20)</basic>
   <charge></charge>
   <stereo>
    <dbond>4-2-,5-3-</dbond>
    <sp3></sp3>
   </stereo>
  </identifier>
  <identifier.auxiliary-info version="0.932Beta" tautomeric="1">
   <!-- Auxiliary info is not a part of the identifier, it is not unique -->
   <atom.orig-nbr>13,3,5,1,7,12,14,9,15,11,10,16,17,18,19,20,21,22,23,24</atom.orig-nbr>
   <atom.equivalence>(19,20)</atom.equivalence>
   <tgroup.equivalence></tgroup.equivalence>
  </identifier.auxiliary-info>
 </structure>
</IChI>
