# Supplementary material for: Predicting pKa values from EEM atomic charges
Source: J Cheminform. 2013 Apr 10;5:18. doi: 10.1186/1758-2946-5-18 (PMC3663834; doi:10.1186/1758-2946-5-18)
Supplement: Supplementary file 2 — Additional file 2: Molecules. The SDF files with the structures of the molecules and also their dissociated forms. (ZIP 310 KB) [file 13321_2012_461_MOESM2_ESM.zip › molecules/carboxylic_acids/NSC_295.sdf]

NSC 295
ROtclserve09080314593D 0   0.00000     0.00000   295
 
 24 24  0  0  0  0  0  0  0  0999 V2000
   -2.1271   -1.1970    0.2372 C   0  0  0  0  0  0  0  0  0  0  0  0
   -3.3695   -1.1974   -0.3687 C   0  0  0  0  0  0  0  0  0  0  0  0
   -1.5059    0.0004    0.5396 C   0  0  0  0  0  0  0  0  0  0  0  0
   -2.1273    1.1973    0.2361 C   0  0  0  0  0  0  0  0  0  0  0  0
   -3.9909   -0.0004   -0.6723 C   0  0  0  0  0  0  0  0  0  0  0  0
   -3.3695    1.1969   -0.3703 C   0  0  0  0  0  0  0  0  0  0  0  0
   -0.1516    0.0008    1.2006 C   0  0  0  0  0  0  0  0  0  0  0  0
    0.9394    0.0001    0.1280 C   0  0  0  0  0  0  0  0  0  0  0  0
    2.3144    0.0005    0.7991 C   0  0  0  0  0  0  0  0  0  0  0  0
    3.3890   -0.0002   -0.2574 C   0  0  0  0  0  0  0  0  0  0  0  0
    3.0862   -0.0009   -1.4271 O   0  0  0  0  0  0  0  0  0  0  0  0
    4.6826    0.0001    0.1010 O   0  0  0  0  0  0  0  0  0  0  0  0
   -1.6436   -2.1321    0.4784 H   0  0  0  0  0  0  0  0  0  0  0  0
   -3.8546   -2.1329   -0.6053 H   0  0  0  0  0  0  0  0  0  0  0  0
   -1.6423    2.1328    0.4730 H   0  0  0  0  0  0  0  0  0  0  0  0
   -4.9613   -0.0008   -1.1463 H   0  0  0  0  0  0  0  0  0  0  0  0
   -3.8553    2.1321   -0.6068 H   0  0  0  0  0  0  0  0  0  0  0  0
   -0.0505    0.8912    1.8212 H   0  0  0  0  0  0  0  0  0  0  0  0
   -0.0505   -0.8888    1.8223 H   0  0  0  0  0  0  0  0  0  0  0  0
    0.8383   -0.8903   -0.4926 H   0  0  0  0  0  0  0  0  0  0  0  0
    0.8383    0.8897   -0.4937 H   0  0  0  0  0  0  0  0  0  0  0  0
    2.4155    0.8909    1.4196 H   0  0  0  0  0  0  0  0  0  0  0  0
    2.4155   -0.8890    1.4208 H   0  0  0  0  0  0  0  0  0  0  0  0
    5.3721   -0.0004   -0.5770 H   0  0  0  0  0  0  0  0  0  0  0  0
  1  2  2  0  0  0  0
  1  3  1  0  0  0  0
  2  5  1  0  0  0  0
  3  4  2  0  0  0  0
  3  7  1  0  0  0  0
  4  6  1  0  0  0  0
  5  6  2  0  0  0  0
  7  8  1  0  0  0  0
  8  9  1  0  0  0  0
  9 10  1  0  0  0  0
 10 11  2  0  0  0  0
 10 12  1  0  0  0  0
  1 13  1  0  0  0  0
  2 14  1  0  0  0  0
  4 15  1  0  0  0  0
  5 16  1  0  0  0  0
  6 17  1  0  0  0  0
  7 18  1  0  0  0  0
  7 19  1  0  0  0  0
  8 20  1  0  0  0  0
  8 21  1  0  0  0  0
  9 22  1  0  0  0  0
  9 23  1  0  0  0  0
 12 24  1  0  0  0  0
M  END
> <NSC>
295

> <DTP_NAMES>
.gamma.-Phenylbutyric acid
.omega.-Phenylbutanoic acid
Benzenebutanoic acid (9CI)
Benzenebutyric acid
Butyric acid, 4-phenyl- (8CI)
Phenylbutyric acid
1-Phenylbutyric acid
4-Phenylbutanoic acid
4-Phenylbutyric acid

> <CAS_RN>
1821-12-1

> <ORIGIN>
DTP FEB 2003

> <E_UNIQUE_ID>
NCI-Open_09-03_NSC_295

> <E_NSC>
295

> <E_CAS>
1821-12-1

> <E_NAME>
NSC 295

> <E_STEREO_SPECIFIED>
no_stereocenter

> <E_COMPOUND_TYPE>
normal

> <E_THREED_SOURCE>
CORINA 2.6

> <E_SMILES>
C1=CC=CC=C1CCCC(=O)O

> <E_FORMULA>
C10H12O2

> <E_HASHY>
C0A203ADCD5DE68F

> <E_HASHSY>
C0A203ADCD5DE68F

> <E_TAUTO_HASH>
C0A203ADCD5DE68F

> <E_STEREO_TAUTO_HASH>
C0A203ADCD5DE68F

> <E_MAXFRAG_HASHY>
C0A203ADCD5DE68F

> <E_MAXFRAG_HASHSY>
C0A203ADCD5DE68F

> <E_MAXFRAG_HASHTY>
C0A203ADCD5DE68F

> <E_MAXFRAG_HASHSTY>
C0A203ADCD5DE68F

> <E_MULTIFRAG>
single_fragment

> <E_ORIGIN>
NCI Open Database, DTP releases from Oct 1999, Aug 2000, Feb 2003, and Sep 2003 combined by CADD/LMC/NCI

> <E_DB_VERSION>
NULL

> <E_DB_YEAR>
2003

> <E_DB_TYPE>
government public

> <E_IS_PUBLIC>
public

> <E_SOURCE>
NCI

> <E_CONTEXT>
compound screened in anti-cancer and/or anti-HIV assays

> <E_SAMPLES_AVAIL>
yes

> <E_SUPPLIER_TYPE>
repository

> <E_CACTVS_VERSION>
3.245

>  <E_ICHI>
<IChI version="0.932Beta">
 <structure number="1" id.name="" id.value="">
  <identifier version="0.932Beta" tautomeric="0">
   <basic>C10H12O2,11-10(12H)8H2-6H2-7H2-9-4H-2H-1H-3H-5H-9</basic>
   <charge></charge>
  </identifier>
  <identifier.auxiliary-info version="0.932Beta" tautomeric="0">
   <!-- Auxiliary info is not a part of the identifier, it is not unique -->
   <atom.orig-nbr>5,2,6,1,4,8,7,9,3,10,11,12</atom.orig-nbr>
   <atom.equivalence>(2,3)(4,5)</atom.equivalence>
  </identifier.auxiliary-info>
  <identifier version="0.932Beta" tautomeric="1">
   <basic>C10H12O2,11-10(12)8H2-6H2-7H2-9-4H-2H-1H-3H-5H-9,(H,11,12)</basic>
   <charge></charge>
  </identifier>
  <identifier.auxiliary-info version="0.932Beta" tautomeric="1">
   <!-- Auxiliary info is not a part of the identifier, it is not unique -->
   <atom.orig-nbr>5,2,6,1,4,8,7,9,3,10,11,12</atom.orig-nbr>
   <atom.equivalence>(2,3)(4,5)(11,12)</atom.equivalence>
   <tgroup.equivalence></tgroup.equivalence>
  </identifier.auxiliary-info>
 </structure>
</IChI>
