# Supplementary material for: Predicting pKa values from EEM atomic charges
Source: J Cheminform. 2013 Apr 10;5:18. doi: 10.1186/1758-2946-5-18 (PMC3663834; doi:10.1186/1758-2946-5-18)
Supplement: Supplementary file 2 — Additional file 2: Molecules. The SDF files with the structures of the molecules and also their dissociated forms. (ZIP 310 KB) [file 13321_2012_461_MOESM2_ESM.zip › molecules/carboxylic_acids/NSC_30092.sdf]

NSC 30092
ROtclserve09080320543D 0   0.00000     0.00000 26648
 
 20 20  0  0  0  0  0  0  0  0999 V2000
    0.8891    1.3313    0.0065 C   0  0  0  0  0  0  0  0  0  0  0  0
    0.6958   -0.0407   -0.0073 C   0  0  0  0  0  0  0  0  0  0  0  0
    2.1711    1.8487    0.0102 C   0  0  0  0  0  0  0  0  0  0  0  0
    1.7942   -0.8950   -0.0173 C   0  0  0  0  0  0  0  0  0  0  0  0
    3.2624    1.0000   -0.0002 C   0  0  0  0  0  0  0  0  0  0  0  0
    3.0765   -0.3698   -0.0135 C   0  0  0  0  0  0  0  0  0  0  0  0
   -0.5646   -0.5514   -0.0105 O   0  0  0  0  0  0  0  0  0  0  0  0
   -1.4611    0.5614    0.0023 C   0  0  0  0  0  0  0  0  0  0  0  0
   -2.8827    0.0613   -0.0006 C   0  0  0  0  0  0  0  0  0  0  0  0
   -3.1053   -1.1262   -0.0124 O   0  0  0  0  0  0  0  0  0  0  0  0
   -3.9016    0.9351    0.0100 O   0  0  0  0  0  0  0  0  0  0  0  0
    1.6096   -2.2423   -0.0308 O   0  0  0  0  0  0  0  0  0  0  0  0
    0.0383    1.9965    0.0098 H   0  0  0  0  0  0  0  0  0  0  0  0
    2.3204    2.9183    0.0209 H   0  0  0  0  0  0  0  0  0  0  0  0
    4.2623    1.4080    0.0024 H   0  0  0  0  0  0  0  0  0  0  0  0
    3.9307   -1.0306   -0.0205 H   0  0  0  0  0  0  0  0  0  0  0  0
   -1.2875    1.1576    0.8982 H   0  0  0  0  0  0  0  0  0  0  0  0
   -1.2903    1.1758   -0.8817 H   0  0  0  0  0  0  0  0  0  0  0  0
   -4.8138    0.6142    0.0082 H   0  0  0  0  0  0  0  0  0  0  0  0
    1.5728   -2.5286    0.8921 H   0  0  0  0  0  0  0  0  0  0  0  0
  9 11  1  0  0  0  0
  9 10  2  0  0  0  0
  4  6  1  0  0  0  0
  1  2  1  0  0  0  0
  1  3  2  0  0  0  0
  4 12  1  0  0  0  0
  8  9  1  0  0  0  0
  5  6  2  0  0  0  0
  7  8  1  0  0  0  0
  3  5  1  0  0  0  0
  2  4  2  0  0  0  0
  2  7  1  0  0  0  0
  1 13  1  0  0  0  0
  3 14  1  0  0  0  0
  5 15  1  0  0  0  0
  6 16  1  0  0  0  0
  8 17  1  0  0  0  0
  8 18  1  0  0  0  0
 11 19  1  0  0  0  0
 12 20  1  0  0  0  0
M  END
> <NSC>
30092

> <DTP_NAMES>
Acetic acid, (2-hydroxyphenoxy)- (9CI)

> <CAS_RN>
6324-11-4

> <ORIGIN>
DTP FEB 2003

> <E_UNIQUE_ID>
NCI-Open_09-03_NSC_30092

> <E_NSC>
30092

> <E_CAS>
6324-11-4

> <E_NAME>
NSC 30092

> <E_STEREO_SPECIFIED>
no_stereocenter

> <E_COMPOUND_TYPE>
normal

> <E_THREED_SOURCE>
CORINA 2.6

> <E_SMILES>
C1=CC=CC(=C1OCC(O)=O)O

> <E_FORMULA>
C8H8O4

> <E_HASHY>
B14A394278FB5C62

> <E_HASHSY>
B14A394278FB5C62

> <E_TAUTO_HASH>
B14A394278FB5C62

> <E_STEREO_TAUTO_HASH>
B14A394278FB5C62

> <E_MAXFRAG_HASHY>
B14A394278FB5C62

> <E_MAXFRAG_HASHSY>
B14A394278FB5C62

> <E_MAXFRAG_HASHTY>
B14A394278FB5C62

> <E_MAXFRAG_HASHSTY>
B14A394278FB5C62

> <E_MULTIFRAG>
single_fragment

> <E_ORIGIN>
NCI Open Database, DTP releases from Oct 1999, Aug 2000, Feb 2003, and Sep 2003 combined by CADD/LMC/NCI

> <E_DB_VERSION>
NULL

> <E_DB_YEAR>
2003

> <E_DB_TYPE>
government public

> <E_IS_PUBLIC>
public

> <E_SOURCE>
NCI

> <E_CONTEXT>
compound screened in anti-cancer and/or anti-HIV assays

> <E_SAMPLES_AVAIL>
yes

> <E_SUPPLIER_TYPE>
repository

> <E_CACTVS_VERSION>
3.245

>  <E_ICHI>
<IChI version="0.932Beta">
 <structure number="1" id.name="" id.value="">
  <identifier version="0.932Beta" tautomeric="0">
   <basic>C8H8O4,9-8(11H)5H2-12-7-4H-2H-1H-3H-6(7)10H</basic>
   <charge></charge>
  </identifier>
  <identifier.auxiliary-info version="0.932Beta" tautomeric="0">
   <!-- Auxiliary info is not a part of the identifier, it is not unique -->
   <atom.orig-nbr>5,3,6,1,8,4,2,9,10,12,11,7</atom.orig-nbr>
   <atom.equivalence></atom.equivalence>
  </identifier.auxiliary-info>
  <identifier version="0.932Beta" tautomeric="1">
   <basic>C8H8O4,9-8(10)5H2-12-7-4H-2H-1H-3H-6(7)11H,(H,9,10)</basic>
   <charge></charge>
  </identifier>
  <identifier.auxiliary-info version="0.932Beta" tautomeric="1">
   <!-- Auxiliary info is not a part of the identifier, it is not unique -->
   <atom.orig-nbr>5,3,6,1,8,4,2,9,10,11,12,7</atom.orig-nbr>
   <atom.equivalence>(9,10)</atom.equivalence>
   <tgroup.equivalence></tgroup.equivalence>
  </identifier.auxiliary-info>
 </structure>
</IChI>
