# Supplementary material for: Predicting pKa values from EEM atomic charges
Source: J Cheminform. 2013 Apr 10;5:18. doi: 10.1186/1758-2946-5-18 (PMC3663834; doi:10.1186/1758-2946-5-18)
Supplement: Supplementary file 2 — Additional file 2: Molecules. The SDF files with the structures of the molecules and also their dissociated forms. (ZIP 310 KB) [file 13321_2012_461_MOESM2_ESM.zip › molecules/carboxylic_acids/NSC_30112.sdf]

NSC 30112
ROtclserve09080320543D 0   0.00000     0.00000 26668
 
 23 22  0  0  0  0  0  0  0  0999 V2000
    3.7289    0.1060    0.0015 C   0  0  0  0  0  0  0  0  0  0  0  0
    4.9481   -0.4556   -0.0035 O   0  0  0  0  0  0  0  0  0  0  0  0
    3.6181    1.3092    0.0010 O   0  0  0  0  0  0  0  0  0  0  0  0
    2.4985   -0.7640    0.0016 C   0  0  0  0  0  0  0  0  0  0  0  0
    1.2492    0.1193    0.0009 C   0  0  0  0  0  0  0  0  0  0  0  0
    0.0000   -0.7640    0.0009 C   0  0  0  0  0  0  0  0  0  0  0  0
   -1.2492    0.1193    0.0002 C   0  0  0  0  0  0  0  0  0  0  0  0
   -2.4985   -0.7640    0.0003 C   0  0  0  0  0  0  0  0  0  0  0  0
   -3.7289    0.1060   -0.0004 C   0  0  0  0  0  0  0  0  0  0  0  0
   -3.6181    1.3092   -0.0009 O   0  0  0  0  0  0  0  0  0  0  0  0
   -4.9481   -0.4556   -0.0005 O   0  0  0  0  0  0  0  0  0  0  0  0
    5.7376    0.1027   -0.0035 H   0  0  0  0  0  0  0  0  0  0  0  0
    2.4987   -1.3937   -0.8881 H   0  0  0  0  0  0  0  0  0  0  0  0
    2.4982   -1.3929    0.8919 H   0  0  0  0  0  0  0  0  0  0  0  0
    1.2490    0.7490    0.8906 H   0  0  0  0  0  0  0  0  0  0  0  0
    1.2495    0.7482   -0.8894 H   0  0  0  0  0  0  0  0  0  0  0  0
    0.0002   -1.3937   -0.8888 H   0  0  0  0  0  0  0  0  0  0  0  0
   -0.0002   -1.3929    0.8912 H   0  0  0  0  0  0  0  0  0  0  0  0
   -1.2495    0.7490    0.8899 H   0  0  0  0  0  0  0  0  0  0  0  0
   -1.2490    0.7482   -0.8901 H   0  0  0  0  0  0  0  0  0  0  0  0
   -2.4982   -1.3937   -0.8894 H   0  0  0  0  0  0  0  0  0  0  0  0
   -2.4987   -1.3929    0.8905 H   0  0  0  0  0  0  0  0  0  0  0  0
   -5.7376    0.1027   -0.0010 H   0  0  0  0  0  0  0  0  0  0  0  0
  8  9  1  0  0  0  0
  6  7  1  0  0  0  0
  7  8  1  0  0  0  0
  5  6  1  0  0  0  0
  4  5  1  0  0  0  0
  1  4  1  0  0  0  0
  9 11  1  0  0  0  0
  1  3  2  0  0  0  0
  9 10  2  0  0  0  0
  1  2  1  0  0  0  0
  2 12  1  0  0  0  0
  4 13  1  0  0  0  0
  4 14  1  0  0  0  0
  5 15  1  0  0  0  0
  5 16  1  0  0  0  0
  6 17  1  0  0  0  0
  6 18  1  0  0  0  0
  7 19  1  0  0  0  0
  7 20  1  0  0  0  0
  8 21  1  0  0  0  0
  8 22  1  0  0  0  0
 11 23  1  0  0  0  0
M  END
> <NSC>
30112

> <DTP_NAMES>
Heptandioic acid
Heptane-1,7-dioic acid
Heptanedioic acid (9CI)
Pileric acid
Pimelic acid (8CI)
WLN: QV5VQ
1, 5-Pentanedicarboxylic acid
1,7-Heptanedioic acid

> <CAS_RN>
111-16-0

> <ORIGIN>
DTP FEB 2003

> <E_UNIQUE_ID>
NCI-Open_09-03_NSC_30112

> <E_NSC>
30112

> <E_CAS>
111-16-0

> <E_NAME>
NSC 30112

> <E_STEREO_SPECIFIED>
no_stereocenter

> <E_COMPOUND_TYPE>
normal

> <E_THREED_SOURCE>
CORINA 2.6

> <E_SMILES>
C(CCCCCC(O)=O)(=O)O

> <E_FORMULA>
C7H12O4

> <E_HASHY>
08C2C00E8BA7A74E

> <E_HASHSY>
08C2C00E8BA7A74E

> <E_TAUTO_HASH>
08C2C00E8BA7A74E

> <E_STEREO_TAUTO_HASH>
08C2C00E8BA7A74E

> <E_MAXFRAG_HASHY>
08C2C00E8BA7A74E

> <E_MAXFRAG_HASHSY>
08C2C00E8BA7A74E

> <E_MAXFRAG_HASHTY>
08C2C00E8BA7A74E

> <E_MAXFRAG_HASHSTY>
08C2C00E8BA7A74E

> <E_MULTIFRAG>
single_fragment

> <E_ORIGIN>
NCI Open Database, DTP releases from Oct 1999, Aug 2000, Feb 2003, and Sep 2003 combined by CADD/LMC/NCI

> <E_DB_VERSION>
NULL

> <E_DB_YEAR>
2003

> <E_DB_TYPE>
government public

> <E_IS_PUBLIC>
public

> <E_SOURCE>
NCI

> <E_CONTEXT>
compound screened in anti-cancer and/or anti-HIV assays

> <E_SAMPLES_AVAIL>
yes

> <E_SUPPLIER_TYPE>
repository

> <E_CACTVS_VERSION>
3.245

>  <E_ICHI>
<IChI version="0.932Beta">
 <structure number="1" id.name="" id.value="">
  <identifier version="0.932Beta" tautomeric="0">
   <basic>C7H12O4,8-6(10H)4H2-2H2-1H2-3H2-5H2-7(9)11H</basic>
   <charge></charge>
  </identifier>
  <identifier.auxiliary-info version="0.932Beta" tautomeric="0">
   <!-- Auxiliary info is not a part of the identifier, it is not unique -->
   <atom.orig-nbr>6,5,7,4,8,1,9,3,10,2,11</atom.orig-nbr>
   <atom.equivalence>(2,3)(4,5)(6,7)(8,9)(10,11)</atom.equivalence>
  </identifier.auxiliary-info>
  <identifier version="0.932Beta" tautomeric="1">
   <basic>C7H12O4,8-6(9)4H2-2H2-1H2-3H2-5H2-7(10)11,(H,8,9)(H,10,11)</basic>
   <charge></charge>
  </identifier>
  <identifier.auxiliary-info version="0.932Beta" tautomeric="1">
   <!-- Auxiliary info is not a part of the identifier, it is not unique -->
   <atom.orig-nbr>6,5,7,4,8,1,9,2,3,10,11</atom.orig-nbr>
   <atom.equivalence>(2,3)(4,5)(6,7)(8,9,10,11)</atom.equivalence>
   <tgroup.equivalence>(1,2)</tgroup.equivalence>
  </identifier.auxiliary-info>
 </structure>
</IChI>
