# Supplementary material for: Predicting pKa values from EEM atomic charges
Source: J Cheminform. 2013 Apr 10;5:18. doi: 10.1186/1758-2946-5-18 (PMC3663834; doi:10.1186/1758-2946-5-18)
Supplement: Supplementary file 2 — Additional file 2: Molecules. The SDF files with the structures of the molecules and also their dissociated forms. (ZIP 310 KB) [file 13321_2012_461_MOESM2_ESM.zip › molecules/carboxylic_acids/NSC_30279.sdf]

NSC 30279
ROtclserve09080320553D 0   0.00000     0.00000 26799
 
 21 20  0  0  0  0  0  0  0  0999 V2000
    2.4874    0.3860    0.0205 C   0  0  0  0  0  0  0  0  0  0  0  0
    3.7062    0.7722    0.4292 O   0  0  0  0  0  0  0  0  0  0  0  0
    2.3759   -0.4963   -0.7975 O   0  0  0  0  0  0  0  0  0  0  0  0
    1.2578    1.0485    0.5864 C   0  0  0  0  0  0  0  0  0  0  0  0
    0.0087    0.4272   -0.0420 C   0  0  0  0  0  0  0  0  0  0  0  0
    0.0432    0.6171   -1.4579 O   0  0  0  0  0  0  0  0  0  0  0  0
   -0.0282   -1.0474    0.2663 C   0  0  0  0  0  0  0  0  0  0  0  0
   -0.0254   -1.8531   -0.6341 O   0  0  0  0  0  0  0  0  0  0  0  0
   -0.0643   -1.4659    1.5412 O   0  0  0  0  0  0  0  0  0  0  0  0
   -1.2396    1.0998    0.5325 C   0  0  0  0  0  0  0  0  0  0  0  0
   -2.4704    0.4068    0.0073 C   0  0  0  0  0  0  0  0  0  0  0  0
   -2.3604   -0.5290   -0.7490 O   0  0  0  0  0  0  0  0  0  0  0  0
   -3.6889    0.8292    0.3796 O   0  0  0  0  0  0  0  0  0  0  0  0
    4.4951    0.3471    0.0660 H   0  0  0  0  0  0  0  0  0  0  0  0
    1.2315    0.9036    1.6664 H   0  0  0  0  0  0  0  0  0  0  0  0
    1.2845    2.1151    0.3634 H   0  0  0  0  0  0  0  0  0  0  0  0
    0.0661    1.5716   -1.6114 H   0  0  0  0  0  0  0  0  0  0  0  0
   -0.0880   -2.4121    1.7390 H   0  0  0  0  0  0  0  0  0  0  0  0
   -1.2208    1.0321    1.6203 H   0  0  0  0  0  0  0  0  0  0  0  0
   -1.2575    2.1480    0.2340 H   0  0  0  0  0  0  0  0  0  0  0  0
   -4.4787    0.3845    0.0426 H   0  0  0  0  0  0  0  0  0  0  0  0
 11 13  1  0  0  0  0
 11 12  2  0  0  0  0
  7  9  1  0  0  0  0
 10 11  1  0  0  0  0
  7  8  2  0  0  0  0
  5  6  1  0  0  0  0
  4  5  1  0  0  0  0
  1  4  1  0  0  0  0
  1  2  1  0  0  0  0
  1  3  2  0  0  0  0
  5 10  1  0  0  0  0
  5  7  1  0  0  0  0
  2 14  1  0  0  0  0
  4 15  1  0  0  0  0
  4 16  1  0  0  0  0
  6 17  1  0  0  0  0
  9 18  1  0  0  0  0
 10 19  1  0  0  0  0
 10 20  1  0  0  0  0
 13 21  1  0  0  0  0
M  END
> <NSC>
30279

> <DTP_NAMES>
.beta.-Hydroxytricarballylic acid
Aciletten
Anhydrous citric acid
Citretten
Citric acid (8CI)
Citric acid, anhydrous
Citro
CITRIC ACID
Kyselina citronova (CZECH)
WLN: QV1XQVQ1VQ
1,2,3-Propanetricarboxylic acid, 2-hydroxy- (9CI)
2-Hydroxy-1,2, 3-propanetricarboxylic acid

> <CAS_RN>
77-92-9

> <ORIGIN>
DTP FEB 2003

> <E_UNIQUE_ID>
NCI-Open_09-03_NSC_30279

> <E_NSC>
30279

> <E_CAS>
77-92-9

> <E_NAME>
NSC 30279

> <E_STEREO_SPECIFIED>
no_stereocenter

> <E_COMPOUND_TYPE>
normal

> <E_THREED_SOURCE>
CORINA 2.6

> <E_SMILES>
C(CC(O)(CC(O)=O)C(O)=O)(O)=O

> <E_FORMULA>
C6H8O7

> <E_HASHY>
B84021BC6FAA3F58

> <E_HASHSY>
B84021BC6FAA3F58

> <E_TAUTO_HASH>
B84021BC6FAA3F58

> <E_STEREO_TAUTO_HASH>
B84021BC6FAA3F58

> <E_MAXFRAG_HASHY>
B84021BC6FAA3F58

> <E_MAXFRAG_HASHSY>
B84021BC6FAA3F58

> <E_MAXFRAG_HASHTY>
B84021BC6FAA3F58

> <E_MAXFRAG_HASHSTY>
B84021BC6FAA3F58

> <E_MULTIFRAG>
single_fragment

> <E_ORIGIN>
NCI Open Database, DTP releases from Oct 1999, Aug 2000, Feb 2003, and Sep 2003 combined by CADD/LMC/NCI

> <E_DB_VERSION>
NULL

> <E_DB_YEAR>
2003

> <E_DB_TYPE>
government public

> <E_IS_PUBLIC>
public

> <E_SOURCE>
NCI

> <E_CONTEXT>
compound screened in anti-cancer and/or anti-HIV assays

> <E_SAMPLES_AVAIL>
yes

> <E_SUPPLIER_TYPE>
repository

> <E_CACTVS_VERSION>
3.245

>  <E_ICHI>
<IChI version="0.932Beta">
 <structure number="1" id.name="" id.value="">
  <identifier version="0.932Beta" tautomeric="0">
   <basic>C6H8O7,7-3(10H)1H2-6(13H,5(9)12H)2H2-4(8)11H</basic>
   <charge></charge>
  </identifier>
  <identifier.auxiliary-info version="0.932Beta" tautomeric="0">
   <!-- Auxiliary info is not a part of the identifier, it is not unique -->
   <atom.orig-nbr>4,10,1,11,7,5,3,12,8,2,13,9,6</atom.orig-nbr>
   <atom.equivalence>(1,2)(3,4)(7,8)(10,11)</atom.equivalence>
  </identifier.auxiliary-info>
  <identifier version="0.932Beta" tautomeric="1">
   <basic>C6H8O7,7-3(8)1H2-6(13H,5(11)12)2H2-4(9)10,(H,7,8)(H,9,10)(H,11,12)</basic>
   <charge></charge>
  </identifier>
  <identifier.auxiliary-info version="0.932Beta" tautomeric="1">
   <!-- Auxiliary info is not a part of the identifier, it is not unique -->
   <atom.orig-nbr>4,10,1,11,7,5,2,3,12,13,8,9,6</atom.orig-nbr>
   <atom.equivalence>(1,2)(3,4)(7,8,9,10)(11,12)</atom.equivalence>
   <tgroup.equivalence>(1,2)</tgroup.equivalence>
  </identifier.auxiliary-info>
 </structure>
</IChI>
