# Supplementary material for: Predicting pKa values from EEM atomic charges
Source: J Cheminform. 2013 Apr 10;5:18. doi: 10.1186/1758-2946-5-18 (PMC3663834; doi:10.1186/1758-2946-5-18)
Supplement: Supplementary file 2 — Additional file 2: Molecules. The SDF files with the structures of the molecules and also their dissociated forms. (ZIP 310 KB) [file 13321_2012_461_MOESM2_ESM.zip › molecules/carboxylic_acids/NSC_35913.sdf]

NSC 35913
ROtclserve09080321563D 0   0.00000     0.00000 31350
 
 22 22  0  0  0  0  0  0  0  0999 V2000
    0.6442    1.2465    0.0001 C   0  0  0  0  0  0  0  0  0  0  0  0
    0.4879   -0.1322   -0.0003 C   0  0  0  0  0  0  0  0  0  0  0  0
    1.9110    1.7968    0.0004 C   0  0  0  0  0  0  0  0  0  0  0  0
    1.6051   -0.9545   -0.0004 C   0  0  0  0  0  0  0  0  0  0  0  0
    3.0232    0.9749   -0.0001 C   0  0  0  0  0  0  0  0  0  0  0  0
    2.8702   -0.3991   -0.0001 C   0  0  0  0  0  0  0  0  0  0  0  0
    4.0843   -1.2918    0.0004 C   0  0  0  0  0  0  0  0  0  0  0  0
   -0.7575   -0.6761   -0.0001 O   0  0  0  0  0  0  0  0  0  0  0  0
   -1.6835    0.4123   -0.0001 C   0  0  0  0  0  0  0  0  0  0  0  0
   -3.0911   -0.1258    0.0001 C   0  0  0  0  0  0  0  0  0  0  0  0
   -3.2818   -1.3189    0.0001 O   0  0  0  0  0  0  0  0  0  0  0  0
   -4.1331    0.7204    0.0002 O   0  0  0  0  0  0  0  0  0  0  0  0
   -0.2241    1.8888   -0.0043 H   0  0  0  0  0  0  0  0  0  0  0  0
    2.0331    2.8699    0.0007 H   0  0  0  0  0  0  0  0  0  0  0  0
    1.4861   -2.0279   -0.0003 H   0  0  0  0  0  0  0  0  0  0  0  0
    4.0129    1.4071   -0.0003 H   0  0  0  0  0  0  0  0  0  0  0  0
    4.3773   -1.5071   -1.0272 H   0  0  0  0  0  0  0  0  0  0  0  0
    4.9041   -0.7899    0.5144 H   0  0  0  0  0  0  0  0  0  0  0  0
    3.8497   -2.2240    0.5142 H   0  0  0  0  0  0  0  0  0  0  0  0
   -1.5275    1.0220    0.8899 H   0  0  0  0  0  0  0  0  0  0  0  0
   -1.5277    1.0219   -0.8901 H   0  0  0  0  0  0  0  0  0  0  0  0
   -5.0364    0.3751    0.0003 H   0  0  0  0  0  0  0  0  0  0  0  0
  9 10  1  0  0  0  0
 10 11  2  0  0  0  0
  8  9  1  0  0  0  0
  3  5  1  0  0  0  0
  6  7  1  0  0  0  0
  2  8  1  0  0  0  0
  2  4  2  0  0  0  0
  1  2  1  0  0  0  0
  1  3  2  0  0  0  0
 10 12  1  0  0  0  0
  4  6  1  0  0  0  0
  5  6  2  0  0  0  0
  1 13  1  0  0  0  0
  3 14  1  0  0  0  0
  4 15  1  0  0  0  0
  5 16  1  0  0  0  0
  7 17  1  0  0  0  0
  7 18  1  0  0  0  0
  7 19  1  0  0  0  0
  9 20  1  0  0  0  0
  9 21  1  0  0  0  0
 12 22  1  0  0  0  0
M  END
> <NSC>
35913

> <DTP_NAMES>
(none)

> <CAS_RN>
1643-15-8

> <ORIGIN>
DTP FEB 2003

> <E_UNIQUE_ID>
NCI-Open_09-03_NSC_35913

> <E_NSC>
35913

> <E_CAS>
1643-15-8

> <E_NAME>
NSC 35913

> <E_STEREO_SPECIFIED>
no_stereocenter

> <E_COMPOUND_TYPE>
normal

> <E_THREED_SOURCE>
CORINA 2.6

> <E_SMILES>
C1=CC=C(C)C=C1OCC(=O)O

> <E_FORMULA>
C9H10O3

> <E_HASHY>
F10D3BC115EB382F

> <E_HASHSY>
F10D3BC115EB382F

> <E_TAUTO_HASH>
F10D3BC115EB382F

> <E_STEREO_TAUTO_HASH>
F10D3BC115EB382F

> <E_MAXFRAG_HASHY>
F10D3BC115EB382F

> <E_MAXFRAG_HASHSY>
F10D3BC115EB382F

> <E_MAXFRAG_HASHTY>
F10D3BC115EB382F

> <E_MAXFRAG_HASHSTY>
F10D3BC115EB382F

> <E_MULTIFRAG>
single_fragment

> <E_ORIGIN>
NCI Open Database, DTP releases from Oct 1999, Aug 2000, Feb 2003, and Sep 2003 combined by CADD/LMC/NCI

> <E_DB_VERSION>
NULL

> <E_DB_YEAR>
2003

> <E_DB_TYPE>
government public

> <E_IS_PUBLIC>
public

> <E_SOURCE>
NCI

> <E_CONTEXT>
compound screened in anti-cancer and/or anti-HIV assays

> <E_SAMPLES_AVAIL>
yes

> <E_SUPPLIER_TYPE>
repository

> <E_CACTVS_VERSION>
3.245

>  <E_ICHI>
<IChI version="0.932Beta">
 <structure number="1" id.name="" id.value="">
  <identifier version="0.932Beta" tautomeric="0">
   <basic>C9H10O3,1H3-7-3H-2H-4H-8(5H-7)12-6H2-9(10)11H</basic>
   <charge></charge>
  </identifier>
  <identifier.auxiliary-info version="0.932Beta" tautomeric="0">
   <!-- Auxiliary info is not a part of the identifier, it is not unique -->
   <atom.orig-nbr>7,3,5,1,4,9,6,2,10,11,12,8</atom.orig-nbr>
   <atom.equivalence></atom.equivalence>
  </identifier.auxiliary-info>
  <identifier version="0.932Beta" tautomeric="1">
   <basic>C9H10O3,1H3-7-3H-2H-4H-8(5H-7)12-6H2-9(10)11,(H,10,11)</basic>
   <charge></charge>
  </identifier>
  <identifier.auxiliary-info version="0.932Beta" tautomeric="1">
   <!-- Auxiliary info is not a part of the identifier, it is not unique -->
   <atom.orig-nbr>7,3,5,1,4,9,6,2,10,11,12,8</atom.orig-nbr>
   <atom.equivalence>(10,11)</atom.equivalence>
   <tgroup.equivalence></tgroup.equivalence>
  </identifier.auxiliary-info>
 </structure>
</IChI>
