# Supplementary material for: Predicting pKa values from EEM atomic charges
Source: J Cheminform. 2013 Apr 10;5:18. doi: 10.1186/1758-2946-5-18 (PMC3663834; doi:10.1186/1758-2946-5-18)
Supplement: Supplementary file 2 — Additional file 2: Molecules. The SDF files with the structures of the molecules and also their dissociated forms. (ZIP 310 KB) [file 13321_2012_461_MOESM2_ESM.zip › molecules/carboxylic_acids/NSC_367919.sdf]

NSC 367919
ROtclserve09110313563D 0   0.00000     0.00000187049
 
 12 11  0  0  0  0  0  0  0  0999 V2000
   -0.7485   -0.5120    1.4710 H   0  0  0  0  0  0  0  0  0  0  0  0
   -0.7085   -0.2031    0.4264 C   0  0  0  0  0  0  0  0  0  0  0  0
    0.7151    0.1202    0.0524 C   0  0  0  0  0  0  0  0  0  0  0  0
    0.9858    1.1994   -0.4187 O   0  0  0  0  0  0  0  0  0  0  0  0
    1.6824   -0.7908    0.2426 O   0  0  0  0  0  0  0  0  0  0  0  0
   -1.2238   -1.3378   -0.4611 C   0  0  0  0  0  0  0  0  0  0  0  0
   -1.5245    0.9552    0.2406 O   0  0  0  0  0  0  0  0  0  0  0  0
    2.5959   -0.5833    0.0026 H   0  0  0  0  0  0  0  0  0  0  0  0
   -0.6014   -2.2212   -0.3194 H   0  0  0  0  0  0  0  0  0  0  0  0
   -2.2535   -1.5716   -0.1906 H   0  0  0  0  0  0  0  0  0  0  0  0
   -1.1838   -1.0288   -1.5057 H   0  0  0  0  0  0  0  0  0  0  0  0
   -1.4612    1.1947   -0.6941 H   0  0  0  0  0  0  0  0  0  0  0  0
  1  2  1  0  0  0  0
  2  3  1  0  0  0  0
  2  6  1  0  0  0  0
  2  7  1  0  0  0  0
  3  4  2  0  0  0  0
  3  5  1  0  0  0  0
  5  8  1  0  0  0  0
  6  9  1  0  0  0  0
  6 10  1  0  0  0  0
  6 11  1  0  0  0  0
  7 12  1  0  0  0  0
M  END
> <NSC>
367919

> <DTP_NAMES>
Propanoic acid, 2-hydroxy-, (+-)

> <CAS_RN>
598-82-3

> <ORIGIN>
DTP FEB 2003

> <E_UNIQUE_ID>
NCI-Open_09-03_NSC_367919

> <E_NSC>
367919

> <E_CAS>
598-82-3

> <E_NAME>
NSC 367919

> <E_STEREO_SPECIFIED>
stereo_unknown

> <E_COMPOUND_TYPE>
normal

> <E_THREED_SOURCE>
CORINA 2.6 - default enantiomer!

> <E_SMILES>
C(C(=O)O)(C)O

> <E_FORMULA>
C3H6O3

> <E_HASHY>
D708779EEBF1CAE9

> <E_HASHSY>
D708779EEBF1CAE9

> <E_TAUTO_HASH>
D708779EEBF1CAE9

> <E_STEREO_TAUTO_HASH>
D708779EEBF1CAE9

> <E_MAXFRAG_HASHY>
D708779EEBF1CAE9

> <E_MAXFRAG_HASHSY>
D708779EEBF1CAE9

> <E_MAXFRAG_HASHTY>
D708779EEBF1CAE9

> <E_MAXFRAG_HASHSTY>
D708779EEBF1CAE9

> <E_MULTIFRAG>
single_fragment

> <E_ORIGIN>
NCI Open Database, DTP releases from Oct 1999, Aug 2000, Feb 2003, and Sep 2003 combined by CADD/LMC/NCI

> <E_DB_VERSION>
NULL

> <E_DB_YEAR>
2003

> <E_DB_TYPE>
government public

> <E_IS_PUBLIC>
public

> <E_SOURCE>
NCI

> <E_CONTEXT>
compound screened in anti-cancer and/or anti-HIV assays

> <E_SAMPLES_AVAIL>
yes

> <E_SUPPLIER_TYPE>
repository

> <E_CACTVS_VERSION>
3.245

>  <E_ICHI>
<IChI version="0.932Beta">
 <structure number="1" id.name="" id.value="">
  <identifier version="0.932Beta" tautomeric="0">
   <basic>C3H6O3,1H3-3H(6H)2(4)5H</basic>
   <charge></charge>
   <stereo>
    <dbond></dbond>
    <sp3>3-</sp3>
   </stereo>
  </identifier>
  <identifier.auxiliary-info version="0.932Beta" tautomeric="0">
   <!-- Auxiliary info is not a part of the identifier, it is not unique -->
   <atom.orig-nbr>6,3,2,4,5,7</atom.orig-nbr>
   <atom.equivalence></atom.equivalence>
  </identifier.auxiliary-info>
  <identifier version="0.932Beta" tautomeric="1">
   <basic>C3H6O3,1H3-3H(6H)2(4)5,(H,4,5)</basic>
   <charge></charge>
   <stereo>
    <dbond></dbond>
    <sp3>3-</sp3>
   </stereo>
  </identifier>
  <identifier.auxiliary-info version="0.932Beta" tautomeric="1">
   <!-- Auxiliary info is not a part of the identifier, it is not unique -->
   <atom.orig-nbr>6,3,2,4,5,7</atom.orig-nbr>
   <atom.equivalence>(4,5)</atom.equivalence>
   <tgroup.equivalence></tgroup.equivalence>
  </identifier.auxiliary-info>
 </structure>
</IChI>
