# Supplementary material for: Predicting pKa values from EEM atomic charges
Source: J Cheminform. 2013 Apr 10;5:18. doi: 10.1186/1758-2946-5-18 (PMC3663834; doi:10.1186/1758-2946-5-18)
Supplement: Supplementary file 2 — Additional file 2: Molecules. The SDF files with the structures of the molecules and also their dissociated forms. (ZIP 310 KB) [file 13321_2012_461_MOESM2_ESM.zip › molecules/carboxylic_acids/NSC_3716.sdf]

NSC 3716
ROtclserve09080315383D 0   0.00000     0.00000  3686
 
 16 15  0  0  0  0  0  0  0  0999 V2000
    1.8692   -0.0564   -0.0019 C   0  0  0  0  0  0  0  0  0  0  0  0
    2.9584    0.7280    0.0024 O   0  0  0  0  0  0  0  0  0  0  0  0
    1.9905   -1.2586   -0.0009 O   0  0  0  0  0  0  0  0  0  0  0  0
    0.4951    0.5623   -0.0016 C   0  0  0  0  0  0  0  0  0  0  0  0
   -0.5622   -0.5437   -0.0001 C   0  0  0  0  0  0  0  0  0  0  0  0
   -1.9363    0.0751    0.0002 C   0  0  0  0  0  0  0  0  0  0  0  0
   -2.0575    1.2766   -0.0008 O   0  0  0  0  0  0  0  0  0  0  0  0
   -3.1592   -0.8056    0.0016 C   0  0  0  0  0  0  0  0  0  0  0  0
    3.8402    0.3310    0.0063 H   0  0  0  0  0  0  0  0  0  0  0  0
    0.3753    1.1807    0.8879 H   0  0  0  0  0  0  0  0  0  0  0  0
    0.3742    1.1792   -0.8921 H   0  0  0  0  0  0  0  0  0  0  0  0
   -0.4423   -1.1621   -0.8896 H   0  0  0  0  0  0  0  0  0  0  0  0
   -0.4413   -1.1606    0.8904 H   0  0  0  0  0  0  0  0  0  0  0  0
   -3.4535   -1.0171    1.0296 H   0  0  0  0  0  0  0  0  0  0  0  0
   -3.9744   -0.2962   -0.5122 H   0  0  0  0  0  0  0  0  0  0  0  0
   -2.9342   -1.7406   -0.5115 H   0  0  0  0  0  0  0  0  0  0  0  0
  1  3  2  0  0  0  0
  1  2  1  0  0  0  0
  5  6  1  0  0  0  0
  4  5  1  0  0  0  0
  1  4  1  0  0  0  0
  6  7  2  0  0  0  0
  6  8  1  0  0  0  0
  2  9  1  0  0  0  0
  4 10  1  0  0  0  0
  4 11  1  0  0  0  0
  5 12  1  0  0  0  0
  5 13  1  0  0  0  0
  8 14  1  0  0  0  0
  8 15  1  0  0  0  0
  8 16  1  0  0  0  0
M  END
> <NSC>
3716

> <DTP_NAMES>
.beta.-Acetylpropionic acid
.gamma.-Ketovaleric acid
Acetopropionic acid
Laevulinic acid
Levulic acid
Levulinic acid (8CI)
LEVA
Pentanoic acid, 4-oxo- (9CI)
Propionic acid, 3-acetyl-
Usaf cz-1
Valeric acid, 4-oxo-
VALERIC ACID, 4-OXO-(LEVULINIC ACID)
WLN: QV2V1
3-Acetylpropionic acid
4-Ketovaleric acid
4-Oxopentanoic acid
4-Oxovaleric acid

> <CAS_RN>
123-76-2

> <ORIGIN>
DTP FEB 2003

> <E_UNIQUE_ID>
NCI-Open_09-03_NSC_3716

> <E_NSC>
3716

> <E_CAS>
123-76-2

> <E_NAME>
NSC 3716

> <E_STEREO_SPECIFIED>
no_stereocenter

> <E_COMPOUND_TYPE>
normal

> <E_THREED_SOURCE>
CORINA 2.6

> <E_SMILES>
C(=O)(O)CCC(=O)C

> <E_FORMULA>
C5H8O3

> <E_HASHY>
4D75F825DCAFFF3F

> <E_HASHSY>
4D75F825DCAFFF3F

> <E_TAUTO_HASH>
4D75F825DCAFFF3F

> <E_STEREO_TAUTO_HASH>
4D75F825DCAFFF3F

> <E_MAXFRAG_HASHY>
4D75F825DCAFFF3F

> <E_MAXFRAG_HASHSY>
4D75F825DCAFFF3F

> <E_MAXFRAG_HASHTY>
4D75F825DCAFFF3F

> <E_MAXFRAG_HASHSTY>
4D75F825DCAFFF3F

> <E_MULTIFRAG>
single_fragment

> <E_ORIGIN>
NCI Open Database, DTP releases from Oct 1999, Aug 2000, Feb 2003, and Sep 2003 combined by CADD/LMC/NCI

> <E_DB_VERSION>
NULL

> <E_DB_YEAR>
2003

> <E_DB_TYPE>
government public

> <E_IS_PUBLIC>
public

> <E_SOURCE>
NCI

> <E_CONTEXT>
compound screened in anti-cancer and/or anti-HIV assays

> <E_SAMPLES_AVAIL>
yes

> <E_SUPPLIER_TYPE>
repository

> <E_CACTVS_VERSION>
3.245

>  <E_ICHI>
<IChI version="0.932Beta">
 <structure number="1" id.name="" id.value="">
  <identifier version="0.932Beta" tautomeric="0">
   <basic>C5H8O3,1H3-4(6)2H2-3H2-5(7)8H</basic>
   <charge></charge>
  </identifier>
  <identifier.auxiliary-info version="0.932Beta" tautomeric="0">
   <!-- Auxiliary info is not a part of the identifier, it is not unique -->
   <atom.orig-nbr>8,5,4,6,1,7,3,2</atom.orig-nbr>
   <atom.equivalence></atom.equivalence>
  </identifier.auxiliary-info>
  <identifier version="0.932Beta" tautomeric="1">
   <basic>C5H8O3,1H3-4(6)2H2-3H2-5(7)8,(H,7,8)</basic>
   <charge></charge>
  </identifier>
  <identifier.auxiliary-info version="0.932Beta" tautomeric="1">
   <!-- Auxiliary info is not a part of the identifier, it is not unique -->
   <atom.orig-nbr>8,5,4,6,1,7,2,3</atom.orig-nbr>
   <atom.equivalence>(7,8)</atom.equivalence>
   <tgroup.equivalence></tgroup.equivalence>
  </identifier.auxiliary-info>
 </structure>
</IChI>
