# Supplementary material for: Predicting pKa values from EEM atomic charges
Source: J Cheminform. 2013 Apr 10;5:18. doi: 10.1186/1758-2946-5-18 (PMC3663834; doi:10.1186/1758-2946-5-18)
Supplement: Supplementary file 2 — Additional file 2: Molecules. The SDF files with the structures of the molecules and also their dissociated forms. (ZIP 310 KB) [file 13321_2012_461_MOESM2_ESM.zip › molecules/carboxylic_acids/NSC_37409.sdf]

NSC 37409
ROtclserve09080322173D 0   0.00000     0.00000 32765
 
 21 21  0  0  0  0  0  0  0  0999 V2000
    0.3308    1.8796    0.0000 C   0  0  0  0  0  0  0  0  0  0  0  0
    0.3939    0.4935   -0.0003 C   0  0  0  0  0  0  0  0  0  0  0  0
    1.4951    2.6227    0.0003 C   0  0  0  0  0  0  0  0  0  0  0  0
    1.6266   -0.1424   -0.0003 C   0  0  0  0  0  0  0  0  0  0  0  0
    2.7229    1.9864    0.0003 C   0  0  0  0  0  0  0  0  0  0  0  0
    2.7884    0.6055    0.0000 C   0  0  0  0  0  0  0  0  0  0  0  0
   -0.7503   -0.2399   -0.0001 O   0  0  0  0  0  0  0  0  0  0  0  0
   -1.8362    0.6889   -0.0001 C   0  0  0  0  0  0  0  0  0  0  0  0
   -3.1415   -0.0644    0.0001 C   0  0  0  0  0  0  0  0  0  0  0  0
   -3.1417   -1.2726    0.0003 O   0  0  0  0  0  0  0  0  0  0  0  0
   -4.3038    0.6070    0.0001 O   0  0  0  0  0  0  0  0  0  0  0  0
    1.6975   -1.6207   -0.0001 N   0  3  0  0  0  0  0  0  0  0  0  0
    2.7802   -2.1785    0.0003 O   0  5  0  0  0  0  0  0  0  0  0  0
    0.6730   -2.2795   -0.0003 O   0  0  0  0  0  0  0  0  0  0  0  0
   -0.6278    2.3770   -0.0045 H   0  0  0  0  0  0  0  0  0  0  0  0
    1.4465    3.7016    0.0001 H   0  0  0  0  0  0  0  0  0  0  0  0
    3.6321    2.5692   -0.0002 H   0  0  0  0  0  0  0  0  0  0  0  0
    3.7485    0.1109   -0.0000 H   0  0  0  0  0  0  0  0  0  0  0  0
   -1.7783    1.3157    0.8898 H   0  0  0  0  0  0  0  0  0  0  0  0
   -1.7785    1.3154   -0.8902 H   0  0  0  0  0  0  0  0  0  0  0  0
   -5.1414    0.1236    0.0002 H   0  0  0  0  0  0  0  0  0  0  0  0
  5  6  2  0  0  0  0
  7  8  1  0  0  0  0
  4 12  1  0  0  0  0
  8  9  1  0  0  0  0
  4  6  1  0  0  0  0
  3  5  1  0  0  0  0
  9 10  2  0  0  0  0
 12 13  1  0  0  0  0
  2  7  1  0  0  0  0
  9 11  1  0  0  0  0
  2  4  2  0  0  0  0
  1  2  1  0  0  0  0
  1  3  2  0  0  0  0
 12 14  2  0  0  0  0
  1 15  1  0  0  0  0
  3 16  1  0  0  0  0
  5 17  1  0  0  0  0
  6 18  1  0  0  0  0
  8 19  1  0  0  0  0
  8 20  1  0  0  0  0
 11 21  1  0  0  0  0
M  CHG  2  12   1  13  -1
M  END
> <NSC>
37409

> <DTP_NAMES>
(none)

> <CAS_RN>
1878-87-1

> <ORIGIN>
DTP FEB 2003

> <E_UNIQUE_ID>
NCI-Open_09-03_NSC_37409

> <E_NSC>
37409

> <E_CAS>
1878-87-1

> <E_NAME>
NSC 37409

> <E_STEREO_SPECIFIED>
no_stereocenter

> <E_COMPOUND_TYPE>
normal

> <E_THREED_SOURCE>
CORINA 2.6

> <E_SMILES>
C1=CC=CC(=C1OCC(=O)O)[N+]([O-])=O

> <E_FORMULA>
C8H7NO5

> <E_HASHY>
33C7EC24A45DA4DD

> <E_HASHSY>
33C7EC24A45DA4DD

> <E_TAUTO_HASH>
33C7EC24A45DA4DD

> <E_STEREO_TAUTO_HASH>
33C7EC24A45DA4DD

> <E_MAXFRAG_HASHY>
33C7EC24A45DA4DD

> <E_MAXFRAG_HASHSY>
33C7EC24A45DA4DD

> <E_MAXFRAG_HASHTY>
33C7EC24A45DA4DD

> <E_MAXFRAG_HASHSTY>
33C7EC24A45DA4DD

> <E_MULTIFRAG>
single_fragment

> <E_ORIGIN>
NCI Open Database, DTP releases from Oct 1999, Aug 2000, Feb 2003, and Sep 2003 combined by CADD/LMC/NCI

> <E_DB_VERSION>
NULL

> <E_DB_YEAR>
2003

> <E_DB_TYPE>
government public

> <E_IS_PUBLIC>
public

> <E_SOURCE>
NCI

> <E_CONTEXT>
compound screened in anti-cancer and/or anti-HIV assays

> <E_SAMPLES_AVAIL>
yes

> <E_SUPPLIER_TYPE>
repository

> <E_CACTVS_VERSION>
3.245

>  <E_ICHI>
<IChI version="0.932Beta">
 <structure number="1" id.name="" id.value="">
  <identifier version="0.932Beta" tautomeric="0">
   <basic>C8H7NO5,10-8(13H)5H2-14-7-4H-2H-1H-3H-6(7)9(11)12</basic>
   <charge></charge>
  </identifier>
  <identifier.auxiliary-info version="0.932Beta" tautomeric="0">
   <!-- Auxiliary info is not a part of the identifier, it is not unique -->
   <atom.orig-nbr>5,3,6,1,8,4,2,9,12,10,13,14,11,7</atom.orig-nbr>
   <atom.equivalence>(11,12)</atom.equivalence>
  </identifier.auxiliary-info>
  <identifier version="0.932Beta" tautomeric="1">
   <basic>C8H7NO5,10-9(11)6-3H-1H-2H-4H-7(6)14-5H2-8(12)13,(H,12,13)</basic>
   <charge></charge>
  </identifier>
  <identifier.auxiliary-info version="0.932Beta" tautomeric="1">
   <!-- Auxiliary info is not a part of the identifier, it is not unique -->
   <atom.orig-nbr>5,3,6,1,8,4,2,9,12,13,14,10,11,7</atom.orig-nbr>
   <atom.equivalence>(10,11)(12,13)</atom.equivalence>
   <tgroup.equivalence></tgroup.equivalence>
  </identifier.auxiliary-info>
 </structure>
</IChI>
