# Supplementary material for: Predicting pKa values from EEM atomic charges
Source: J Cheminform. 2013 Apr 10;5:18. doi: 10.1186/1758-2946-5-18 (PMC3663834; doi:10.1186/1758-2946-5-18)
Supplement: Supplementary file 2 — Additional file 2: Molecules. The SDF files with the structures of the molecules and also their dissociated forms. (ZIP 310 KB) [file 13321_2012_461_MOESM2_ESM.zip › molecules/carboxylic_acids/NSC_3806.sdf]

NSC 3806
ROtclserve09080315393D 0   0.00000     0.00000  3776
 
 15 14  0  0  0  0  0  0  0  0999 V2000
    2.4968    0.8020   -0.2099 C   0  0  0  0  0  0  0  0  0  0  0  0
    1.2085   -0.0181   -0.3031 C   0  0  0  0  0  0  0  0  0  0  0  0
    1.3135   -1.1675    0.5393 O   0  0  0  0  0  0  0  0  0  0  0  0
    0.0245    0.8391    0.1489 C   0  0  0  0  0  0  0  0  0  0  0  0
   -1.2574    0.0743   -0.0585 C   0  0  0  0  0  0  0  0  0  0  0  0
   -1.2271   -1.0417   -0.5204 O   0  0  0  0  0  0  0  0  0  0  0  0
   -2.4329    0.6331    0.2700 O   0  0  0  0  0  0  0  0  0  0  0  0
    2.6512    1.1201    0.8211 H   0  0  0  0  0  0  0  0  0  0  0  0
    3.3403    0.1914   -0.5320 H   0  0  0  0  0  0  0  0  0  0  0  0
    2.4167    1.6788   -0.8525 H   0  0  0  0  0  0  0  0  0  0  0  0
    1.0541   -0.3362   -1.3342 H   0  0  0  0  0  0  0  0  0  0  0  0
    1.4491   -0.8425    1.4399 H   0  0  0  0  0  0  0  0  0  0  0  0
    0.1351    1.0832    1.2054 H   0  0  0  0  0  0  0  0  0  0  0  0
   -0.0025    1.7587   -0.4357 H   0  0  0  0  0  0  0  0  0  0  0  0
   -3.2554    0.1423    0.1370 H   0  0  0  0  0  0  0  0  0  0  0  0
  1  2  1  0  0  0  0
  4  5  1  0  0  0  0
  2  4  1  0  0  0  0
  2  3  1  0  0  0  0
  5  6  2  0  0  0  0
  5  7  1  0  0  0  0
  1  8  1  0  0  0  0
  1  9  1  0  0  0  0
  1 10  1  0  0  0  0
  2 11  1  0  0  0  0
  3 12  1  0  0  0  0
  4 13  1  0  0  0  0
  4 14  1  0  0  0  0
  7 15  1  0  0  0  0
M  END
> <NSC>
3806

> <DTP_NAMES>
.beta.-Hydroxy-n-butyric acid
.beta.-Hydroxybutyric acid
Butanoic acid, 3-hydroxy- (9CI)
Butyric acid, 3-hydroxy- (8CI)
3 HBA
3-Hydroxybutanoic acid
3-Hydroxybutyric acid

> <CAS_RN>
300-85-6

> <ORIGIN>
DTP FEB 2003

> <E_UNIQUE_ID>
NCI-Open_09-03_NSC_3806

> <E_NSC>
3806

> <E_CAS>
300-85-6

> <E_NAME>
NSC 3806

> <E_STEREO_SPECIFIED>
stereo_unknown

> <E_COMPOUND_TYPE>
normal

> <E_THREED_SOURCE>
CORINA 2.6 - default enantiomer!

> <E_SMILES>
CC(CC(=O)O)O

> <E_FORMULA>
C4H8O3

> <E_HASHY>
E213CA88E6254FEE

> <E_HASHSY>
E213CA88E6254FEE

> <E_TAUTO_HASH>
E213CA88E6254FEE

> <E_STEREO_TAUTO_HASH>
E213CA88E6254FEE

> <E_MAXFRAG_HASHY>
E213CA88E6254FEE

> <E_MAXFRAG_HASHSY>
E213CA88E6254FEE

> <E_MAXFRAG_HASHTY>
E213CA88E6254FEE

> <E_MAXFRAG_HASHSTY>
E213CA88E6254FEE

> <E_MULTIFRAG>
single_fragment

> <E_ORIGIN>
NCI Open Database, DTP releases from Oct 1999, Aug 2000, Feb 2003, and Sep 2003 combined by CADD/LMC/NCI

> <E_DB_VERSION>
NULL

> <E_DB_YEAR>
2003

> <E_DB_TYPE>
government public

> <E_IS_PUBLIC>
public

> <E_SOURCE>
NCI

> <E_CONTEXT>
compound screened in anti-cancer and/or anti-HIV assays

> <E_SAMPLES_AVAIL>
yes

> <E_SUPPLIER_TYPE>
repository

> <E_CACTVS_VERSION>
3.245

>  <E_ICHI>
<IChI version="0.932Beta">
 <structure number="1" id.name="" id.value="">
  <identifier version="0.932Beta" tautomeric="0">
   <basic>C4H8O3,1H3-4H(7H)2H2-3(5)6H</basic>
   <charge></charge>
   <stereo>
    <dbond></dbond>
    <sp3>4+</sp3>
   </stereo>
  </identifier>
  <identifier.auxiliary-info version="0.932Beta" tautomeric="0">
   <!-- Auxiliary info is not a part of the identifier, it is not unique -->
   <atom.orig-nbr>1,4,5,2,6,7,3</atom.orig-nbr>
   <atom.equivalence></atom.equivalence>
  </identifier.auxiliary-info>
  <identifier version="0.932Beta" tautomeric="1">
   <basic>C4H8O3,1H3-4H(7H)2H2-3(5)6,(H,5,6)</basic>
   <charge></charge>
   <stereo>
    <dbond></dbond>
    <sp3>4+</sp3>
   </stereo>
  </identifier>
  <identifier.auxiliary-info version="0.932Beta" tautomeric="1">
   <!-- Auxiliary info is not a part of the identifier, it is not unique -->
   <atom.orig-nbr>1,4,5,2,6,7,3</atom.orig-nbr>
   <atom.equivalence>(5,6)</atom.equivalence>
   <tgroup.equivalence></tgroup.equivalence>
  </identifier.auxiliary-info>
 </structure>
</IChI>
