# Supplementary material for: Predicting pKa values from EEM atomic charges
Source: J Cheminform. 2013 Apr 10;5:18. doi: 10.1186/1758-2946-5-18 (PMC3663834; doi:10.1186/1758-2946-5-18)
Supplement: Supplementary file 2 — Additional file 2: Molecules. The SDF files with the structures of the molecules and also their dissociated forms. (ZIP 310 KB) [file 13321_2012_461_MOESM2_ESM.zip › molecules/carboxylic_acids/NSC_38176.sdf]

NSC 38176
ROtclserve09080322243D 0   0.00000     0.00000 33399
 
 22 22  0  0  0  0  0  0  0  0999 V2000
    1.3625   -1.4441    0.0004 C   0  0  0  0  0  0  0  0  0  0  0  0
    2.7003   -1.0997    0.0001 C   0  0  0  0  0  0  0  0  0  0  0  0
    0.3921   -0.4526    0.0003 C   0  0  0  0  0  0  0  0  0  0  0  0
    3.0725    0.2319   -0.0002 C   0  0  0  0  0  0  0  0  0  0  0  0
    0.7682    0.8828    0.0000 C   0  0  0  0  0  0  0  0  0  0  0  0
    2.1074    1.2220    0.0003 C   0  0  0  0  0  0  0  0  0  0  0  0
   -0.9246   -0.7888    0.0001 O   0  0  0  0  0  0  0  0  0  0  0  0
   -3.1392    0.1300   -0.0001 C   0  0  0  0  0  0  0  0  0  0  0  0
   -3.5195   -1.0168   -0.0002 O   0  0  0  0  0  0  0  0  0  0  0  0
    4.5327    0.6048   -0.0004 C   0  0  0  0  0  0  0  0  0  0  0  0
   -1.6633    0.4344    0.0001 C   0  0  0  0  0  0  0  0  0  0  0  0
   -4.0313    1.1329   -0.0001 O   0  0  0  0  0  0  0  0  0  0  0  0
    1.0722   -2.4843   -0.0039 H   0  0  0  0  0  0  0  0  0  0  0  0
    3.4561   -1.8712    0.0005 H   0  0  0  0  0  0  0  0  0  0  0  0
    0.0147    1.6565   -0.0003 H   0  0  0  0  0  0  0  0  0  0  0  0
    2.4007    2.2614    0.0007 H   0  0  0  0  0  0  0  0  0  0  0  0
    4.8850    0.6945    1.0272 H   0  0  0  0  0  0  0  0  0  0  0  0
    5.1048   -0.1675   -0.5145 H   0  0  0  0  0  0  0  0  0  0  0  0
    4.6644    1.5571   -0.5141 H   0  0  0  0  0  0  0  0  0  0  0  0
   -1.4114    1.0110    0.8902 H   0  0  0  0  0  0  0  0  0  0  0  0
   -1.4111    1.0111   -0.8898 H   0  0  0  0  0  0  0  0  0  0  0  0
   -4.9784    0.9376   -0.0003 H   0  0  0  0  0  0  0  0  0  0  0  0
  1  3  2  0  0  0  0
  1  2  1  0  0  0  0
  4 10  1  0  0  0  0
  4  6  1  0  0  0  0
  3  5  1  0  0  0  0
  2  4  2  0  0  0  0
  3  7  1  0  0  0  0
  8  9  2  0  0  0  0
  7 11  1  0  0  0  0
  5  6  2  0  0  0  0
  8 11  1  0  0  0  0
  8 12  1  0  0  0  0
  1 13  1  0  0  0  0
  2 14  1  0  0  0  0
  5 15  1  0  0  0  0
  6 16  1  0  0  0  0
 10 17  1  0  0  0  0
 10 18  1  0  0  0  0
 10 19  1  0  0  0  0
 11 20  1  0  0  0  0
 11 21  1  0  0  0  0
 12 22  1  0  0  0  0
M  END
> <NSC>
38176

> <DTP_NAMES>
(none)

> <CAS_RN>
940-64-7

> <ORIGIN>
DTP FEB 2003

> <E_UNIQUE_ID>
NCI-Open_09-03_NSC_38176

> <E_NSC>
38176

> <E_CAS>
940-64-7

> <E_NAME>
NSC 38176

> <E_STEREO_SPECIFIED>
no_stereocenter

> <E_COMPOUND_TYPE>
normal

> <E_THREED_SOURCE>
CORINA 2.6

> <E_SMILES>
C1=C(C=CC(=C1)C)OCC(=O)O

> <E_FORMULA>
C9H10O3

> <E_HASHY>
9F991BBAEF68B751

> <E_HASHSY>
9F991BBAEF68B751

> <E_TAUTO_HASH>
9F991BBAEF68B751

> <E_STEREO_TAUTO_HASH>
9F991BBAEF68B751

> <E_MAXFRAG_HASHY>
9F991BBAEF68B751

> <E_MAXFRAG_HASHSY>
9F991BBAEF68B751

> <E_MAXFRAG_HASHTY>
9F991BBAEF68B751

> <E_MAXFRAG_HASHSTY>
9F991BBAEF68B751

> <E_MULTIFRAG>
single_fragment

> <E_ORIGIN>
NCI Open Database, DTP releases from Oct 1999, Aug 2000, Feb 2003, and Sep 2003 combined by CADD/LMC/NCI

> <E_DB_VERSION>
NULL

> <E_DB_YEAR>
2003

> <E_DB_TYPE>
government public

> <E_IS_PUBLIC>
public

> <E_SOURCE>
NCI

> <E_CONTEXT>
compound screened in anti-cancer and/or anti-HIV assays

> <E_SAMPLES_AVAIL>
yes

> <E_SUPPLIER_TYPE>
repository

> <E_CACTVS_VERSION>
3.245

>  <E_ICHI>
<IChI version="0.932Beta">
 <structure number="1" id.name="" id.value="">
  <identifier version="0.932Beta" tautomeric="0">
   <basic>C9H10O3,1H3-7-2H-4H-8(5H-3H-7)12-6H2-9(10)11H</basic>
   <charge></charge>
  </identifier>
  <identifier.auxiliary-info version="0.932Beta" tautomeric="0">
   <!-- Auxiliary info is not a part of the identifier, it is not unique -->
   <atom.orig-nbr>10,2,6,1,5,11,4,3,8,9,12,7</atom.orig-nbr>
   <atom.equivalence>(2,3)(4,5)</atom.equivalence>
  </identifier.auxiliary-info>
  <identifier version="0.932Beta" tautomeric="1">
   <basic>C9H10O3,1H3-7-2H-4H-8(5H-3H-7)12-6H2-9(10)11,(H,10,11)</basic>
   <charge></charge>
  </identifier>
  <identifier.auxiliary-info version="0.932Beta" tautomeric="1">
   <!-- Auxiliary info is not a part of the identifier, it is not unique -->
   <atom.orig-nbr>10,2,6,1,5,11,4,3,8,9,12,7</atom.orig-nbr>
   <atom.equivalence>(2,3)(4,5)(10,11)</atom.equivalence>
   <tgroup.equivalence></tgroup.equivalence>
  </identifier.auxiliary-info>
 </structure>
</IChI>
