# Supplementary material for: Predicting pKa values from EEM atomic charges
Source: J Cheminform. 2013 Apr 10;5:18. doi: 10.1186/1758-2946-5-18 (PMC3663834; doi:10.1186/1758-2946-5-18)
Supplement: Supplementary file 2 — Additional file 2: Molecules. The SDF files with the structures of the molecules and also their dissociated forms. (ZIP 310 KB) [file 13321_2012_461_MOESM2_ESM.zip › molecules/carboxylic_acids/NSC_38177.sdf]

NSC 38177
ROtclserve09080322243D 0   0.00000     0.00000 33400
 
 23 23  0  0  0  0  0  0  0  0999 V2000
    0.1962    1.2679   -0.0000 C   0  0  0  0  0  0  0  0  0  0  0  0
    0.0559   -0.1129   -0.0003 C   0  0  0  0  0  0  0  0  0  0  0  0
    1.4559    1.8353    0.0002 C   0  0  0  0  0  0  0  0  0  0  0  0
    1.1809   -0.9228   -0.0003 C   0  0  0  0  0  0  0  0  0  0  0  0
    2.5790    1.0301    0.0002 C   0  0  0  0  0  0  0  0  0  0  0  0
    2.4440   -0.3508   -0.0000 C   0  0  0  0  0  0  0  0  0  0  0  0
    3.5488   -1.1422   -0.0001 O   0  0  0  0  0  0  0  0  0  0  0  0
    4.6812   -0.2705    0.0002 C   0  0  0  0  0  0  0  0  0  0  0  0
   -1.1834   -0.6705   -0.0001 O   0  0  0  0  0  0  0  0  0  0  0  0
   -2.1214    0.4075   -0.0001 C   0  0  0  0  0  0  0  0  0  0  0  0
   -3.5230   -0.1461    0.0001 C   0  0  0  0  0  0  0  0  0  0  0  0
   -3.7005   -1.3412    0.0003 O   0  0  0  0  0  0  0  0  0  0  0  0
   -4.5743    0.6886    0.0001 O   0  0  0  0  0  0  0  0  0  0  0  0
   -0.6800    1.8993   -0.0045 H   0  0  0  0  0  0  0  0  0  0  0  0
    1.5630    2.9100    0.0001 H   0  0  0  0  0  0  0  0  0  0  0  0
    1.0737   -1.9974   -0.0001 H   0  0  0  0  0  0  0  0  0  0  0  0
    3.5626    1.4760    0.0004 H   0  0  0  0  0  0  0  0  0  0  0  0
    5.5959   -0.8632    0.0002 H   0  0  0  0  0  0  0  0  0  0  0  0
    4.6557    0.3585   -0.8897 H   0  0  0  0  0  0  0  0  0  0  0  0
    4.6555    0.3581    0.8903 H   0  0  0  0  0  0  0  0  0  0  0  0
   -1.9721    1.0190    0.8898 H   0  0  0  0  0  0  0  0  0  0  0  0
   -1.9723    1.0188   -0.8902 H   0  0  0  0  0  0  0  0  0  0  0  0
   -5.4736    0.3333    0.0002 H   0  0  0  0  0  0  0  0  0  0  0  0
  7  8  1  0  0  0  0
 10 11  1  0  0  0  0
  5  6  2  0  0  0  0
  9 10  1  0  0  0  0
  6  7  1  0  0  0  0
 11 13  1  0  0  0  0
 11 12  2  0  0  0  0
  4  6  1  0  0  0  0
  3  5  1  0  0  0  0
  2  4  2  0  0  0  0
  1  2  1  0  0  0  0
  1  3  2  0  0  0  0
  2  9  1  0  0  0  0
  1 14  1  0  0  0  0
  3 15  1  0  0  0  0
  4 16  1  0  0  0  0
  5 17  1  0  0  0  0
  8 18  1  0  0  0  0
  8 19  1  0  0  0  0
  8 20  1  0  0  0  0
 10 21  1  0  0  0  0
 10 22  1  0  0  0  0
 13 23  1  0  0  0  0
M  END
> <NSC>
38177

> <DTP_NAMES>
(none)

> <CAS_RN>
2088-24-6

> <ORIGIN>
DTP FEB 2003

> <E_UNIQUE_ID>
NCI-Open_09-03_NSC_38177

> <E_NSC>
38177

> <E_CAS>
2088-24-6

> <E_NAME>
NSC 38177

> <E_STEREO_SPECIFIED>
no_stereocenter

> <E_COMPOUND_TYPE>
normal

> <E_THREED_SOURCE>
CORINA 2.6

> <E_SMILES>
C1=CC=C(OC)C=C1OCC(O)=O

> <E_FORMULA>
C9H10O4

> <E_HASHY>
5BB88F882FD033BA

> <E_HASHSY>
5BB88F882FD033BA

> <E_TAUTO_HASH>
5BB88F882FD033BA

> <E_STEREO_TAUTO_HASH>
5BB88F882FD033BA

> <E_MAXFRAG_HASHY>
5BB88F882FD033BA

> <E_MAXFRAG_HASHSY>
5BB88F882FD033BA

> <E_MAXFRAG_HASHTY>
5BB88F882FD033BA

> <E_MAXFRAG_HASHSTY>
5BB88F882FD033BA

> <E_MULTIFRAG>
single_fragment

> <E_ORIGIN>
NCI Open Database, DTP releases from Oct 1999, Aug 2000, Feb 2003, and Sep 2003 combined by CADD/LMC/NCI

> <E_DB_VERSION>
NULL

> <E_DB_YEAR>
2003

> <E_DB_TYPE>
government public

> <E_IS_PUBLIC>
public

> <E_SOURCE>
NCI

> <E_CONTEXT>
compound screened in anti-cancer and/or anti-HIV assays

> <E_SAMPLES_AVAIL>
yes

> <E_SUPPLIER_TYPE>
repository

> <E_CACTVS_VERSION>
3.245

>  <E_ICHI>
<IChI version="0.932Beta">
 <structure number="1" id.name="" id.value="">
  <identifier version="0.932Beta" tautomeric="0">
   <basic>C9H10O4,1H3-12-7-3H-2H-4H-8(5H-7)13-6H2-9(10)11H</basic>
   <charge></charge>
  </identifier>
  <identifier.auxiliary-info version="0.932Beta" tautomeric="0">
   <!-- Auxiliary info is not a part of the identifier, it is not unique -->
   <atom.orig-nbr>8,3,5,1,4,10,6,2,11,12,13,7,9</atom.orig-nbr>
   <atom.equivalence></atom.equivalence>
  </identifier.auxiliary-info>
  <identifier version="0.932Beta" tautomeric="1">
   <basic>C9H10O4,1H3-12-7-3H-2H-4H-8(5H-7)13-6H2-9(10)11,(H,10,11)</basic>
   <charge></charge>
  </identifier>
  <identifier.auxiliary-info version="0.932Beta" tautomeric="1">
   <!-- Auxiliary info is not a part of the identifier, it is not unique -->
   <atom.orig-nbr>8,3,5,1,4,10,6,2,11,12,13,7,9</atom.orig-nbr>
   <atom.equivalence>(10,11)</atom.equivalence>
   <tgroup.equivalence></tgroup.equivalence>
  </identifier.auxiliary-info>
 </structure>
</IChI>
