# Supplementary material for: Predicting pKa values from EEM atomic charges
Source: J Cheminform. 2013 Apr 10;5:18. doi: 10.1186/1758-2946-5-18 (PMC3663834; doi:10.1186/1758-2946-5-18)
Supplement: Supplementary file 2 — Additional file 2: Molecules. The SDF files with the structures of the molecules and also their dissociated forms. (ZIP 310 KB) [file 13321_2012_461_MOESM2_ESM.zip › molecules/carboxylic_acids/NSC_401846.sdf]

NSC 401846
ROtclserve09110317123D 0   0.00000     0.00000193808
 
 22 22  0  0  0  0  0  0  0  0999 V2000
   -1.1466   -1.1981   -0.2700 C   0  0  0  0  0  0  0  0  0  0  0  0
   -2.4948   -1.1480   -0.5712 C   0  0  0  0  0  0  0  0  0  0  0  0
   -0.5127   -0.0852    0.2501 C   0  0  0  0  0  0  0  0  0  0  0  0
   -3.2092    0.0151   -0.3523 C   0  0  0  0  0  0  0  0  0  0  0  0
   -1.2271    1.0778    0.4690 C   0  0  0  0  0  0  0  0  0  0  0  0
   -2.5754    1.1278    0.1683 C   0  0  0  0  0  0  0  0  0  0  0  0
    0.9569   -0.1401    0.5789 C   0  0  0  0  0  0  0  0  0  0  0  0
    1.2547    0.8067    1.7433 C   0  0  0  0  0  0  0  0  0  0  0  0
    1.3134   -1.4742    0.9465 O   0  0  0  0  0  0  0  0  0  0  0  0
    1.7574    0.2795   -0.6270 C   0  0  0  0  0  0  0  0  0  0  0  0
    1.2607    0.9981   -1.4618 O   0  0  0  0  0  0  0  0  0  0  0  0
    3.0224   -0.1450   -0.7738 O   0  0  0  0  0  0  0  0  0  0  0  0
   -0.5895   -2.1082   -0.4369 H   0  0  0  0  0  0  0  0  0  0  0  0
   -2.9900   -2.0174   -0.9780 H   0  0  0  0  0  0  0  0  0  0  0  0
   -4.2623    0.0545   -0.5883 H   0  0  0  0  0  0  0  0  0  0  0  0
   -0.7320    1.9471    0.8761 H   0  0  0  0  0  0  0  0  0  0  0  0
   -3.1333    2.0367    0.3387 H   0  0  0  0  0  0  0  0  0  0  0  0
    0.9828    1.8243    1.4629 H   0  0  0  0  0  0  0  0  0  0  0  0
    0.6757    0.5032    2.6155 H   0  0  0  0  0  0  0  0  0  0  0  0
    2.3177    0.7670    1.9811 H   0  0  0  0  0  0  0  0  0  0  0  0
    1.1103   -2.0371    0.1869 H   0  0  0  0  0  0  0  0  0  0  0  0
    3.5360    0.1243   -1.5476 H   0  0  0  0  0  0  0  0  0  0  0  0
 10 11  2  0  0  0  0
  7 10  1  0  0  0  0
  7  9  1  0  0  0  0
 10 12  1  0  0  0  0
  2  4  1  0  0  0  0
  7  8  1  0  0  0  0
  1  2  2  0  0  0  0
  1  3  1  0  0  0  0
  4  6  2  0  0  0  0
  5  6  1  0  0  0  0
  3  5  2  0  0  0  0
  3  7  1  0  0  0  0
  1 13  1  0  0  0  0
  2 14  1  0  0  0  0
  4 15  1  0  0  0  0
  5 16  1  0  0  0  0
  6 17  1  0  0  0  0
  8 18  1  0  0  0  0
  8 19  1  0  0  0  0
  8 20  1  0  0  0  0
  9 21  1  0  0  0  0
 12 22  1  0  0  0  0
M  END
> <NSC>
401846

> <DTP_NAMES>
.alpha.-Hydroxy-.alpha.-phenylpropionic acid
.alpha.-Phenyllactic acid
Atrolactic acid
Benzeneacetic acid, .alpha.-hydroxy-.alpha.-methyl- (9CI)
Mandelic acid, .alpha.-methyl- (8CI)
2-Hydroxy-2-phenylpropionic acid
2-Phenyl-2-hydroxypropionic acid
2-Phenyllactic acid

> <CAS_RN>
515-30-0

> <ORIGIN>
DTP FEB 2003

> <E_UNIQUE_ID>
NCI-Open_09-03_NSC_401846

> <E_NSC>
401846

> <E_CAS>
515-30-0

> <E_NAME>
NSC 401846

> <E_STEREO_SPECIFIED>
stereo_unknown

> <E_COMPOUND_TYPE>
normal

> <E_THREED_SOURCE>
CORINA 2.6 - default enantiomer!

> <E_SMILES>
C1=CC=CC=C1C(C(=O)O)(O)C

> <E_FORMULA>
C9H10O3

> <E_HASHY>
56D13F3B1F1EADDF

> <E_HASHSY>
56D13F3B1F1EADDF

> <E_TAUTO_HASH>
56D13F3B1F1EADDF

> <E_STEREO_TAUTO_HASH>
56D13F3B1F1EADDF

> <E_MAXFRAG_HASHY>
56D13F3B1F1EADDF

> <E_MAXFRAG_HASHSY>
56D13F3B1F1EADDF

> <E_MAXFRAG_HASHTY>
56D13F3B1F1EADDF

> <E_MAXFRAG_HASHSTY>
56D13F3B1F1EADDF

> <E_MULTIFRAG>
single_fragment

> <E_ORIGIN>
NCI Open Database, DTP releases from Oct 1999, Aug 2000, Feb 2003, and Sep 2003 combined by CADD/LMC/NCI

> <E_DB_VERSION>
NULL

> <E_DB_YEAR>
2003

> <E_DB_TYPE>
government public

> <E_IS_PUBLIC>
public

> <E_SOURCE>
NCI

> <E_CONTEXT>
compound screened in anti-cancer and/or anti-HIV assays

> <E_SAMPLES_AVAIL>
yes

> <E_SUPPLIER_TYPE>
repository

> <E_CACTVS_VERSION>
3.245

>  <E_ICHI>
<IChI version="0.932Beta">
 <structure number="1" id.name="" id.value="">
  <identifier version="0.932Beta" tautomeric="0">
   <basic>C9H10O3,1H3-9(12H,8(10)11H)7-5H-3H-2H-4H-6H-7</basic>
   <charge></charge>
   <stereo>
    <dbond></dbond>
    <sp3>9+</sp3>
   </stereo>
  </identifier>
  <identifier.auxiliary-info version="0.932Beta" tautomeric="0">
   <!-- Auxiliary info is not a part of the identifier, it is not unique -->
   <atom.orig-nbr>8,4,2,6,1,5,3,10,7,11,12,9</atom.orig-nbr>
   <atom.equivalence>(3,4)(5,6)</atom.equivalence>
  </identifier.auxiliary-info>
  <identifier version="0.932Beta" tautomeric="1">
   <basic>C9H10O3,1H3-9(12H,8(10)11)7-5H-3H-2H-4H-6H-7,(H,10,11)</basic>
   <charge></charge>
   <stereo>
    <dbond></dbond>
    <sp3>9+</sp3>
   </stereo>
  </identifier>
  <identifier.auxiliary-info version="0.932Beta" tautomeric="1">
   <!-- Auxiliary info is not a part of the identifier, it is not unique -->
   <atom.orig-nbr>8,4,2,6,1,5,3,10,7,11,12,9</atom.orig-nbr>
   <atom.equivalence>(3,4)(5,6)(10,11)</atom.equivalence>
   <tgroup.equivalence></tgroup.equivalence>
  </identifier.auxiliary-info>
 </structure>
</IChI>
