# Supplementary material for: Predicting pKa values from EEM atomic charges
Source: J Cheminform. 2013 Apr 10;5:18. doi: 10.1186/1758-2946-5-18 (PMC3663834; doi:10.1186/1758-2946-5-18)
Supplement: Supplementary file 2 — Additional file 2: Molecules. The SDF files with the structures of the molecules and also their dissociated forms. (ZIP 310 KB) [file 13321_2012_461_MOESM2_ESM.zip › molecules/carboxylic_acids/NSC_406833.sdf]

NSC 406833
ROtclserve09110318113D 0   0.00000     0.00000198501
 
 17 16  0  0  0  0  0  0  0  0999 V2000
    1.5754    0.0487    0.0018 C   0  0  0  0  0  0  0  0  0  0  0  0
    2.7594   -0.5835   -0.0024 O   0  0  0  0  0  0  0  0  0  0  0  0
    1.5352    1.2562    0.0004 O   0  0  0  0  0  0  0  0  0  0  0  0
    0.2960   -0.7478    0.0019 C   0  0  0  0  0  0  0  0  0  0  0  0
   -0.8993    0.2073    0.0002 C   0  0  0  0  0  0  0  0  0  0  0  0
   -2.1982   -0.6013    0.0003 C   0  0  0  0  0  0  0  0  0  0  0  0
   -3.3935    0.3538   -0.0014 C   0  0  0  0  0  0  0  0  0  0  0  0
    3.5804   -0.0725   -0.0025 H   0  0  0  0  0  0  0  0  0  0  0  0
    0.2596   -1.3770   -0.8874 H   0  0  0  0  0  0  0  0  0  0  0  0
    0.2586   -1.3750    0.8926 H   0  0  0  0  0  0  0  0  0  0  0  0
   -0.8629    0.8365    0.8895 H   0  0  0  0  0  0  0  0  0  0  0  0
   -0.8619    0.8346   -0.8905 H   0  0  0  0  0  0  0  0  0  0  0  0
   -2.2346   -1.2305   -0.8890 H   0  0  0  0  0  0  0  0  0  0  0  0
   -2.2356   -1.2285    0.8910 H   0  0  0  0  0  0  0  0  0  0  0  0
   -4.3188   -0.2222   -0.0014 H   0  0  0  0  0  0  0  0  0  0  0  0
   -3.3571    0.9830    0.8879 H   0  0  0  0  0  0  0  0  0  0  0  0
   -3.3561    0.9811   -0.8921 H   0  0  0  0  0  0  0  0  0  0  0  0
  6  7  1  0  0  0  0
  4  5  1  0  0  0  0
  5  6  1  0  0  0  0
  1  4  1  0  0  0  0
  1  3  2  0  0  0  0
  1  2  1  0  0  0  0
  2  8  1  0  0  0  0
  4  9  1  0  0  0  0
  4 10  1  0  0  0  0
  5 11  1  0  0  0  0
  5 12  1  0  0  0  0
  6 13  1  0  0  0  0
  6 14  1  0  0  0  0
  7 15  1  0  0  0  0
  7 16  1  0  0  0  0
  7 17  1  0  0  0  0
M  END
> <NSC>
406833

> <DTP_NAMES>
n-Pentanoic acid
n-Valeric acid
Butanecarboxylic acid
Pentanoic acid (9CI)
Propylacetic acid
Valerianic acid
Valeric acid (8CI)
VALERIC ACID, N-
WLN: QV4
1-Butanecarboxylic acid

> <CAS_RN>
109-52-4

> <ORIGIN>
DTP FEB 2003

> <E_UNIQUE_ID>
NCI-Open_09-03_NSC_406833

> <E_NSC>
406833

> <E_CAS>
109-52-4

> <E_NAME>
NSC 406833

> <E_STEREO_SPECIFIED>
no_stereocenter

> <E_COMPOUND_TYPE>
normal

> <E_THREED_SOURCE>
CORINA 2.6

> <E_SMILES>
C(CCCC)(=O)O

> <E_FORMULA>
C5H10O2

> <E_HASHY>
47524407D9DBE1F7

> <E_HASHSY>
47524407D9DBE1F7

> <E_TAUTO_HASH>
47524407D9DBE1F7

> <E_STEREO_TAUTO_HASH>
47524407D9DBE1F7

> <E_MAXFRAG_HASHY>
47524407D9DBE1F7

> <E_MAXFRAG_HASHSY>
47524407D9DBE1F7

> <E_MAXFRAG_HASHTY>
47524407D9DBE1F7

> <E_MAXFRAG_HASHSTY>
47524407D9DBE1F7

> <E_MULTIFRAG>
single_fragment

> <E_ORIGIN>
NCI Open Database, DTP releases from Oct 1999, Aug 2000, Feb 2003, and Sep 2003 combined by CADD/LMC/NCI

> <E_DB_VERSION>
NULL

> <E_DB_YEAR>
2003

> <E_DB_TYPE>
government public

> <E_IS_PUBLIC>
public

> <E_SOURCE>
NCI

> <E_CONTEXT>
compound screened in anti-cancer and/or anti-HIV assays

> <E_SAMPLES_AVAIL>
yes

> <E_SUPPLIER_TYPE>
repository

> <E_CACTVS_VERSION>
3.245

>  <E_ICHI>
<IChI version="0.932Beta">
 <structure number="1" id.name="" id.value="">
  <identifier version="0.932Beta" tautomeric="0">
   <basic>C5H10O2,1H3-2H2-3H2-4H2-5(6)7H</basic>
   <charge></charge>
  </identifier>
  <identifier.auxiliary-info version="0.932Beta" tautomeric="0">
   <!-- Auxiliary info is not a part of the identifier, it is not unique -->
   <atom.orig-nbr>7,6,5,4,1,3,2</atom.orig-nbr>
   <atom.equivalence></atom.equivalence>
  </identifier.auxiliary-info>
  <identifier version="0.932Beta" tautomeric="1">
   <basic>C5H10O2,1H3-2H2-3H2-4H2-5(6)7,(H,6,7)</basic>
   <charge></charge>
  </identifier>
  <identifier.auxiliary-info version="0.932Beta" tautomeric="1">
   <!-- Auxiliary info is not a part of the identifier, it is not unique -->
   <atom.orig-nbr>7,6,5,4,1,2,3</atom.orig-nbr>
   <atom.equivalence>(6,7)</atom.equivalence>
   <tgroup.equivalence></tgroup.equivalence>
  </identifier.auxiliary-info>
 </structure>
</IChI>
