# Supplementary material for: Predicting pKa values from EEM atomic charges
Source: J Cheminform. 2013 Apr 10;5:18. doi: 10.1186/1758-2946-5-18 (PMC3663834; doi:10.1186/1758-2946-5-18)
Supplement: Supplementary file 2 — Additional file 2: Molecules. The SDF files with the structures of the molecules and also their dissociated forms. (ZIP 310 KB) [file 13321_2012_461_MOESM2_ESM.zip › molecules/carboxylic_acids/NSC_4126.sdf]

NSC 4126
ROtclserve09080315453D 0   0.00000     0.00000  4092
 
 20 19  0  0  0  0  0  0  0  0999 V2000
    1.8738    0.0515    0.0020 C   0  0  0  0  0  0  0  0  0  0  0  0
    2.9896   -0.6698    0.1929 O   0  0  0  0  0  0  0  0  0  0  0  0
    1.9479    1.1726   -0.4425 O   0  0  0  0  0  0  0  0  0  0  0  0
    0.5283   -0.5391    0.3361 C   0  0  0  0  0  0  0  0  0  0  0  0
   -0.5685    0.4800    0.0212 C   0  0  0  0  0  0  0  0  0  0  0  0
   -1.9346   -0.1196    0.3604 C   0  0  0  0  0  0  0  0  0  0  0  0
   -3.0201    0.9406    0.1639 C   0  0  0  0  0  0  0  0  0  0  0  0
   -2.2118   -1.3100   -0.5599 C   0  0  0  0  0  0  0  0  0  0  0  0
    3.8530   -0.2908   -0.0215 H   0  0  0  0  0  0  0  0  0  0  0  0
    0.3691   -1.4393   -0.2575 H   0  0  0  0  0  0  0  0  0  0  0  0
    0.4956   -0.7922    1.3958 H   0  0  0  0  0  0  0  0  0  0  0  0
   -0.4094    1.3803    0.6148 H   0  0  0  0  0  0  0  0  0  0  0  0
   -0.5359    0.7331   -1.0386 H   0  0  0  0  0  0  0  0  0  0  0  0
   -1.9371   -0.4541    1.3978 H   0  0  0  0  0  0  0  0  0  0  0  0
   -3.0176    1.2751   -0.8735 H   0  0  0  0  0  0  0  0  0  0  0  0
   -3.9933    0.5134    0.4056 H   0  0  0  0  0  0  0  0  0  0  0  0
   -2.8226    1.7887    0.8195 H   0  0  0  0  0  0  0  0  0  0  0  0
   -2.2094   -0.9755   -1.5973 H   0  0  0  0  0  0  0  0  0  0  0  0
   -1.4386   -2.0653   -0.4199 H   0  0  0  0  0  0  0  0  0  0  0  0
   -3.1851   -1.7372   -0.3182 H   0  0  0  0  0  0  0  0  0  0  0  0
  1  4  1  0  0  0  0
  1  3  2  0  0  0  0
  1  2  1  0  0  0  0
  5  6  1  0  0  0  0
  4  5  1  0  0  0  0
  6  7  1  0  0  0  0
  6  8  1  0  0  0  0
  2  9  1  0  0  0  0
  4 10  1  0  0  0  0
  4 11  1  0  0  0  0
  5 12  1  0  0  0  0
  5 13  1  0  0  0  0
  6 14  1  0  0  0  0
  7 15  1  0  0  0  0
  7 16  1  0  0  0  0
  7 17  1  0  0  0  0
  8 18  1  0  0  0  0
  8 19  1  0  0  0  0
  8 20  1  0  0  0  0
M  END
> <NSC>
4126

> <DTP_NAMES>
Isobutylacetic acid
Isocaproic acid
Isohexanoic acid
Isohexanoic acid, mixed isomers
Pentanoic acid, 4-methyl- (9CI)
Valeric acid, 4-methyl- (8CI)
WLN: QV2Y1&1
4-Methylpentanoic acid
4-Methylvaleric acid
4,4-Dimethylbutanoic acid

> <CAS_RN>
646-07-1

> <ORIGIN>
DTP FEB 2003

> <E_UNIQUE_ID>
NCI-Open_09-03_NSC_4126

> <E_NSC>
4126

> <E_CAS>
646-07-1

> <E_NAME>
NSC 4126

> <E_STEREO_SPECIFIED>
no_stereocenter

> <E_COMPOUND_TYPE>
normal

> <E_THREED_SOURCE>
CORINA 2.6

> <E_SMILES>
C(CCC(C)C)(=O)O

> <E_FORMULA>
C6H12O2

> <E_HASHY>
411E817CE74963B9

> <E_HASHSY>
411E817CE74963B9

> <E_TAUTO_HASH>
411E817CE74963B9

> <E_STEREO_TAUTO_HASH>
411E817CE74963B9

> <E_MAXFRAG_HASHY>
411E817CE74963B9

> <E_MAXFRAG_HASHSY>
411E817CE74963B9

> <E_MAXFRAG_HASHTY>
411E817CE74963B9

> <E_MAXFRAG_HASHSTY>
411E817CE74963B9

> <E_MULTIFRAG>
single_fragment

> <E_ORIGIN>
NCI Open Database, DTP releases from Oct 1999, Aug 2000, Feb 2003, and Sep 2003 combined by CADD/LMC/NCI

> <E_DB_VERSION>
NULL

> <E_DB_YEAR>
2003

> <E_DB_TYPE>
government public

> <E_IS_PUBLIC>
public

> <E_SOURCE>
NCI

> <E_CONTEXT>
compound screened in anti-cancer and/or anti-HIV assays

> <E_SAMPLES_AVAIL>
yes

> <E_SUPPLIER_TYPE>
repository

> <E_CACTVS_VERSION>
3.245

>  <E_ICHI>
<IChI version="0.932Beta">
 <structure number="1" id.name="" id.value="">
  <identifier version="0.932Beta" tautomeric="0">
   <basic>C6H12O2,1H3-6H(2H3)4H2-3H2-5(7)8H</basic>
   <charge></charge>
  </identifier>
  <identifier.auxiliary-info version="0.932Beta" tautomeric="0">
   <!-- Auxiliary info is not a part of the identifier, it is not unique -->
   <atom.orig-nbr>7,8,4,5,1,6,3,2</atom.orig-nbr>
   <atom.equivalence>(1,2)</atom.equivalence>
  </identifier.auxiliary-info>
  <identifier version="0.932Beta" tautomeric="1">
   <basic>C6H12O2,1H3-6H(2H3)4H2-3H2-5(7)8,(H,7,8)</basic>
   <charge></charge>
  </identifier>
  <identifier.auxiliary-info version="0.932Beta" tautomeric="1">
   <!-- Auxiliary info is not a part of the identifier, it is not unique -->
   <atom.orig-nbr>7,8,4,5,1,6,2,3</atom.orig-nbr>
   <atom.equivalence>(1,2)(7,8)</atom.equivalence>
   <tgroup.equivalence></tgroup.equivalence>
  </identifier.auxiliary-info>
 </structure>
</IChI>
