# Supplementary material for: Predicting pKa values from EEM atomic charges
Source: J Cheminform. 2013 Apr 10;5:18. doi: 10.1186/1758-2946-5-18 (PMC3663834; doi:10.1186/1758-2946-5-18)
Supplement: Supplementary file 2 — Additional file 2: Molecules. The SDF files with the structures of the molecules and also their dissociated forms. (ZIP 310 KB) [file 13321_2012_461_MOESM2_ESM.zip › molecules/carboxylic_acids/NSC_4255.sdf]

NSC 4255
ROtclserve09080315463D 0   0.00000     0.00000  4220
 
 23 23  0  0  0  0  0  0  0  0999 V2000
    0.8358    1.6979   -0.0002 C   0  0  0  0  0  0  0  0  0  0  0  0
    2.1999    1.4805    0.0000 C   0  0  0  0  0  0  0  0  0  0  0  0
   -0.0381    0.6209   -0.0003 C   0  0  0  0  0  0  0  0  0  0  0  0
    2.6957    0.1852    0.0002 C   0  0  0  0  0  0  0  0  0  0  0  0
    0.4577   -0.6744   -0.0000 C   0  0  0  0  0  0  0  0  0  0  0  0
    1.8218   -0.8919    0.0007 C   0  0  0  0  0  0  0  0  0  0  0  0
    4.0386   -0.0288   -0.0004 O   0  0  0  0  0  0  0  0  0  0  0  0
   -1.3809    0.8349   -0.0001 O   0  0  0  0  0  0  0  0  0  0  0  0
    4.2312   -1.4448    0.0000 C   0  0  0  0  0  0  0  0  0  0  0  0
   -2.0041   -0.4510   -0.0002 C   0  0  0  0  0  0  0  0  0  0  0  0
   -3.5018   -0.2835   -0.0000 C   0  0  0  0  0  0  0  0  0  0  0  0
   -3.9858    0.8236    0.0002 O   0  0  0  0  0  0  0  0  0  0  0  0
   -4.2980   -1.3641   -0.0001 O   0  0  0  0  0  0  0  0  0  0  0  0
    0.4498    2.7066    0.0041 H   0  0  0  0  0  0  0  0  0  0  0  0
    2.8804    2.3192   -0.0003 H   0  0  0  0  0  0  0  0  0  0  0  0
   -0.2227   -1.5131    0.0006 H   0  0  0  0  0  0  0  0  0  0  0  0
    2.2079   -1.9005    0.0002 H   0  0  0  0  0  0  0  0  0  0  0  0
    5.2984   -1.6663   -0.0005 H   0  0  0  0  0  0  0  0  0  0  0  0
    3.7715   -1.8737    0.8904 H   0  0  0  0  0  0  0  0  0  0  0  0
    3.7705   -1.8744   -0.8895 H   0  0  0  0  0  0  0  0  0  0  0  0
   -1.7003   -1.0020   -0.8903 H   0  0  0  0  0  0  0  0  0  0  0  0
   -1.7001   -1.0022    0.8897 H   0  0  0  0  0  0  0  0  0  0  0  0
   -5.2590   -1.2565    0.0000 H   0  0  0  0  0  0  0  0  0  0  0  0
  2  4  2  0  0  0  0
  1  3  2  0  0  0  0
  1  2  1  0  0  0  0
 11 13  1  0  0  0  0
  4  6  1  0  0  0  0
  4  7  1  0  0  0  0
  3  5  1  0  0  0  0
  3  8  1  0  0  0  0
  7  9  1  0  0  0  0
 11 12  2  0  0  0  0
  5  6  2  0  0  0  0
 10 11  1  0  0  0  0
  8 10  1  0  0  0  0
  1 14  1  0  0  0  0
  2 15  1  0  0  0  0
  5 16  1  0  0  0  0
  6 17  1  0  0  0  0
  9 18  1  0  0  0  0
  9 19  1  0  0  0  0
  9 20  1  0  0  0  0
 10 21  1  0  0  0  0
 10 22  1  0  0  0  0
 13 23  1  0  0  0  0
M  END
> <NSC>
4255

> <DTP_NAMES>
Acetic acid, (p-methoxyphenoxy)-
Acetic acid, (4-methoxyphenoxy)- (9CI)
2-(4-Methoxyphenoxy)acetic acid
4-Methoxyphenoxyacetic acid

> <CAS_RN>
1877-75-4

> <ORIGIN>
DTP FEB 2003

> <E_UNIQUE_ID>
NCI-Open_09-03_NSC_4255

> <E_NSC>
4255

> <E_CAS>
1877-75-4

> <E_NAME>
NSC 4255

> <E_STEREO_SPECIFIED>
no_stereocenter

> <E_COMPOUND_TYPE>
normal

> <E_THREED_SOURCE>
CORINA 2.6

> <E_SMILES>
C1=C(C=CC(=C1)OC)OCC(O)=O

> <E_FORMULA>
C9H10O4

> <E_HASHY>
78B76341AFA9E55C

> <E_HASHSY>
78B76341AFA9E55C

> <E_TAUTO_HASH>
78B76341AFA9E55C

> <E_STEREO_TAUTO_HASH>
78B76341AFA9E55C

> <E_MAXFRAG_HASHY>
78B76341AFA9E55C

> <E_MAXFRAG_HASHSY>
78B76341AFA9E55C

> <E_MAXFRAG_HASHTY>
78B76341AFA9E55C

> <E_MAXFRAG_HASHSTY>
78B76341AFA9E55C

> <E_MULTIFRAG>
single_fragment

> <E_ORIGIN>
NCI Open Database, DTP releases from Oct 1999, Aug 2000, Feb 2003, and Sep 2003 combined by CADD/LMC/NCI

> <E_DB_VERSION>
NULL

> <E_DB_YEAR>
2003

> <E_DB_TYPE>
government public

> <E_IS_PUBLIC>
public

> <E_SOURCE>
NCI

> <E_CONTEXT>
compound screened in anti-cancer and/or anti-HIV assays

> <E_SAMPLES_AVAIL>
yes

> <E_SUPPLIER_TYPE>
repository

> <E_CACTVS_VERSION>
3.245

>  <E_ICHI>
<IChI version="0.932Beta">
 <structure number="1" id.name="" id.value="">
  <identifier version="0.932Beta" tautomeric="0">
   <basic>C9H10O4,1H3-12-7-2H-4H-8(5H-3H-7)13-6H2-9(10)11H</basic>
   <charge></charge>
  </identifier>
  <identifier.auxiliary-info version="0.932Beta" tautomeric="0">
   <!-- Auxiliary info is not a part of the identifier, it is not unique -->
   <atom.orig-nbr>9,2,6,1,5,10,4,3,11,12,13,7,8</atom.orig-nbr>
   <atom.equivalence>(2,3)(4,5)</atom.equivalence>
  </identifier.auxiliary-info>
  <identifier version="0.932Beta" tautomeric="1">
   <basic>C9H10O4,1H3-12-7-2H-4H-8(5H-3H-7)13-6H2-9(10)11,(H,10,11)</basic>
   <charge></charge>
  </identifier>
  <identifier.auxiliary-info version="0.932Beta" tautomeric="1">
   <!-- Auxiliary info is not a part of the identifier, it is not unique -->
   <atom.orig-nbr>9,2,6,1,5,10,4,3,11,12,13,7,8</atom.orig-nbr>
   <atom.equivalence>(2,3)(4,5)(10,11)</atom.equivalence>
   <tgroup.equivalence></tgroup.equivalence>
  </identifier.auxiliary-info>
 </structure>
</IChI>
