# Supplementary material for: Predicting pKa values from EEM atomic charges
Source: J Cheminform. 2013 Apr 10;5:18. doi: 10.1186/1758-2946-5-18 (PMC3663834; doi:10.1186/1758-2946-5-18)
Supplement: Supplementary file 2 — Additional file 2: Molecules. The SDF files with the structures of the molecules and also their dissociated forms. (ZIP 310 KB) [file 13321_2012_461_MOESM2_ESM.zip › molecules/carboxylic_acids/NSC_4505.sdf]

NSC 4505
ROtclserve09080315503D 0   0.00000     0.00000  4463
 
 15 14  0  0  0  0  0  0  0  0999 V2000
   -0.6215    0.0374   -0.0000 C   0  0  0  0  0  0  0  0  0  0  0  0
    1.3688   -1.2237    0.0000 O   0  0  0  0  0  0  0  0  0  0  0  0
    0.8772   -0.1200    0.0000 C   0  0  0  0  0  0  0  0  0  0  0  0
   -1.2360   -1.2527    0.0000 O   0  0  0  0  0  0  0  0  0  0  0  0
   -1.0534    0.8080    1.2492 C   0  0  0  0  0  0  0  0  0  0  0  0
   -1.0534    0.8080   -1.2492 C   0  0  0  0  0  0  0  0  0  0  0  0
    1.6661    0.9660    0.0000 O   0  0  0  0  0  0  0  0  0  0  0  0
   -2.1919   -1.1070    0.0000 H   0  0  0  0  0  0  0  0  0  0  0  0
   -2.1374    0.9219    1.2492 H   0  0  0  0  0  0  0  0  0  0  0  0
   -0.7457    0.2590    2.1392 H   0  0  0  0  0  0  0  0  0  0  0  0
   -0.5847    1.7921    1.2492 H   0  0  0  0  0  0  0  0  0  0  0  0
   -0.5847    1.7921   -1.2492 H   0  0  0  0  0  0  0  0  0  0  0  0
   -0.7457    0.2590   -2.1392 H   0  0  0  0  0  0  0  0  0  0  0  0
   -2.1374    0.9219   -1.2492 H   0  0  0  0  0  0  0  0  0  0  0  0
    2.6278    0.8650   -0.0000 H   0  0  0  0  0  0  0  0  0  0  0  0
  1  6  1  0  0  0  0
  1  5  1  0  0  0  0
  3  7  1  0  0  0  0
  2  3  2  0  0  0  0
  1  4  1  0  0  0  0
  1  3  1  0  0  0  0
  4  8  1  0  0  0  0
  5  9  1  0  0  0  0
  5 10  1  0  0  0  0
  5 11  1  0  0  0  0
  6 12  1  0  0  0  0
  6 13  1  0  0  0  0
  6 14  1  0  0  0  0
  7 15  1  0  0  0  0
M  END
> <NSC>
4505

> <DTP_NAMES>
.alpha.-Hydroxy-.alpha.-methylpropanoic acid
.alpha.-Hydroxyisobutanoic acid
.alpha.-Hydroxyisobutyric acid
Acetonic acid
Hydroxydimethylacetic acid
Lactic acid, 2-methyl- (8CI)
Lactic acid, 2-methyl-, L-
Propanoic acid, 2-hydroxy-2-methyl- (9CI)
2-Hydroxy-2-methylpropanoic acid
2-Hydroxy-2-methylpropionic acid
2-Hydroxyisobutyric acid
2-Methyllactic acid

> <CAS_RN>
594-61-6

> <ORIGIN>
DTP FEB 2003

> <E_UNIQUE_ID>
NCI-Open_09-03_NSC_4505

> <E_NSC>
4505

> <E_CAS>
594-61-6

> <E_NAME>
NSC 4505

> <E_STEREO_SPECIFIED>
no_stereocenter

> <E_COMPOUND_TYPE>
normal

> <E_THREED_SOURCE>
CORINA 2.6

> <E_SMILES>
C(C)(C)(O)C(O)=O

> <E_FORMULA>
C4H8O3

> <E_HASHY>
17000F6A7CC5F9C1

> <E_HASHSY>
17000F6A7CC5F9C1

> <E_TAUTO_HASH>
17000F6A7CC5F9C1

> <E_STEREO_TAUTO_HASH>
17000F6A7CC5F9C1

> <E_MAXFRAG_HASHY>
17000F6A7CC5F9C1

> <E_MAXFRAG_HASHSY>
17000F6A7CC5F9C1

> <E_MAXFRAG_HASHTY>
17000F6A7CC5F9C1

> <E_MAXFRAG_HASHSTY>
17000F6A7CC5F9C1

> <E_MULTIFRAG>
single_fragment

> <E_ORIGIN>
NCI Open Database, DTP releases from Oct 1999, Aug 2000, Feb 2003, and Sep 2003 combined by CADD/LMC/NCI

> <E_DB_VERSION>
NULL

> <E_DB_YEAR>
2003

> <E_DB_TYPE>
government public

> <E_IS_PUBLIC>
public

> <E_SOURCE>
NCI

> <E_CONTEXT>
compound screened in anti-cancer and/or anti-HIV assays

> <E_SAMPLES_AVAIL>
yes

> <E_SUPPLIER_TYPE>
repository

> <E_CACTVS_VERSION>
3.245

>  <E_ICHI>
<IChI version="0.932Beta">
 <structure number="1" id.name="" id.value="">
  <identifier version="0.932Beta" tautomeric="0">
   <basic>C4H8O3,1H3-4(2H3,7H)3(5)6H</basic>
   <charge></charge>
  </identifier>
  <identifier.auxiliary-info version="0.932Beta" tautomeric="0">
   <!-- Auxiliary info is not a part of the identifier, it is not unique -->
   <atom.orig-nbr>5,6,3,1,2,7,4</atom.orig-nbr>
   <atom.equivalence>(1,2)</atom.equivalence>
  </identifier.auxiliary-info>
  <identifier version="0.932Beta" tautomeric="1">
   <basic>C4H8O3,1H3-4(2H3,7H)3(5)6,(H,5,6)</basic>
   <charge></charge>
  </identifier>
  <identifier.auxiliary-info version="0.932Beta" tautomeric="1">
   <!-- Auxiliary info is not a part of the identifier, it is not unique -->
   <atom.orig-nbr>5,6,3,1,2,7,4</atom.orig-nbr>
   <atom.equivalence>(1,2)(5,6)</atom.equivalence>
   <tgroup.equivalence></tgroup.equivalence>
  </identifier.auxiliary-info>
 </structure>
</IChI>
