# Supplementary material for: Predicting pKa values from EEM atomic charges
Source: J Cheminform. 2013 Apr 10;5:18. doi: 10.1186/1758-2946-5-18 (PMC3663834; doi:10.1186/1758-2946-5-18)
Supplement: Supplementary file 2 — Additional file 2: Molecules. The SDF files with the structures of the molecules and also their dissociated forms. (ZIP 310 KB) [file 13321_2012_461_MOESM2_ESM.zip › molecules/carboxylic_acids/NSC_4765.sdf]

NSC 4765
ROtclserve09080315523D 0   0.00000     0.00000  4721
 
  9  8  0  0  0  0  0  0  0  0999 V2000
    0.8543   -0.6870   -0.0002 C   0  0  0  0  0  0  0  0  0  0  0  0
   -0.4282    0.0304   -0.0000 C   0  0  0  0  0  0  0  0  0  0  0  0
   -0.4447    1.2457    0.0002 O   0  0  0  0  0  0  0  0  0  0  0  0
   -1.5864   -0.6593   -0.0001 O   0  0  0  0  0  0  0  0  0  0  0  0
    1.9977   -0.0060   -0.0001 C   0  0  0  0  0  0  0  0  0  0  0  0
    0.8689   -1.7669    0.0041 H   0  0  0  0  0  0  0  0  0  0  0  0
   -2.4303   -0.1872   -0.0000 H   0  0  0  0  0  0  0  0  0  0  0  0
    2.9402   -0.5333   -0.0003 H   0  0  0  0  0  0  0  0  0  0  0  0
    1.9830    1.0739    0.0001 H   0  0  0  0  0  0  0  0  0  0  0  0
  1  2  1  0  0  0  0
  2  4  1  0  0  0  0
  2  3  2  0  0  0  0
  1  5  2  0  0  0  0
  1  6  1  0  0  0  0
  4  7  1  0  0  0  0
  5  8  1  0  0  0  0
  5  9  1  0  0  0  0
M  END
> <NSC>
4765

> <DTP_NAMES>
Acroleic acid
Acrylic acid (8CI)
Acrylic acid, glacial
ACRYLIC ACID
Ethylenecarboxylic acid
Propene acid
Propenoic acid
Vinylformic acid
WLN: QV1U1
2-Propenoic acid (9CI)

> <CAS_RN>
79-10-7

> <ORIGIN>
DTP FEB 2003

> <E_UNIQUE_ID>
NCI-Open_09-03_NSC_4765

> <E_NSC>
4765

> <E_CAS>
79-10-7

> <E_NAME>
NSC 4765

> <E_STEREO_SPECIFIED>
no_stereocenter

> <E_COMPOUND_TYPE>
normal

> <E_THREED_SOURCE>
CORINA 2.6

> <E_SMILES>
C(C(O)=O)=C

> <E_FORMULA>
C3H4O2

> <E_HASHY>
AFA2C32586C9F2A4

> <E_HASHSY>
AFA2C32586C9F2A4

> <E_TAUTO_HASH>
AFA2C32586C9F2A4

> <E_STEREO_TAUTO_HASH>
AFA2C32586C9F2A4

> <E_MAXFRAG_HASHY>
AFA2C32586C9F2A4

> <E_MAXFRAG_HASHSY>
AFA2C32586C9F2A4

> <E_MAXFRAG_HASHTY>
AFA2C32586C9F2A4

> <E_MAXFRAG_HASHSTY>
AFA2C32586C9F2A4

> <E_MULTIFRAG>
single_fragment

> <E_ORIGIN>
NCI Open Database, DTP releases from Oct 1999, Aug 2000, Feb 2003, and Sep 2003 combined by CADD/LMC/NCI

> <E_DB_VERSION>
NULL

> <E_DB_YEAR>
2003

> <E_DB_TYPE>
government public

> <E_IS_PUBLIC>
public

> <E_SOURCE>
NCI

> <E_CONTEXT>
compound screened in anti-cancer and/or anti-HIV assays

> <E_SAMPLES_AVAIL>
yes

> <E_SUPPLIER_TYPE>
repository

> <E_CACTVS_VERSION>
3.245

>  <E_ICHI>
<IChI version="0.932Beta">
 <structure number="1" id.name="" id.value="">
  <identifier version="0.932Beta" tautomeric="0">
   <basic>C3H4O2,1H2-2H-3(4)5H</basic>
   <charge></charge>
  </identifier>
  <identifier.auxiliary-info version="0.932Beta" tautomeric="0">
   <!-- Auxiliary info is not a part of the identifier, it is not unique -->
   <atom.orig-nbr>5,1,2,3,4</atom.orig-nbr>
   <atom.equivalence></atom.equivalence>
  </identifier.auxiliary-info>
  <identifier version="0.932Beta" tautomeric="1">
   <basic>C3H4O2,1H2-2H-3(4)5,(H,4,5)</basic>
   <charge></charge>
  </identifier>
  <identifier.auxiliary-info version="0.932Beta" tautomeric="1">
   <!-- Auxiliary info is not a part of the identifier, it is not unique -->
   <atom.orig-nbr>5,1,2,3,4</atom.orig-nbr>
   <atom.equivalence>(4,5)</atom.equivalence>
   <tgroup.equivalence></tgroup.equivalence>
  </identifier.auxiliary-info>
 </structure>
</IChI>
