# Supplementary material for: Predicting pKa values from EEM atomic charges
Source: J Cheminform. 2013 Apr 10;5:18. doi: 10.1186/1758-2946-5-18 (PMC3663834; doi:10.1186/1758-2946-5-18)
Supplement: Supplementary file 2 — Additional file 2: Molecules. The SDF files with the structures of the molecules and also their dissociated forms. (ZIP 310 KB) [file 13321_2012_461_MOESM2_ESM.zip › molecules/carboxylic_acids/NSC_5024.sdf]

NSC 5024
ROtclserve09080315553D 0   0.00000     0.00000  4970
 
 26 25  0  0  0  0  0  0  0  0999 V2000
   -3.3305   -0.0440    0.0012 C   0  0  0  0  0  0  0  0  0  0  0  0
   -4.5079    0.6006    0.0002 O   0  0  0  0  0  0  0  0  0  0  0  0
   -3.3031   -1.2519   -0.0017 O   0  0  0  0  0  0  0  0  0  0  0  0
   -2.0429    0.7390   -0.0004 C   0  0  0  0  0  0  0  0  0  0  0  0
   -0.8577   -0.2285    0.0011 C   0  0  0  0  0  0  0  0  0  0  0  0
    0.4496    0.5664   -0.0005 C   0  0  0  0  0  0  0  0  0  0  0  0
    1.6348   -0.4011    0.0010 C   0  0  0  0  0  0  0  0  0  0  0  0
    2.9421    0.3938   -0.0006 C   0  0  0  0  0  0  0  0  0  0  0  0
    4.1274   -0.5737    0.0009 C   0  0  0  0  0  0  0  0  0  0  0  0
    5.4346    0.2212   -0.0008 C   0  0  0  0  0  0  0  0  0  0  0  0
   -5.3342    0.0981    0.0013 H   0  0  0  0  0  0  0  0  0  0  0  0
   -1.9996    1.3652   -0.8915 H   0  0  0  0  0  0  0  0  0  0  0  0
   -1.9993    1.3684    0.8884 H   0  0  0  0  0  0  0  0  0  0  0  0
   -0.9010   -0.8547    0.8922 H   0  0  0  0  0  0  0  0  0  0  0  0
   -0.9013   -0.8579   -0.8877 H   0  0  0  0  0  0  0  0  0  0  0  0
    0.4929    1.1926   -0.8917 H   0  0  0  0  0  0  0  0  0  0  0  0
    0.4932    1.1958    0.8883 H   0  0  0  0  0  0  0  0  0  0  0  0
    1.5915   -1.0273    0.8921 H   0  0  0  0  0  0  0  0  0  0  0  0
    1.5912   -1.0305   -0.8878 H   0  0  0  0  0  0  0  0  0  0  0  0
    2.9854    1.0200   -0.8918 H   0  0  0  0  0  0  0  0  0  0  0  0
    2.9857    1.0232    0.8882 H   0  0  0  0  0  0  0  0  0  0  0  0
    4.0840   -1.1999    0.8920 H   0  0  0  0  0  0  0  0  0  0  0  0
    4.0837   -1.2031   -0.8880 H   0  0  0  0  0  0  0  0  0  0  0  0
    6.2790   -0.4681    0.0003 H   0  0  0  0  0  0  0  0  0  0  0  0
    5.4780    0.8474   -0.8919 H   0  0  0  0  0  0  0  0  0  0  0  0
    5.4783    0.8506    0.8881 H   0  0  0  0  0  0  0  0  0  0  0  0
  1  2  1  0  0  0  0
  4  5  1  0  0  0  0
  6  7  1  0  0  0  0
  5  6  1  0  0  0  0
  1  4  1  0  0  0  0
  1  3  2  0  0  0  0
  9 10  1  0  0  0  0
  8  9  1  0  0  0  0
  7  8  1  0  0  0  0
  2 11  1  0  0  0  0
  4 12  1  0  0  0  0
  4 13  1  0  0  0  0
  5 14  1  0  0  0  0
  5 15  1  0  0  0  0
  6 16  1  0  0  0  0
  6 17  1  0  0  0  0
  7 18  1  0  0  0  0
  7 19  1  0  0  0  0
  8 20  1  0  0  0  0
  8 21  1  0  0  0  0
  9 22  1  0  0  0  0
  9 23  1  0  0  0  0
 10 24  1  0  0  0  0
 10 25  1  0  0  0  0
 10 26  1  0  0  0  0
M  END
> <NSC>
5024

> <DTP_NAMES>
n-Caprylic acid
n-Octanoic acid
n-Octoic acid
n-Octylic acid
neo-Fat 8
Caprylic acid
CAPRYLIC ACID
Enantic acid
Octanoic acid
Octanoic acid (mixed isomers)
Octanoic acid (8CI9CI)
Octic acid
Octylic acid
WLN: QV7
0ctanoic acid
1-Heptanecarboxylic acid

> <CAS_RN>
124-07-2

> <ORIGIN>
DTP FEB 2003

> <E_UNIQUE_ID>
NCI-Open_09-03_NSC_5024

> <E_NSC>
5024

> <E_CAS>
124-07-2

> <E_NAME>
NSC 5024

> <E_STEREO_SPECIFIED>
no_stereocenter

> <E_COMPOUND_TYPE>
normal

> <E_THREED_SOURCE>
CORINA 2.6

> <E_SMILES>
C(O)(CCCCCCC)=O

> <E_FORMULA>
C8H16O2

> <E_HASHY>
8154C636D27F47B7

> <E_HASHSY>
8154C636D27F47B7

> <E_TAUTO_HASH>
8154C636D27F47B7

> <E_STEREO_TAUTO_HASH>
8154C636D27F47B7

> <E_MAXFRAG_HASHY>
8154C636D27F47B7

> <E_MAXFRAG_HASHSY>
8154C636D27F47B7

> <E_MAXFRAG_HASHTY>
8154C636D27F47B7

> <E_MAXFRAG_HASHSTY>
8154C636D27F47B7

> <E_MULTIFRAG>
single_fragment

> <E_ORIGIN>
NCI Open Database, DTP releases from Oct 1999, Aug 2000, Feb 2003, and Sep 2003 combined by CADD/LMC/NCI

> <E_DB_VERSION>
NULL

> <E_DB_YEAR>
2003

> <E_DB_TYPE>
government public

> <E_IS_PUBLIC>
public

> <E_SOURCE>
NCI

> <E_CONTEXT>
compound screened in anti-cancer and/or anti-HIV assays

> <E_SAMPLES_AVAIL>
yes

> <E_SUPPLIER_TYPE>
repository

> <E_CACTVS_VERSION>
3.245

>  <E_ICHI>
<IChI version="0.932Beta">
 <structure number="1" id.name="" id.value="">
  <identifier version="0.932Beta" tautomeric="0">
   <basic>C8H16O2,1H3-2H2-3H2-4H2-5H2-6H2-7H2-8(9)10H</basic>
   <charge></charge>
  </identifier>
  <identifier.auxiliary-info version="0.932Beta" tautomeric="0">
   <!-- Auxiliary info is not a part of the identifier, it is not unique -->
   <atom.orig-nbr>10,9,8,7,6,5,4,1,3,2</atom.orig-nbr>
   <atom.equivalence></atom.equivalence>
  </identifier.auxiliary-info>
  <identifier version="0.932Beta" tautomeric="1">
   <basic>C8H16O2,1H3-2H2-3H2-4H2-5H2-6H2-7H2-8(9)10,(H,9,10)</basic>
   <charge></charge>
  </identifier>
  <identifier.auxiliary-info version="0.932Beta" tautomeric="1">
   <!-- Auxiliary info is not a part of the identifier, it is not unique -->
   <atom.orig-nbr>10,9,8,7,6,5,4,1,2,3</atom.orig-nbr>
   <atom.equivalence>(9,10)</atom.equivalence>
   <tgroup.equivalence></tgroup.equivalence>
  </identifier.auxiliary-info>
 </structure>
</IChI>
