# Supplementary material for: Predicting pKa values from EEM atomic charges
Source: J Cheminform. 2013 Apr 10;5:18. doi: 10.1186/1758-2946-5-18 (PMC3663834; doi:10.1186/1758-2946-5-18)
Supplement: Supplementary file 2 — Additional file 2: Molecules. The SDF files with the structures of the molecules and also their dissociated forms. (ZIP 310 KB) [file 13321_2012_461_MOESM2_ESM.zip › molecules/carboxylic_acids/NSC_5025.sdf]

NSC 5025
ROtclserve09080315553D 0   0.00000     0.00000  4971
 
 32 31  0  0  0  0  0  0  0  0999 V2000
   -4.5290   -0.0718    0.0012 C   0  0  0  0  0  0  0  0  0  0  0  0
   -5.7184    0.5504    0.0003 O   0  0  0  0  0  0  0  0  0  0  0  0
   -4.4787   -1.2790   -0.0019 O   0  0  0  0  0  0  0  0  0  0  0  0
   -3.2564    0.7354   -0.0003 C   0  0  0  0  0  0  0  0  0  0  0  0
   -2.0531   -0.2095    0.0011 C   0  0  0  0  0  0  0  0  0  0  0  0
   -0.7611    0.6100   -0.0004 C   0  0  0  0  0  0  0  0  0  0  0  0
    0.4422   -0.3350    0.0010 C   0  0  0  0  0  0  0  0  0  0  0  0
    1.7342    0.4845   -0.0005 C   0  0  0  0  0  0  0  0  0  0  0  0
    2.9375   -0.4605    0.0008 C   0  0  0  0  0  0  0  0  0  0  0  0
    4.2295    0.3590   -0.0007 C   0  0  0  0  0  0  0  0  0  0  0  0
    5.4329   -0.5860    0.0007 C   0  0  0  0  0  0  0  0  0  0  0  0
    6.7249    0.2335   -0.0008 C   0  0  0  0  0  0  0  0  0  0  0  0
   -6.5350    0.0325    0.0012 H   0  0  0  0  0  0  0  0  0  0  0  0
   -3.2249    1.3625   -0.8913 H   0  0  0  0  0  0  0  0  0  0  0  0
   -3.2247    1.3654    0.8886 H   0  0  0  0  0  0  0  0  0  0  0  0
   -2.0846   -0.8366    0.8921 H   0  0  0  0  0  0  0  0  0  0  0  0
   -2.0848   -0.8395   -0.8879 H   0  0  0  0  0  0  0  0  0  0  0  0
   -0.7296    1.2370   -0.8914 H   0  0  0  0  0  0  0  0  0  0  0  0
   -0.7294    1.2399    0.8885 H   0  0  0  0  0  0  0  0  0  0  0  0
    0.4107   -0.9621    0.8920 H   0  0  0  0  0  0  0  0  0  0  0  0
    0.4105   -0.9650   -0.8880 H   0  0  0  0  0  0  0  0  0  0  0  0
    1.7657    1.1115   -0.8916 H   0  0  0  0  0  0  0  0  0  0  0  0
    1.7659    1.1145    0.8884 H   0  0  0  0  0  0  0  0  0  0  0  0
    2.9060   -1.0875    0.8919 H   0  0  0  0  0  0  0  0  0  0  0  0
    2.9058   -1.0905   -0.8881 H   0  0  0  0  0  0  0  0  0  0  0  0
    4.2610    0.9861   -0.8917 H   0  0  0  0  0  0  0  0  0  0  0  0
    4.2613    0.9890    0.8883 H   0  0  0  0  0  0  0  0  0  0  0  0
    5.4014   -1.2130    0.8918 H   0  0  0  0  0  0  0  0  0  0  0  0
    5.4011   -1.2159   -0.8882 H   0  0  0  0  0  0  0  0  0  0  0  0
    7.5821   -0.4397    0.0002 H   0  0  0  0  0  0  0  0  0  0  0  0
    6.7564    0.8606   -0.8918 H   0  0  0  0  0  0  0  0  0  0  0  0
    6.7566    0.8635    0.8882 H   0  0  0  0  0  0  0  0  0  0  0  0
  6  7  1  0  0  0  0
  5  6  1  0  0  0  0
  1  2  1  0  0  0  0
  4  5  1  0  0  0  0
  1  4  1  0  0  0  0
  1  3  2  0  0  0  0
  7  8  1  0  0  0  0
  8  9  1  0  0  0  0
 11 12  1  0  0  0  0
 10 11  1  0  0  0  0
  9 10  1  0  0  0  0
  2 13  1  0  0  0  0
  4 14  1  0  0  0  0
  4 15  1  0  0  0  0
  5 16  1  0  0  0  0
  5 17  1  0  0  0  0
  6 18  1  0  0  0  0
  6 19  1  0  0  0  0
  7 20  1  0  0  0  0
  7 21  1  0  0  0  0
  8 22  1  0  0  0  0
  8 23  1  0  0  0  0
  9 24  1  0  0  0  0
  9 25  1  0  0  0  0
 10 26  1  0  0  0  0
 10 27  1  0  0  0  0
 11 28  1  0  0  0  0
 11 29  1  0  0  0  0
 12 30  1  0  0  0  0
 12 31  1  0  0  0  0
 12 32  1  0  0  0  0
M  END
> <NSC>
5025

> <DTP_NAMES>
n-Capric acid
n-Decanoic acid
n-Decoic acid
n-Decylic acid
neo-Fat 10
Capric acid
Caprinic acid
Caprynic acid
CAPRIC ACID
Decanoic acid (8CI9CI)
Decoic acid
Decylic acid
WLN: QV9
1-Nonanecarboxylic acid

> <CAS_RN>
334-48-5

> <ORIGIN>
DTP FEB 2003

> <E_UNIQUE_ID>
NCI-Open_09-03_NSC_5025

> <E_NSC>
5025

> <E_CAS>
334-48-5

> <E_NAME>
NSC 5025

> <E_STEREO_SPECIFIED>
no_stereocenter

> <E_COMPOUND_TYPE>
normal

> <E_THREED_SOURCE>
CORINA 2.6

> <E_SMILES>
C(O)(CCCCCCCCC)=O

> <E_FORMULA>
C10H20O2

> <E_HASHY>
AB2FD1F8E3E06DF4

> <E_HASHSY>
AB2FD1F8E3E06DF4

> <E_TAUTO_HASH>
AB2FD1F8E3E06DF4

> <E_STEREO_TAUTO_HASH>
AB2FD1F8E3E06DF4

> <E_MAXFRAG_HASHY>
AB2FD1F8E3E06DF4

> <E_MAXFRAG_HASHSY>
AB2FD1F8E3E06DF4

> <E_MAXFRAG_HASHTY>
AB2FD1F8E3E06DF4

> <E_MAXFRAG_HASHSTY>
AB2FD1F8E3E06DF4

> <E_MULTIFRAG>
single_fragment

> <E_ORIGIN>
NCI Open Database, DTP releases from Oct 1999, Aug 2000, Feb 2003, and Sep 2003 combined by CADD/LMC/NCI

> <E_DB_VERSION>
NULL

> <E_DB_YEAR>
2003

> <E_DB_TYPE>
government public

> <E_IS_PUBLIC>
public

> <E_SOURCE>
NCI

> <E_CONTEXT>
compound screened in anti-cancer and/or anti-HIV assays

> <E_SAMPLES_AVAIL>
yes

> <E_SUPPLIER_TYPE>
repository

> <E_CACTVS_VERSION>
3.245

>  <E_ICHI>
<IChI version="0.932Beta">
 <structure number="1" id.name="" id.value="">
  <identifier version="0.932Beta" tautomeric="0">
   <basic>C10H20O2,1H3-2H2-3H2-4H2-5H2-6H2-7H2-8H2-9H2-10(11)12H</basic>
   <charge></charge>
  </identifier>
  <identifier.auxiliary-info version="0.932Beta" tautomeric="0">
   <!-- Auxiliary info is not a part of the identifier, it is not unique -->
   <atom.orig-nbr>12,11,10,9,8,7,6,5,4,1,3,2</atom.orig-nbr>
   <atom.equivalence></atom.equivalence>
  </identifier.auxiliary-info>
  <identifier version="0.932Beta" tautomeric="1">
   <basic>C10H20O2,1H3-2H2-3H2-4H2-5H2-6H2-7H2-8H2-9H2-10(11)12,(H,11,12)</basic>
   <charge></charge>
  </identifier>
  <identifier.auxiliary-info version="0.932Beta" tautomeric="1">
   <!-- Auxiliary info is not a part of the identifier, it is not unique -->
   <atom.orig-nbr>12,11,10,9,8,7,6,5,4,1,2,3</atom.orig-nbr>
   <atom.equivalence>(11,12)</atom.equivalence>
   <tgroup.equivalence></tgroup.equivalence>
  </identifier.auxiliary-info>
 </structure>
</IChI>
