# Supplementary material for: Predicting pKa values from EEM atomic charges
Source: J Cheminform. 2013 Apr 10;5:18. doi: 10.1186/1758-2946-5-18 (PMC3663834; doi:10.1186/1758-2946-5-18)
Supplement: Supplementary file 2 — Additional file 2: Molecules. The SDF files with the structures of the molecules and also their dissociated forms. (ZIP 310 KB) [file 13321_2012_461_MOESM2_ESM.zip › molecules/carboxylic_acids/NSC_5026.sdf]

NSC 5026
ROtclserve09080315553D 0   0.00000     0.00000  4972
 
 38 37  0  0  0  0  0  0  0  0999 V2000
   -5.7416   -0.0978    0.0011 C   0  0  0  0  0  0  0  0  0  0  0  0
   -6.9383    0.5101    0.0003 O   0  0  0  0  0  0  0  0  0  0  0  0
   -5.6768   -1.3043   -0.0021 O   0  0  0  0  0  0  0  0  0  0  0  0
   -4.4788    0.7246   -0.0003 C   0  0  0  0  0  0  0  0  0  0  0  0
   -3.2642   -0.2059    0.0010 C   0  0  0  0  0  0  0  0  0  0  0  0
   -1.9821    0.6291   -0.0004 C   0  0  0  0  0  0  0  0  0  0  0  0
   -0.7675   -0.3014    0.0009 C   0  0  0  0  0  0  0  0  0  0  0  0
    0.5146    0.5336   -0.0005 C   0  0  0  0  0  0  0  0  0  0  0  0
    1.7291   -0.3969    0.0008 C   0  0  0  0  0  0  0  0  0  0  0  0
    3.0112    0.4381   -0.0006 C   0  0  0  0  0  0  0  0  0  0  0  0
    4.2258   -0.4924    0.0007 C   0  0  0  0  0  0  0  0  0  0  0  0
    5.5079    0.3426   -0.0007 C   0  0  0  0  0  0  0  0  0  0  0  0
    6.7224   -0.5879    0.0006 C   0  0  0  0  0  0  0  0  0  0  0  0
    8.0045    0.2470   -0.0008 C   0  0  0  0  0  0  0  0  0  0  0  0
   -7.7487   -0.0176    0.0012 H   0  0  0  0  0  0  0  0  0  0  0  0
   -4.4548    1.3521   -0.8912 H   0  0  0  0  0  0  0  0  0  0  0  0
   -4.4546    1.3548    0.8888 H   0  0  0  0  0  0  0  0  0  0  0  0
   -3.2882   -0.8334    0.8920 H   0  0  0  0  0  0  0  0  0  0  0  0
   -3.2883   -0.8360   -0.8880 H   0  0  0  0  0  0  0  0  0  0  0  0
   -1.9581    1.2566   -0.8913 H   0  0  0  0  0  0  0  0  0  0  0  0
   -1.9580    1.2593    0.8887 H   0  0  0  0  0  0  0  0  0  0  0  0
   -0.7915   -0.9289    0.8919 H   0  0  0  0  0  0  0  0  0  0  0  0
   -0.7917   -0.9316   -0.8881 H   0  0  0  0  0  0  0  0  0  0  0  0
    0.5385    1.1611   -0.8914 H   0  0  0  0  0  0  0  0  0  0  0  0
    0.5387    1.1638    0.8886 H   0  0  0  0  0  0  0  0  0  0  0  0
    1.7051   -1.0244    0.8918 H   0  0  0  0  0  0  0  0  0  0  0  0
    1.7050   -1.0271   -0.8882 H   0  0  0  0  0  0  0  0  0  0  0  0
    3.0352    1.0656   -0.8915 H   0  0  0  0  0  0  0  0  0  0  0  0
    3.0354    1.0683    0.8885 H   0  0  0  0  0  0  0  0  0  0  0  0
    4.2018   -1.1199    0.8917 H   0  0  0  0  0  0  0  0  0  0  0  0
    4.2016   -1.1226   -0.8883 H   0  0  0  0  0  0  0  0  0  0  0  0
    5.5318    0.9701   -0.8916 H   0  0  0  0  0  0  0  0  0  0  0  0
    5.5320    0.9727    0.8884 H   0  0  0  0  0  0  0  0  0  0  0  0
    6.6984   -1.2154    0.8916 H   0  0  0  0  0  0  0  0  0  0  0  0
    6.6983   -1.2181   -0.8884 H   0  0  0  0  0  0  0  0  0  0  0  0
    8.8698   -0.4158    0.0002 H   0  0  0  0  0  0  0  0  0  0  0  0
    8.0285    0.8746   -0.8917 H   0  0  0  0  0  0  0  0  0  0  0  0
    8.0287    0.8772    0.8883 H   0  0  0  0  0  0  0  0  0  0  0  0
  8  9  1  0  0  0  0
  7  8  1  0  0  0  0
  6  7  1  0  0  0  0
  1  2  1  0  0  0  0
 13 14  1  0  0  0  0
  5  6  1  0  0  0  0
  1  4  1  0  0  0  0
 12 13  1  0  0  0  0
  1  3  2  0  0  0  0
  4  5  1  0  0  0  0
 11 12  1  0  0  0  0
 10 11  1  0  0  0  0
  9 10  1  0  0  0  0
  2 15  1  0  0  0  0
  4 16  1  0  0  0  0
  4 17  1  0  0  0  0
  5 18  1  0  0  0  0
  5 19  1  0  0  0  0
  6 20  1  0  0  0  0
  6 21  1  0  0  0  0
  7 22  1  0  0  0  0
  7 23  1  0  0  0  0
  8 24  1  0  0  0  0
  8 25  1  0  0  0  0
  9 26  1  0  0  0  0
  9 27  1  0  0  0  0
 10 28  1  0  0  0  0
 10 29  1  0  0  0  0
 11 30  1  0  0  0  0
 11 31  1  0  0  0  0
 12 32  1  0  0  0  0
 12 33  1  0  0  0  0
 13 34  1  0  0  0  0
 13 35  1  0  0  0  0
 14 36  1  0  0  0  0
 14 37  1  0  0  0  0
 14 38  1  0  0  0  0
M  END
> <NSC>
5026

> <DTP_NAMES>
n-Dodecanoic acid
neo-Fat 12
Aliphat No. 4
ABL
C-1297
Coconut oil fatty acids
Dodecanoic acid (9CI)
Dodecylic acid
Duodecylic acid
Hydrofol acid 1255
Hydrofol acid 1295
Lauric acid
Laurostearic acid
LAURIC ACID
Neo-Fat 12
Neo-Fat 12-43
Ninol AA62 extra
Univol U-314
Vulvic acid
Wecoline 1295
WLN: QV11
1-Undecanecarboxylic acid

> <CAS_RN>
143-07-7

> <ORIGIN>
DTP FEB 2003

> <E_UNIQUE_ID>
NCI-Open_09-03_NSC_5026

> <E_NSC>
5026

> <E_CAS>
143-07-7

> <E_NAME>
NSC 5026

> <E_STEREO_SPECIFIED>
no_stereocenter

> <E_COMPOUND_TYPE>
normal

> <E_THREED_SOURCE>
CORINA 2.6

> <E_SMILES>
C(O)(CCCCCCCCCCC)=O

> <E_FORMULA>
C12H24O2

> <E_HASHY>
967EA0AD64EF1566

> <E_HASHSY>
967EA0AD64EF1566

> <E_TAUTO_HASH>
967EA0AD64EF1566

> <E_STEREO_TAUTO_HASH>
967EA0AD64EF1566

> <E_MAXFRAG_HASHY>
967EA0AD64EF1566

> <E_MAXFRAG_HASHSY>
967EA0AD64EF1566

> <E_MAXFRAG_HASHTY>
967EA0AD64EF1566

> <E_MAXFRAG_HASHSTY>
967EA0AD64EF1566

> <E_MULTIFRAG>
single_fragment

> <E_ORIGIN>
NCI Open Database, DTP releases from Oct 1999, Aug 2000, Feb 2003, and Sep 2003 combined by CADD/LMC/NCI

> <E_DB_VERSION>
NULL

> <E_DB_YEAR>
2003

> <E_DB_TYPE>
government public

> <E_IS_PUBLIC>
public

> <E_SOURCE>
NCI

> <E_CONTEXT>
compound screened in anti-cancer and/or anti-HIV assays

> <E_SAMPLES_AVAIL>
yes

> <E_SUPPLIER_TYPE>
repository

> <E_CACTVS_VERSION>
3.245

>  <E_ICHI>
<IChI version="0.932Beta">
 <structure number="1" id.name="" id.value="">
  <identifier version="0.932Beta" tautomeric="0">
   <basic>C12H24O2,1H3-2H2-3H2-4H2-5H2-6H2-7H2-8H2-9H2-10H2-11H2-12(13)14H</basic>
   <charge></charge>
  </identifier>
  <identifier.auxiliary-info version="0.932Beta" tautomeric="0">
   <!-- Auxiliary info is not a part of the identifier, it is not unique -->
   <atom.orig-nbr>14,13,12,11,10,9,8,7,6,5,4,1,3,2</atom.orig-nbr>
   <atom.equivalence></atom.equivalence>
  </identifier.auxiliary-info>
  <identifier version="0.932Beta" tautomeric="1">
   <basic>C12H24O2,1H3-2H2-3H2-4H2-5H2-6H2-7H2-8H2-9H2-10H2-11H2-12(13)14,(H,13,14)</basic>
   <charge></charge>
  </identifier>
  <identifier.auxiliary-info version="0.932Beta" tautomeric="1">
   <!-- Auxiliary info is not a part of the identifier, it is not unique -->
   <atom.orig-nbr>14,13,12,11,10,9,8,7,6,5,4,1,2,3</atom.orig-nbr>
   <atom.equivalence>(13,14)</atom.equivalence>
   <tgroup.equivalence></tgroup.equivalence>
  </identifier.auxiliary-info>
 </structure>
</IChI>
