# Supplementary material for: Predicting pKa values from EEM atomic charges
Source: J Cheminform. 2013 Apr 10;5:18. doi: 10.1186/1758-2946-5-18 (PMC3663834; doi:10.1186/1758-2946-5-18)
Supplement: Supplementary file 2 — Additional file 2: Molecules. The SDF files with the structures of the molecules and also their dissociated forms. (ZIP 310 KB) [file 13321_2012_461_MOESM2_ESM.zip › molecules/carboxylic_acids/NSC_5028.sdf]

NSC 5028
ROtclserve09080315553D 0   0.00000     0.00000  4974
 
 44 43  0  0  0  0  0  0  0  0999 V2000
    6.9630   -0.1212    0.0012 C   0  0  0  0  0  0  0  0  0  0  0  0
    6.8885   -1.3272    0.0005 O   0  0  0  0  0  0  0  0  0  0  0  0
    8.1647    0.4769   -0.0040 O   0  0  0  0  0  0  0  0  0  0  0  0
    5.7069    0.7114    0.0015 C   0  0  0  0  0  0  0  0  0  0  0  0
    4.4849   -0.2092    0.0008 C   0  0  0  0  0  0  0  0  0  0  0  0
    3.2096    0.6361    0.0012 C   0  0  0  0  0  0  0  0  0  0  0  0
    1.9875   -0.2844    0.0005 C   0  0  0  0  0  0  0  0  0  0  0  0
    0.7123    0.5609    0.0008 C   0  0  0  0  0  0  0  0  0  0  0  0
   -0.5098   -0.3597    0.0002 C   0  0  0  0  0  0  0  0  0  0  0  0
   -1.7851    0.4857    0.0005 C   0  0  0  0  0  0  0  0  0  0  0  0
   -3.0072   -0.4349   -0.0001 C   0  0  0  0  0  0  0  0  0  0  0  0
   -4.2824    0.4104    0.0002 C   0  0  0  0  0  0  0  0  0  0  0  0
   -5.5045   -0.5101   -0.0005 C   0  0  0  0  0  0  0  0  0  0  0  0
   -6.7798    0.3352   -0.0002 C   0  0  0  0  0  0  0  0  0  0  0  0
   -8.0019   -0.5854   -0.0008 C   0  0  0  0  0  0  0  0  0  0  0  0
   -9.2771    0.2599   -0.0005 C   0  0  0  0  0  0  0  0  0  0  0  0
    8.9707   -0.0574   -0.0082 H   0  0  0  0  0  0  0  0  0  0  0  0
    5.6879    1.3399    0.8918 H   0  0  0  0  0  0  0  0  0  0  0  0
    5.6881    1.3409   -0.8882 H   0  0  0  0  0  0  0  0  0  0  0  0
    4.5039   -0.8377   -0.8895 H   0  0  0  0  0  0  0  0  0  0  0  0
    4.5037   -0.8387    0.8905 H   0  0  0  0  0  0  0  0  0  0  0  0
    3.1905    1.2647    0.8915 H   0  0  0  0  0  0  0  0  0  0  0  0
    3.1907    1.2657   -0.8885 H   0  0  0  0  0  0  0  0  0  0  0  0
    2.0066   -0.9130   -0.8898 H   0  0  0  0  0  0  0  0  0  0  0  0
    2.0064   -0.9139    0.8901 H   0  0  0  0  0  0  0  0  0  0  0  0
    0.6932    1.1894    0.8911 H   0  0  0  0  0  0  0  0  0  0  0  0
    0.6934    1.1904   -0.8888 H   0  0  0  0  0  0  0  0  0  0  0  0
   -0.4908   -0.9882   -0.8901 H   0  0  0  0  0  0  0  0  0  0  0  0
   -0.4910   -0.9892    0.8898 H   0  0  0  0  0  0  0  0  0  0  0  0
   -1.8041    1.1142    0.8908 H   0  0  0  0  0  0  0  0  0  0  0  0
   -1.8039    1.1152   -0.8891 H   0  0  0  0  0  0  0  0  0  0  0  0
   -2.9881   -1.0634   -0.8905 H   0  0  0  0  0  0  0  0  0  0  0  0
   -2.9883   -1.0644    0.8895 H   0  0  0  0  0  0  0  0  0  0  0  0
   -4.3015    1.0390    0.8905 H   0  0  0  0  0  0  0  0  0  0  0  0
   -4.3013    1.0399   -0.8895 H   0  0  0  0  0  0  0  0  0  0  0  0
   -5.4855   -1.1387   -0.8908 H   0  0  0  0  0  0  0  0  0  0  0  0
   -5.4857   -1.1397    0.8892 H   0  0  0  0  0  0  0  0  0  0  0  0
   -6.7988    0.9637    0.8902 H   0  0  0  0  0  0  0  0  0  0  0  0
   -6.7986    0.9647   -0.8898 H   0  0  0  0  0  0  0  0  0  0  0  0
   -7.9828   -1.2139   -0.8911 H   0  0  0  0  0  0  0  0  0  0  0  0
   -7.9830   -1.2149    0.8888 H   0  0  0  0  0  0  0  0  0  0  0  0
  -10.1478   -0.3959   -0.0009 H   0  0  0  0  0  0  0  0  0  0  0  0
   -9.2962    0.8885    0.8898 H   0  0  0  0  0  0  0  0  0  0  0  0
   -9.2960    0.8895   -0.8901 H   0  0  0  0  0  0  0  0  0  0  0  0
 10 11  1  0  0  0  0
  1  2  2  0  0  0  0
  9 10  1  0  0  0  0
  6  7  1  0  0  0  0
  1  3  1  0  0  0  0
  5  6  1  0  0  0  0
  4  5  1  0  0  0  0
  1  4  1  0  0  0  0
 11 12  1  0  0  0  0
  8  9  1  0  0  0  0
  7  8  1  0  0  0  0
 12 13  1  0  0  0  0
 15 16  1  0  0  0  0
 14 15  1  0  0  0  0
 13 14  1  0  0  0  0
  3 17  1  0  0  0  0
  4 18  1  0  0  0  0
  4 19  1  0  0  0  0
  5 20  1  0  0  0  0
  5 21  1  0  0  0  0
  6 22  1  0  0  0  0
  6 23  1  0  0  0  0
  7 24  1  0  0  0  0
  7 25  1  0  0  0  0
  8 26  1  0  0  0  0
  8 27  1  0  0  0  0
  9 28  1  0  0  0  0
  9 29  1  0  0  0  0
 10 30  1  0  0  0  0
 10 31  1  0  0  0  0
 11 32  1  0  0  0  0
 11 33  1  0  0  0  0
 12 34  1  0  0  0  0
 12 35  1  0  0  0  0
 13 36  1  0  0  0  0
 13 37  1  0  0  0  0
 14 38  1  0  0  0  0
 14 39  1  0  0  0  0
 15 40  1  0  0  0  0
 15 41  1  0  0  0  0
 16 42  1  0  0  0  0
 16 43  1  0  0  0  0
 16 44  1  0  0  0  0
M  END
> <NSC>
5028

> <DTP_NAMES>
n-Tetradecanoic acid
n-Tetradecoic acid
neo-Fat 14
Coconut oil fatty acids
Crodacid
Emery 655
Hydrofol acid 1495
Myristic acid (8CI)
MYRISTIC ACID
Tetradecanoic acid (9CI)
Univol U 316S
WLN: QV13
1-Tridecanecarboxylic acid

> <CAS_RN>
544-63-8

> <ORIGIN>
DTP FEB 2003

> <E_UNIQUE_ID>
NCI-Open_09-03_NSC_5028

> <E_NSC>
5028

> <E_CAS>
544-63-8

> <E_NAME>
NSC 5028

> <E_STEREO_SPECIFIED>
no_stereocenter

> <E_COMPOUND_TYPE>
normal

> <E_THREED_SOURCE>
CORINA 2.6

> <E_SMILES>
C(=O)(O)CCCCCCCCCCCCC

> <E_FORMULA>
C14H28O2

> <E_HASHY>
04FBD7BD594CA364

> <E_HASHSY>
04FBD7BD594CA364

> <E_TAUTO_HASH>
04FBD7BD594CA364

> <E_STEREO_TAUTO_HASH>
04FBD7BD594CA364

> <E_MAXFRAG_HASHY>
04FBD7BD594CA364

> <E_MAXFRAG_HASHSY>
04FBD7BD594CA364

> <E_MAXFRAG_HASHTY>
04FBD7BD594CA364

> <E_MAXFRAG_HASHSTY>
04FBD7BD594CA364

> <E_MULTIFRAG>
single_fragment

> <E_ORIGIN>
NCI Open Database, DTP releases from Oct 1999, Aug 2000, Feb 2003, and Sep 2003 combined by CADD/LMC/NCI

> <E_DB_VERSION>
NULL

> <E_DB_YEAR>
2003

> <E_DB_TYPE>
government public

> <E_IS_PUBLIC>
public

> <E_SOURCE>
NCI

> <E_CONTEXT>
compound screened in anti-cancer and/or anti-HIV assays

> <E_SAMPLES_AVAIL>
yes

> <E_SUPPLIER_TYPE>
repository

> <E_CACTVS_VERSION>
3.245

>  <E_ICHI>
<IChI version="0.932Beta">
 <structure number="1" id.name="" id.value="">
  <identifier version="0.932Beta" tautomeric="0">
   <basic>C14H28O2,1H3-2H2-3H2-4H2-5H2-6H2-7H2-8H2-9H2-10H2-11H2-12H2-13H2-14(15)16H</basic>
   <charge></charge>
  </identifier>
  <identifier.auxiliary-info version="0.932Beta" tautomeric="0">
   <!-- Auxiliary info is not a part of the identifier, it is not unique -->
   <atom.orig-nbr>16,15,14,13,12,11,10,9,8,7,6,5,4,1,2,3</atom.orig-nbr>
   <atom.equivalence></atom.equivalence>
  </identifier.auxiliary-info>
  <identifier version="0.932Beta" tautomeric="1">
   <basic>C14H28O2,1H3-2H2-3H2-4H2-5H2-6H2-7H2-8H2-9H2-10H2-11H2-12H2-13H2-14(15)16,(H,15,16)</basic>
   <charge></charge>
  </identifier>
  <identifier.auxiliary-info version="0.932Beta" tautomeric="1">
   <!-- Auxiliary info is not a part of the identifier, it is not unique -->
   <atom.orig-nbr>16,15,14,13,12,11,10,9,8,7,6,5,4,1,2,3</atom.orig-nbr>
   <atom.equivalence>(15,16)</atom.equivalence>
   <tgroup.equivalence></tgroup.equivalence>
  </identifier.auxiliary-info>
 </structure>
</IChI>
