# Supplementary material for: Predicting pKa values from EEM atomic charges
Source: J Cheminform. 2013 Apr 10;5:18. doi: 10.1186/1758-2946-5-18 (PMC3663834; doi:10.1186/1758-2946-5-18)
Supplement: Supplementary file 2 — Additional file 2: Molecules. The SDF files with the structures of the molecules and also their dissociated forms. (ZIP 310 KB) [file 13321_2012_461_MOESM2_ESM.zip › molecules/carboxylic_acids/NSC_5165.sdf]

NSC 5165
ROtclserve09080315563D 0   0.00000     0.00000  5103
 
 23 23  0  0  0  0  0  0  0  0999 V2000
   -0.4280    0.2462    0.0028 C   0  0  0  0  0  0  0  0  0  0  0  0
   -0.4215    1.6318    0.0014 C   0  0  0  0  0  0  0  0  0  0  0  0
   -1.6380   -0.4409    0.0012 C   0  0  0  0  0  0  0  0  0  0  0  0
   -1.6155    2.3285   -0.0014 C   0  0  0  0  0  0  0  0  0  0  0  0
   -2.8312    0.2635   -0.0017 C   0  0  0  0  0  0  0  0  0  0  0  0
   -2.8178    1.6459   -0.0025 C   0  0  0  0  0  0  0  0  0  0  0  0
   -1.6495   -1.8008    0.0020 O   0  0  0  0  0  0  0  0  0  0  0  0
    0.7458   -0.4408   -0.0001 O   0  0  0  0  0  0  0  0  0  0  0  0
   -3.0210   -2.2023    0.0000 C   0  0  0  0  0  0  0  0  0  0  0  0
    1.7932    0.5313    0.0025 C   0  0  0  0  0  0  0  0  0  0  0  0
    3.1279   -0.1685   -0.0005 C   0  0  0  0  0  0  0  0  0  0  0  0
    3.1771   -1.3758   -0.0045 O   0  0  0  0  0  0  0  0  0  0  0  0
    4.2621    0.5494    0.0012 O   0  0  0  0  0  0  0  0  0  0  0  0
    0.5163    2.1674    0.0030 H   0  0  0  0  0  0  0  0  0  0  0  0
   -1.6091    3.4085   -0.0024 H   0  0  0  0  0  0  0  0  0  0  0  0
   -3.7718   -0.2673   -0.0022 H   0  0  0  0  0  0  0  0  0  0  0  0
   -3.7485    2.1938   -0.0044 H   0  0  0  0  0  0  0  0  0  0  0  0
   -3.0810   -3.2906    0.0006 H   0  0  0  0  0  0  0  0  0  0  0  0
   -3.5155   -1.8106    0.8889 H   0  0  0  0  0  0  0  0  0  0  0  0
   -3.5126   -1.8117   -0.8910 H   0  0  0  0  0  0  0  0  0  0  0  0
    1.7095    1.1579   -0.8855 H   0  0  0  0  0  0  0  0  0  0  0  0
    1.7105    1.1522    0.8945 H   0  0  0  0  0  0  0  0  0  0  0  0
    5.1185    0.1004   -0.0008 H   0  0  0  0  0  0  0  0  0  0  0  0
  1  3  2  0  0  0  0
  1  2  1  0  0  0  0
  1  8  1  0  0  0  0
  2  4  2  0  0  0  0
  7  9  1  0  0  0  0
  3  7  1  0  0  0  0
  5  6  2  0  0  0  0
  4  6  1  0  0  0  0
  3  5  1  0  0  0  0
 11 12  2  0  0  0  0
  8 10  1  0  0  0  0
 10 11  1  0  0  0  0
 11 13  1  0  0  0  0
  2 14  1  0  0  0  0
  4 15  1  0  0  0  0
  5 16  1  0  0  0  0
  6 17  1  0  0  0  0
  9 18  1  0  0  0  0
  9 19  1  0  0  0  0
  9 20  1  0  0  0  0
 10 21  1  0  0  0  0
 10 22  1  0  0  0  0
 13 23  1  0  0  0  0
M  END
> <NSC>
5165

> <DTP_NAMES>
(none)

> <CAS_RN>
1878-85-9

> <ORIGIN>
DTP FEB 2003

> <E_UNIQUE_ID>
NCI-Open_09-03_NSC_5165

> <E_NSC>
5165

> <E_CAS>
1878-85-9

> <E_NAME>
NSC 5165

> <E_STEREO_SPECIFIED>
no_stereocenter

> <E_COMPOUND_TYPE>
normal

> <E_THREED_SOURCE>
CORINA 2.6

> <E_SMILES>
C1(=C(OC)C=CC=C1)OCC(=O)O

> <E_FORMULA>
C9H10O4

> <E_HASHY>
5F9E02919EB15DE8

> <E_HASHSY>
5F9E02919EB15DE8

> <E_TAUTO_HASH>
5F9E02919EB15DE8

> <E_STEREO_TAUTO_HASH>
5F9E02919EB15DE8

> <E_MAXFRAG_HASHY>
5F9E02919EB15DE8

> <E_MAXFRAG_HASHSY>
5F9E02919EB15DE8

> <E_MAXFRAG_HASHTY>
5F9E02919EB15DE8

> <E_MAXFRAG_HASHSTY>
5F9E02919EB15DE8

> <E_MULTIFRAG>
single_fragment

> <E_ORIGIN>
NCI Open Database, DTP releases from Oct 1999, Aug 2000, Feb 2003, and Sep 2003 combined by CADD/LMC/NCI

> <E_DB_VERSION>
NULL

> <E_DB_YEAR>
2003

> <E_DB_TYPE>
government public

> <E_IS_PUBLIC>
public

> <E_SOURCE>
NCI

> <E_CONTEXT>
compound screened in anti-cancer and/or anti-HIV assays

> <E_SAMPLES_AVAIL>
yes

> <E_SUPPLIER_TYPE>
repository

> <E_CACTVS_VERSION>
3.245

>  <E_ICHI>
<IChI version="0.932Beta">
 <structure number="1" id.name="" id.value="">
  <identifier version="0.932Beta" tautomeric="0">
   <basic>C9H10O4,1H3-12-7-4H-2H-3H-5H-8(7)13-6H2-9(10)11H</basic>
   <charge></charge>
  </identifier>
  <identifier.auxiliary-info version="0.932Beta" tautomeric="0">
   <!-- Auxiliary info is not a part of the identifier, it is not unique -->
   <atom.orig-nbr>9,6,4,5,2,10,3,1,11,12,13,7,8</atom.orig-nbr>
   <atom.equivalence></atom.equivalence>
  </identifier.auxiliary-info>
  <identifier version="0.932Beta" tautomeric="1">
   <basic>C9H10O4,1H3-12-7-4H-2H-3H-5H-8(7)13-6H2-9(10)11,(H,10,11)</basic>
   <charge></charge>
  </identifier>
  <identifier.auxiliary-info version="0.932Beta" tautomeric="1">
   <!-- Auxiliary info is not a part of the identifier, it is not unique -->
   <atom.orig-nbr>9,6,4,5,2,10,3,1,11,12,13,7,8</atom.orig-nbr>
   <atom.equivalence>(10,11)</atom.equivalence>
   <tgroup.equivalence></tgroup.equivalence>
  </identifier.auxiliary-info>
 </structure>
</IChI>
