# Supplementary material for: Predicting pKa values from EEM atomic charges
Source: J Cheminform. 2013 Apr 10;5:18. doi: 10.1186/1758-2946-5-18 (PMC3663834; doi:10.1186/1758-2946-5-18)
Supplement: Supplementary file 2 — Additional file 2: Molecules. The SDF files with the structures of the molecules and also their dissociated forms. (ZIP 310 KB) [file 13321_2012_461_MOESM2_ESM.zip › molecules/carboxylic_acids/NSC_5293.sdf]

NSC 5293
ROtclserve09080315573D 0   0.00000     0.00000  5230
 
 22 22  0  0  0  0  0  0  0  0999 V2000
    0.9176    1.3201   -0.0001 C   0  0  0  0  0  0  0  0  0  0  0  0
    0.7183   -0.0531   -0.0003 C   0  0  0  0  0  0  0  0  0  0  0  0
    2.2010    1.8305    0.0003 C   0  0  0  0  0  0  0  0  0  0  0  0
    1.8092   -0.9098   -0.0001 C   0  0  0  0  0  0  0  0  0  0  0  0
    3.2869    0.9742    0.0000 C   0  0  0  0  0  0  0  0  0  0  0  0
    3.0911   -0.3943    0.0003 C   0  0  0  0  0  0  0  0  0  0  0  0
   -0.5435   -0.5577   -0.0003 O   0  0  0  0  0  0  0  0  0  0  0  0
   -1.4350    0.5591    0.0000 C   0  0  0  0  0  0  0  0  0  0  0  0
   -2.8588    0.0653    0.0001 C   0  0  0  0  0  0  0  0  0  0  0  0
   -3.0867   -1.1213   -0.0001 O   0  0  0  0  0  0  0  0  0  0  0  0
   -3.8738    0.9436    0.0003 O   0  0  0  0  0  0  0  0  0  0  0  0
    1.5964   -2.4017    0.0001 C   0  0  0  0  0  0  0  0  0  0  0  0
    0.0699    1.9892   -0.0048 H   0  0  0  0  0  0  0  0  0  0  0  0
    2.3567    2.8992    0.0004 H   0  0  0  0  0  0  0  0  0  0  0  0
    4.2897    1.3753    0.0003 H   0  0  0  0  0  0  0  0  0  0  0  0
    3.9408   -1.0609    0.0008 H   0  0  0  0  0  0  0  0  0  0  0  0
   -1.2600    1.1635    0.8901 H   0  0  0  0  0  0  0  0  0  0  0  0
   -1.2602    1.1638   -0.8899 H   0  0  0  0  0  0  0  0  0  0  0  0
   -4.7874    0.6268    0.0004 H   0  0  0  0  0  0  0  0  0  0  0  0
    1.5451   -2.7616   -1.0275 H   0  0  0  0  0  0  0  0  0  0  0  0
    2.4262   -2.8870    0.5141 H   0  0  0  0  0  0  0  0  0  0  0  0
    0.6640   -2.6357    0.5140 H   0  0  0  0  0  0  0  0  0  0  0  0
  5  6  2  0  0  0  0
  4 12  1  0  0  0  0
  1  2  1  0  0  0  0
  1  3  2  0  0  0  0
  2  4  2  0  0  0  0
  4  6  1  0  0  0  0
  3  5  1  0  0  0  0
  2  7  1  0  0  0  0
  8  9  1  0  0  0  0
  9 10  2  0  0  0  0
  7  8  1  0  0  0  0
  9 11  1  0  0  0  0
  1 13  1  0  0  0  0
  3 14  1  0  0  0  0
  5 15  1  0  0  0  0
  6 16  1  0  0  0  0
  8 17  1  0  0  0  0
  8 18  1  0  0  0  0
 11 19  1  0  0  0  0
 12 20  1  0  0  0  0
 12 21  1  0  0  0  0
 12 22  1  0  0  0  0
M  END
> <NSC>
5293

> <DTP_NAMES>
Acetic acid, (2-methylphenoxy)- (9CI)

> <CAS_RN>
1878-49-5

> <ORIGIN>
DTP FEB 2003

> <E_UNIQUE_ID>
NCI-Open_09-03_NSC_5293

> <E_NSC>
5293

> <E_CAS>
1878-49-5

> <E_NAME>
NSC 5293

> <E_STEREO_SPECIFIED>
no_stereocenter

> <E_COMPOUND_TYPE>
normal

> <E_THREED_SOURCE>
CORINA 2.6

> <E_SMILES>
C1=CC=CC(=C1OCC(=O)O)C

> <E_FORMULA>
C9H10O3

> <E_HASHY>
7D37545D14CC85C8

> <E_HASHSY>
7D37545D14CC85C8

> <E_TAUTO_HASH>
7D37545D14CC85C8

> <E_STEREO_TAUTO_HASH>
7D37545D14CC85C8

> <E_MAXFRAG_HASHY>
7D37545D14CC85C8

> <E_MAXFRAG_HASHSY>
7D37545D14CC85C8

> <E_MAXFRAG_HASHTY>
7D37545D14CC85C8

> <E_MAXFRAG_HASHSTY>
7D37545D14CC85C8

> <E_MULTIFRAG>
single_fragment

> <E_ORIGIN>
NCI Open Database, DTP releases from Oct 1999, Aug 2000, Feb 2003, and Sep 2003 combined by CADD/LMC/NCI

> <E_DB_VERSION>
NULL

> <E_DB_YEAR>
2003

> <E_DB_TYPE>
government public

> <E_IS_PUBLIC>
public

> <E_SOURCE>
NCI

> <E_CONTEXT>
compound screened in anti-cancer and/or anti-HIV assays

> <E_SAMPLES_AVAIL>
yes

> <E_SUPPLIER_TYPE>
repository

> <E_CACTVS_VERSION>
3.245

>  <E_ICHI>
<IChI version="0.932Beta">
 <structure number="1" id.name="" id.value="">
  <identifier version="0.932Beta" tautomeric="0">
   <basic>C9H10O3,1H3-7-4H-2H-3H-5H-8(7)12-6H2-9(10)11H</basic>
   <charge></charge>
  </identifier>
  <identifier.auxiliary-info version="0.932Beta" tautomeric="0">
   <!-- Auxiliary info is not a part of the identifier, it is not unique -->
   <atom.orig-nbr>12,5,3,6,1,8,4,2,9,10,11,7</atom.orig-nbr>
   <atom.equivalence></atom.equivalence>
  </identifier.auxiliary-info>
  <identifier version="0.932Beta" tautomeric="1">
   <basic>C9H10O3,1H3-7-4H-2H-3H-5H-8(7)12-6H2-9(10)11,(H,10,11)</basic>
   <charge></charge>
  </identifier>
  <identifier.auxiliary-info version="0.932Beta" tautomeric="1">
   <!-- Auxiliary info is not a part of the identifier, it is not unique -->
   <atom.orig-nbr>12,5,3,6,1,8,4,2,9,10,11,7</atom.orig-nbr>
   <atom.equivalence>(10,11)</atom.equivalence>
   <tgroup.equivalence></tgroup.equivalence>
  </identifier.auxiliary-info>
 </structure>
</IChI>
