# Supplementary material for: Predicting pKa values from EEM atomic charges
Source: J Cheminform. 2013 Apr 10;5:18. doi: 10.1186/1758-2946-5-18 (PMC3663834; doi:10.1186/1758-2946-5-18)
Supplement: Supplementary file 2 — Additional file 2: Molecules. The SDF files with the structures of the molecules and also their dissociated forms. (ZIP 310 KB) [file 13321_2012_461_MOESM2_ESM.zip › molecules/carboxylic_acids/NSC_5398.sdf]

NSC 5398
ROtclserve09080315593D 0   0.00000     0.00000  5333
 
 20 20  0  0  0  0  0  0  0  0999 V2000
   -1.0572    1.1967    0.2414 C   0  0  0  0  0  0  0  0  0  0  0  0
    0.2941    1.1961    0.5325 C   0  0  0  0  0  0  0  0  0  0  0  0
    0.9698   -0.0014    0.6756 C   0  0  0  0  0  0  0  0  0  0  0  0
    0.2940   -1.1982    0.5281 C   0  0  0  0  0  0  0  0  0  0  0  0
   -1.0577   -1.1976    0.2383 C   0  0  0  0  0  0  0  0  0  0  0  0
   -1.7329   -0.0002    0.0933 C   0  0  0  0  0  0  0  0  0  0  0  0
   -3.1803    0.0005   -0.2165 N   0  3  0  0  0  0  0  0  0  0  0  0
   -3.7764   -1.0540   -0.3437 O   0  5  0  0  0  0  0  0  0  0  0  0
   -3.7753    1.0556   -0.3442 O   0  0  0  0  0  0  0  0  0  0  0  0
    2.4432   -0.0021    0.9920 C   0  0  0  0  0  0  0  0  0  0  0  0
    3.2326    0.0005   -0.2917 C   0  0  0  0  0  0  0  0  0  0  0  0
    2.6578    0.0027   -1.3544 O   0  0  0  0  0  0  0  0  0  0  0  0
    4.5744    0.0004   -0.2544 O   0  0  0  0  0  0  0  0  0  0  0  0
   -1.5861    2.1322    0.1340 H   0  0  0  0  0  0  0  0  0  0  0  0
    0.8221    2.1311    0.6477 H   0  0  0  0  0  0  0  0  0  0  0  0
    0.8215   -2.1338    0.6417 H   0  0  0  0  0  0  0  0  0  0  0  0
   -1.5856   -2.1327    0.1226 H   0  0  0  0  0  0  0  0  0  0  0  0
    2.6906    0.8867    1.5724 H   0  0  0  0  0  0  0  0  0  0  0  0
    2.6905   -0.8932    1.5688 H   0  0  0  0  0  0  0  0  0  0  0  0
    5.0809    0.0021   -1.0782 H   0  0  0  0  0  0  0  0  0  0  0  0
  5  6  2  0  0  0  0
  4  5  1  0  0  0  0
  7  8  1  0  0  0  0
  3  4  2  0  0  0  0
  6  7  1  0  0  0  0
  3 10  1  0  0  0  0
  2  3  1  0  0  0  0
  1  6  1  0  0  0  0
  1  2  2  0  0  0  0
  7  9  2  0  0  0  0
 11 12  2  0  0  0  0
 10 11  1  0  0  0  0
 11 13  1  0  0  0  0
  1 14  1  0  0  0  0
  2 15  1  0  0  0  0
  4 16  1  0  0  0  0
  5 17  1  0  0  0  0
 10 18  1  0  0  0  0
 10 19  1  0  0  0  0
 13 20  1  0  0  0  0
M  CHG  2   7   1   8  -1
M  END
> <NSC>
5398

> <DTP_NAMES>
(4-Nitrophenyl)acetic acid
p-Nitrophenylacetic acid
Acetic acid, (p-nitrophenyl)- (8CI)
Benzeneacetic acid, 4-nitro- (9CI)
4-Nitrobenzeneacetic acid

> <CAS_RN>
104-03-0

> <ORIGIN>
DTP FEB 2003

> <E_UNIQUE_ID>
NCI-Open_09-03_NSC_5398

> <E_NSC>
5398

> <E_CAS>
104-03-0

> <E_NAME>
NSC 5398

> <E_STEREO_SPECIFIED>
no_stereocenter

> <E_COMPOUND_TYPE>
normal

> <E_THREED_SOURCE>
CORINA 2.6

> <E_SMILES>
C1=CC(=CC=C1[N+]([O-])=O)CC(=O)O

> <E_FORMULA>
C8H7NO4

> <E_HASHY>
7D9B9EF94A27DE2D

> <E_HASHSY>
7D9B9EF94A27DE2D

> <E_TAUTO_HASH>
7D9B9EF94A27DE2D

> <E_STEREO_TAUTO_HASH>
7D9B9EF94A27DE2D

> <E_MAXFRAG_HASHY>
7D9B9EF94A27DE2D

> <E_MAXFRAG_HASHSY>
7D9B9EF94A27DE2D

> <E_MAXFRAG_HASHTY>
7D9B9EF94A27DE2D

> <E_MAXFRAG_HASHSTY>
7D9B9EF94A27DE2D

> <E_MULTIFRAG>
single_fragment

> <E_ORIGIN>
NCI Open Database, DTP releases from Oct 1999, Aug 2000, Feb 2003, and Sep 2003 combined by CADD/LMC/NCI

> <E_DB_VERSION>
NULL

> <E_DB_YEAR>
2003

> <E_DB_TYPE>
government public

> <E_IS_PUBLIC>
public

> <E_SOURCE>
NCI

> <E_CONTEXT>
compound screened in anti-cancer and/or anti-HIV assays

> <E_SAMPLES_AVAIL>
yes

> <E_SUPPLIER_TYPE>
repository

> <E_CACTVS_VERSION>
3.245

>  <E_ICHI>
<IChI version="0.932Beta">
 <structure number="1" id.name="" id.value="">
  <identifier version="0.932Beta" tautomeric="0">
   <basic>C8H7NO4,10-8(13H)5H2-6-1H-3H-7(4H-2H-6)9(11)12</basic>
   <charge></charge>
  </identifier>
  <identifier.auxiliary-info version="0.932Beta" tautomeric="0">
   <!-- Auxiliary info is not a part of the identifier, it is not unique -->
   <atom.orig-nbr>2,4,1,5,10,3,6,11,7,12,8,9,13</atom.orig-nbr>
   <atom.equivalence>(1,2)(3,4)(11,12)</atom.equivalence>
  </identifier.auxiliary-info>
  <identifier version="0.932Beta" tautomeric="1">
   <basic>C8H7NO4,10-9(11)7-3H-1H-6(2H-4H-7)5H2-8(12)13,(H,12,13)</basic>
   <charge></charge>
  </identifier>
  <identifier.auxiliary-info version="0.932Beta" tautomeric="1">
   <!-- Auxiliary info is not a part of the identifier, it is not unique -->
   <atom.orig-nbr>2,4,1,5,10,3,6,11,7,8,9,12,13</atom.orig-nbr>
   <atom.equivalence>(1,2)(3,4)(10,11)(12,13)</atom.equivalence>
   <tgroup.equivalence></tgroup.equivalence>
  </identifier.auxiliary-info>
 </structure>
</IChI>
