# Supplementary material for: Predicting pKa values from EEM atomic charges
Source: J Cheminform. 2013 Apr 10;5:18. doi: 10.1186/1758-2946-5-18 (PMC3663834; doi:10.1186/1758-2946-5-18)
Supplement: Supplementary file 2 — Additional file 2: Molecules. The SDF files with the structures of the molecules and also their dissociated forms. (ZIP 310 KB) [file 13321_2012_461_MOESM2_ESM.zip › molecules/carboxylic_acids/NSC_6135.sdf]

NSC 6135
ROtclserve09080316083D 0   0.00000     0.00000  6051
 
 69 72  0  0  0  0  0  0  0  0999 V2000
    5.1054   -0.6226   -1.5193 H   0  0  0  0  0  0  0  0  0  0  0  0
    2.3639    0.3359    0.7702 H   0  0  0  0  0  0  0  0  0  0  0  0
    1.0236   -0.9080   -1.6613 H   0  0  0  0  0  0  0  0  0  0  0  0
    0.3694   -0.9436    1.3236 H   0  0  0  0  0  0  0  0  0  0  0  0
   -3.3263    0.3867   -0.2570 C   0  0  2  0  0  0  0  0  0  0  0  0
   -3.2802   -0.0225   -1.2662 H   0  0  0  0  0  0  0  0  0  0  0  0
   -2.1832    0.2563    1.5759 H   0  0  0  0  0  0  0  0  0  0  0  0
   -2.1548   -0.1529    0.5660 C   0  0  2  0  0  0  0  0  0  0  0  0
   -0.8315    0.1920   -0.1090 C   0  0  1  0  0  0  0  0  0  0  0  0
   -2.1994   -1.7007    0.6127 C   0  0  0  0  0  0  0  0  0  0  0  0
   -0.1436    1.4604    0.3556 C   0  0  2  0  0  0  0  0  0  0  0  0
    1.1594    1.5955   -0.4504 C   0  0  0  0  0  0  0  0  0  0  0  0
   -0.8450   -2.1955    0.0355 C   0  0  0  0  0  0  0  0  0  0  0  0
    0.0859   -1.0013    0.2727 C   0  0  1  0  0  0  0  0  0  0  0  0
    2.0515    0.3718   -0.2735 C   0  0  1  0  0  0  0  0  0  0  0  0
    1.3159   -0.9155   -0.6112 C   0  0  1  0  0  0  0  0  0  0  0  0
    3.2940    0.4869   -1.1577 C   0  0  1  0  0  0  0  0  0  0  0  0
    4.0334    1.7862   -0.8317 C   0  0  0  0  0  0  0  0  0  0  0  0
    4.4466    1.7811    0.6415 C   0  0  0  0  0  0  0  0  0  0  0  0
    2.2381   -2.1051   -0.3403 C   0  0  1  0  0  0  0  0  0  0  0  0
    4.2172   -0.7047   -0.8928 C   0  0  2  0  0  0  0  0  0  0  0  0
    5.3684    0.5894    0.9082 C   0  0  2  0  0  0  0  0  0  0  0  0
    3.4874   -1.9911   -1.2164 C   0  0  0  0  0  0  0  0  0  0  0  0
    4.6307   -0.7102    0.5804 C   0  0  0  0  0  0  0  0  0  0  0  0
    5.7539    0.5840    2.2842 O   0  0  0  0  0  0  0  0  0  0  0  0
    2.8747    0.4933   -2.6291 C   0  0  0  0  0  0  0  0  0  0  0  0
    0.1547    1.3690    1.7502 O   0  0  0  0  0  0  0  0  0  0  0  0
   -3.2441    1.9131   -0.3213 C   0  0  0  0  0  0  0  0  0  0  0  0
   -1.0204    0.2326   -1.6267 C   0  0  0  0  0  0  0  0  0  0  0  0
    2.6204   -2.1078    1.0366 O   0  0  0  0  0  0  0  0  0  0  0  0
   -4.6446   -0.0258    0.4009 C   0  0  0  0  0  0  0  0  0  0  0  0
   -5.8141    0.4055   -0.4862 C   0  0  0  0  0  0  0  0  0  0  0  0
   -7.1126   -0.0008    0.1618 C   0  0  0  0  0  0  0  0  0  0  0  0
   -7.1035   -0.5762    1.2241 O   0  0  0  0  0  0  0  0  0  0  0  0
   -8.2793    0.2767   -0.4413 O   0  0  0  0  0  0  0  0  0  0  0  0
   -2.3141   -2.0408    1.6418 H   0  0  0  0  0  0  0  0  0  0  0  0
   -3.0235   -2.0698    0.0021 H   0  0  0  0  0  0  0  0  0  0  0  0
   -0.7868    2.3206    0.1698 H   0  0  0  0  0  0  0  0  0  0  0  0
    0.9152    1.7092   -1.5066 H   0  0  0  0  0  0  0  0  0  0  0  0
    1.6976    2.4811   -0.1125 H   0  0  0  0  0  0  0  0  0  0  0  0
   -0.4924   -3.0730    0.5774 H   0  0  0  0  0  0  0  0  0  0  0  0
   -0.9346   -2.4090   -1.0296 H   0  0  0  0  0  0  0  0  0  0  0  0
    4.9219    1.8657   -1.4580 H   0  0  0  0  0  0  0  0  0  0  0  0
    3.3772    2.6354   -1.0221 H   0  0  0  0  0  0  0  0  0  0  0  0
    4.9729    2.7068    0.8745 H   0  0  0  0  0  0  0  0  0  0  0  0
    3.5582    1.7006    1.2678 H   0  0  0  0  0  0  0  0  0  0  0  0
    1.7139   -3.0319   -0.5738 H   0  0  0  0  0  0  0  0  0  0  0  0
    6.2571    0.6703    0.2824 H   0  0  0  0  0  0  0  0  0  0  0  0
    4.1443   -2.8395   -1.0243 H   0  0  0  0  0  0  0  0  0  0  0  0
    3.1955   -1.9886   -2.2666 H   0  0  0  0  0  0  0  0  0  0  0  0
    3.7423   -0.7916    1.2067 H   0  0  0  0  0  0  0  0  0  0  0  0
    5.2879   -1.5588    0.7700 H   0  0  0  0  0  0  0  0  0  0  0  0
    6.2148    1.4180    2.4485 H   0  0  0  0  0  0  0  0  0  0  0  0
    2.2165    1.3418   -2.8157 H   0  0  0  0  0  0  0  0  0  0  0  0
    3.7606    0.5753   -3.2589 H   0  0  0  0  0  0  0  0  0  0  0  0
    2.3485   -0.4327   -2.8610 H   0  0  0  0  0  0  0  0  0  0  0  0
    0.5898    2.1963    1.9978 H   0  0  0  0  0  0  0  0  0  0  0  0
   -3.2901    2.3223    0.6879 H   0  0  0  0  0  0  0  0  0  0  0  0
   -2.3049    2.2070   -0.7900 H   0  0  0  0  0  0  0  0  0  0  0  0
   -4.0786    2.2976   -0.9076 H   0  0  0  0  0  0  0  0  0  0  0  0
   -0.0499    0.3412   -2.1109 H   0  0  0  0  0  0  0  0  0  0  0  0
   -1.4908   -0.6928   -1.9592 H   0  0  0  0  0  0  0  0  0  0  0  0
   -1.6552    1.0783   -1.8913 H   0  0  0  0  0  0  0  0  0  0  0  0
    3.1996   -2.8715    1.1643 H   0  0  0  0  0  0  0  0  0  0  0  0
   -4.6644   -1.1083    0.5274 H   0  0  0  0  0  0  0  0  0  0  0  0
   -4.7307    0.4555    1.3751 H   0  0  0  0  0  0  0  0  0  0  0  0
   -5.7943    1.4880   -0.6127 H   0  0  0  0  0  0  0  0  0  0  0  0
   -5.7280   -0.0758   -1.4604 H   0  0  0  0  0  0  0  0  0  0  0  0
   -9.1125    0.0160   -0.0255 H   0  0  0  0  0  0  0  0  0  0  0  0
 16 20  1  0  0  0  0
  9 11  1  0  0  0  0
  5  6  1  1  0  0  0
 14  4  1  6  0  0  0
 21  1  1  1  0  0  0
  8 10  1  0  0  0  0
  5 28  1  6  0  0  0
 15 17  1  0  0  0  0
  5  8  1  0  0  0  0
  8  9  1  0  0  0  0
  9 14  1  0  0  0  0
  8  7  1  6  0  0  0
  5 31  1  0  0  0  0
 20 30  1  6  0  0  0
 33 35  1  0  0  0  0
 20 23  1  0  0  0  0
 17 18  1  0  0  0  0
 19 22  1  0  0  0  0
 17 21  1  0  0  0  0
 21 24  1  0  0  0  0
 33 34  2  0  0  0  0
 21 23  1  0  0  0  0
 32 33  1  0  0  0  0
 22 24  1  0  0  0  0
 31 32  1  0  0  0  0
 22 25  1  6  0  0  0
 11 27  1  6  0  0  0
 15  2  1  6  0  0  0
 18 19  1  0  0  0  0
 15 16  1  0  0  0  0
 11 12  1  0  0  0  0
 16  3  1  1  0  0  0
 10 13  1  0  0  0  0
  9 29  1  1  0  0  0
 14 16  1  0  0  0  0
 17 26  1  1  0  0  0
 12 15  1  0  0  0  0
 13 14  1  0  0  0  0
 10 36  1  0  0  0  0
 10 37  1  0  0  0  0
 11 38  1  0  0  0  0
 12 39  1  0  0  0  0
 12 40  1  0  0  0  0
 13 41  1  0  0  0  0
 13 42  1  0  0  0  0
 18 43  1  0  0  0  0
 18 44  1  0  0  0  0
 19 45  1  0  0  0  0
 19 46  1  0  0  0  0
 20 47  1  0  0  0  0
 22 48  1  0  0  0  0
 23 49  1  0  0  0  0
 23 50  1  0  0  0  0
 24 51  1  0  0  0  0
 24 52  1  0  0  0  0
 25 53  1  0  0  0  0
 26 54  1  0  0  0  0
 26 55  1  0  0  0  0
 26 56  1  0  0  0  0
 27 57  1  0  0  0  0
 28 58  1  0  0  0  0
 28 59  1  0  0  0  0
 28 60  1  0  0  0  0
 29 61  1  0  0  0  0
 29 62  1  0  0  0  0
 29 63  1  0  0  0  0
 30 64  1  0  0  0  0
 31 65  1  0  0  0  0
 31 66  1  0  0  0  0
 32 67  1  0  0  0  0
 32 68  1  0  0  0  0
 35 69  1  0  0  0  0
M  END
> <NSC>
6135

> <DTP_NAMES>
Cholalic acid
Cholalin
Cholan-24-oic acid, 3,7,12-trihydroxy-, (3.alpha.,5.beta.,7.alpha.,12.alpha.)- (9CI)
Cholic acid (8CI)
Colalin (VAN)
NSC-6135
3.alpha.,7.alpha., 12.alpha.-Trihydroxy-5.beta.-cholanic acid
5.beta.-Cholan-24-oic acid, 3.alpha.,7.alpha.,12.alpha.-trihydroxy-

> <CAS_RN>
81-25-4

> <ORIGIN>
DTP FEB 2003

> <E_UNIQUE_ID>
NCI-Open_09-03_NSC_6135

> <E_NSC>
6135

> <E_CAS>
81-25-4

> <E_NAME>
NSC 6135

> <E_STEREO_SPECIFIED>
full_stereo

> <E_COMPOUND_TYPE>
normal

> <E_THREED_SOURCE>
CORINA 2.6

> <E_SMILES>
[C@H](C)([C@H]1CC[C@@H]4[C@@]1([C@@H](O)C[C@@H]3[C@]2(CC[C@H](C[C@H]2C[C@H]([C@@H]34)O)O)C)C)CCC(O)=O

> <E_FORMULA>
C24H40O5

> <E_HASHY>
D8B40D973178FF24

> <E_HASHSY>
8235B6F4B0C72F35

> <E_TAUTO_HASH>
D8B40D973178FF24

> <E_STEREO_TAUTO_HASH>
8235B6F4B0C72F35

> <E_MAXFRAG_HASHY>
D8B40D973178FF24

> <E_MAXFRAG_HASHSY>
8235B6F4B0C72F35

> <E_MAXFRAG_HASHTY>
D8B40D973178FF24

> <E_MAXFRAG_HASHSTY>
8235B6F4B0C72F35

> <E_MULTIFRAG>
single_fragment

> <E_ORIGIN>
NCI Open Database, DTP releases from Oct 1999, Aug 2000, Feb 2003, and Sep 2003 combined by CADD/LMC/NCI

> <E_DB_VERSION>
NULL

> <E_DB_YEAR>
2003

> <E_DB_TYPE>
government public

> <E_IS_PUBLIC>
public

> <E_SOURCE>
NCI

> <E_CONTEXT>
compound screened in anti-cancer and/or anti-HIV assays

> <E_SAMPLES_AVAIL>
yes

> <E_SUPPLIER_TYPE>
repository

> <E_CACTVS_VERSION>
3.245

>  <E_ICHI>
<IChI version="0.932Beta">
 <structure number="1" id.name="" id.value="">
  <identifier version="0.932Beta" tautomeric="0">
   <basic>C24H40O5,1H3-14H(5H2-4H2-13(25)26H)17H-6H2-7H2-18H-22H-19H(12H2-21H(29H)24(17,18)3H3)23(2H3)9H2-8H2-16H(27H)10H2-15H(23)11H2-20H(22)28H</basic>
   <charge></charge>
   <stereo>
    <dbond></dbond>
    <sp3>14+,15-,16+,17+,18-,19-,20+,21-,22-,23-,24+</sp3>
   </stereo>
  </identifier>
  <identifier.auxiliary-info version="0.932Beta" tautomeric="0">
   <!-- Auxiliary info is not a part of the identifier, it is not unique -->
   <atom.orig-nbr>28,26,29,32,31,10,13,19,18,24,23,12,33,5,21,22,8,14,15,20,11,16,17,9,34,35,25,30,27</atom.orig-nbr>
   <atom.equivalence></atom.equivalence>
  </identifier.auxiliary-info>
  <identifier version="0.932Beta" tautomeric="1">
   <basic>C24H40O5,1H3-14H(5H2-4H2-13(25)26)17H-6H2-7H2-18H-22H-19H(12H2-21H(29H)24(17,18)3H3)23(2H3)9H2-8H2-16H(27H)10H2-15H(23)11H2-20H(22)28H,(H,25,26)</basic>
   <charge></charge>
   <stereo>
    <dbond></dbond>
    <sp3>14+,15-,16+,17+,18-,19-,20+,21-,22-,23-,24+</sp3>
   </stereo>
  </identifier>
  <identifier.auxiliary-info version="0.932Beta" tautomeric="1">
   <!-- Auxiliary info is not a part of the identifier, it is not unique -->
   <atom.orig-nbr>28,26,29,32,31,10,13,19,18,24,23,12,33,5,21,22,8,14,15,20,11,16,17,9,34,35,25,30,27</atom.orig-nbr>
   <atom.equivalence>(25,26)</atom.equivalence>
   <tgroup.equivalence></tgroup.equivalence>
  </identifier.auxiliary-info>
 </structure>
</IChI>
