# Supplementary material for: Predicting pKa values from EEM atomic charges
Source: J Cheminform. 2013 Apr 10;5:18. doi: 10.1186/1758-2946-5-18 (PMC3663834; doi:10.1186/1758-2946-5-18)
Supplement: Supplementary file 2 — Additional file 2: Molecules. The SDF files with the structures of the molecules and also their dissociated forms. (ZIP 310 KB) [file 13321_2012_461_MOESM2_ESM.zip › molecules/carboxylic_acids/NSC_61983.sdf]

NSC 61983
ROtclserve09090303163D 0   0.00000     0.00000 51694
 
 23 22  0  0  0  0  0  0  0  0999 V2000
   -0.9656   -0.5473    0.0000 C   0  0  0  0  0  0  0  0  0  0  0  0
   -2.2431    0.2947   -0.0000 C   0  0  0  0  0  0  0  0  0  0  0  0
   -3.4628   -0.6291    0.0000 C   0  0  0  0  0  0  0  0  0  0  0  0
    0.2540    0.3765    0.0000 C   0  0  0  0  0  0  0  0  0  0  0  0
    0.2251    1.2594   -1.2492 C   0  0  0  0  0  0  0  0  0  0  0  0
    0.2251    1.2594    1.2492 C   0  0  0  0  0  0  0  0  0  0  0  0
    1.5123   -0.4528   -0.0000 C   0  0  0  0  0  0  0  0  0  0  0  0
    1.4409   -1.6589   -0.0000 O   0  0  0  0  0  0  0  0  0  0  0  0
    2.7124    0.1485   -0.0000 O   0  0  0  0  0  0  0  0  0  0  0  0
   -0.9450   -1.1763    0.8900 H   0  0  0  0  0  0  0  0  0  0  0  0
   -0.9450   -1.1763   -0.8900 H   0  0  0  0  0  0  0  0  0  0  0  0
   -2.2637    0.9237    0.8900 H   0  0  0  0  0  0  0  0  0  0  0  0
   -2.2637    0.9237   -0.8900 H   0  0  0  0  0  0  0  0  0  0  0  0
   -4.3729   -0.0293   -0.0000 H   0  0  0  0  0  0  0  0  0  0  0  0
   -3.4422   -1.2581   -0.8900 H   0  0  0  0  0  0  0  0  0  0  0  0
   -3.4422   -1.2581    0.8900 H   0  0  0  0  0  0  0  0  0  0  0  0
   -0.6850    1.8592   -1.2492 H   0  0  0  0  0  0  0  0  0  0  0  0
    1.0940    1.9175   -1.2492 H   0  0  0  0  0  0  0  0  0  0  0  0
    0.2457    0.6304   -2.1392 H   0  0  0  0  0  0  0  0  0  0  0  0
    0.2457    0.6304    2.1392 H   0  0  0  0  0  0  0  0  0  0  0  0
    1.0940    1.9175    1.2492 H   0  0  0  0  0  0  0  0  0  0  0  0
   -0.6850    1.8592    1.2492 H   0  0  0  0  0  0  0  0  0  0  0  0
    3.5198   -0.3837   -0.0000 H   0  0  0  0  0  0  0  0  0  0  0  0
  1  2  1  0  0  0  0
  1  4  1  0  0  0  0
  7  8  2  0  0  0  0
  4  7  1  0  0  0  0
  4  6  1  0  0  0  0
  4  5  1  0  0  0  0
  2  3  1  0  0  0  0
  7  9  1  0  0  0  0
  1 10  1  0  0  0  0
  1 11  1  0  0  0  0
  2 12  1  0  0  0  0
  2 13  1  0  0  0  0
  3 14  1  0  0  0  0
  3 15  1  0  0  0  0
  3 16  1  0  0  0  0
  5 17  1  0  0  0  0
  5 18  1  0  0  0  0
  5 19  1  0  0  0  0
  6 20  1  0  0  0  0
  6 21  1  0  0  0  0
  6 22  1  0  0  0  0
  9 23  1  0  0  0  0
M  END
> <NSC>
61983

> <DTP_NAMES>
.alpha.,.alpha.-Dimethylvaleric acid
Pentanoic acid, 2, 2-dimethyl- (9CI)
Valeric acid, 2,2-dimethyl- (8CI)
2, 2-Dimethylpentanoic acid
2,2-Dimethylvaleric acid

> <CAS_RN>
1185-39-3

> <ORIGIN>
DTP FEB 2003

> <E_UNIQUE_ID>
NCI-Open_09-03_NSC_61983

> <E_NSC>
61983

> <E_CAS>
1185-39-3

> <E_NAME>
NSC 61983

> <E_STEREO_SPECIFIED>
no_stereocenter

> <E_COMPOUND_TYPE>
normal

> <E_THREED_SOURCE>
CORINA 2.6

> <E_SMILES>
C(CC)C(C(=O)O)(C)C

> <E_FORMULA>
C7H14O2

> <E_HASHY>
D1BF6328B1E9D179

> <E_HASHSY>
D1BF6328B1E9D179

> <E_TAUTO_HASH>
D1BF6328B1E9D179

> <E_STEREO_TAUTO_HASH>
D1BF6328B1E9D179

> <E_MAXFRAG_HASHY>
D1BF6328B1E9D179

> <E_MAXFRAG_HASHSY>
D1BF6328B1E9D179

> <E_MAXFRAG_HASHTY>
D1BF6328B1E9D179

> <E_MAXFRAG_HASHSTY>
D1BF6328B1E9D179

> <E_MULTIFRAG>
single_fragment

> <E_ORIGIN>
NCI Open Database, DTP releases from Oct 1999, Aug 2000, Feb 2003, and Sep 2003 combined by CADD/LMC/NCI

> <E_DB_VERSION>
NULL

> <E_DB_YEAR>
2003

> <E_DB_TYPE>
government public

> <E_IS_PUBLIC>
public

> <E_SOURCE>
NCI

> <E_CONTEXT>
compound screened in anti-cancer and/or anti-HIV assays

> <E_SAMPLES_AVAIL>
yes

> <E_SUPPLIER_TYPE>
repository

> <E_CACTVS_VERSION>
3.245

>  <E_ICHI>
<IChI version="0.932Beta">
 <structure number="1" id.name="" id.value="">
  <identifier version="0.932Beta" tautomeric="0">
   <basic>C7H14O2,1H3-4H2-5H2-7(2H3,3H3)6(8)9H</basic>
   <charge></charge>
  </identifier>
  <identifier.auxiliary-info version="0.932Beta" tautomeric="0">
   <!-- Auxiliary info is not a part of the identifier, it is not unique -->
   <atom.orig-nbr>3,5,6,2,1,7,4,8,9</atom.orig-nbr>
   <atom.equivalence>(2,3)</atom.equivalence>
  </identifier.auxiliary-info>
  <identifier version="0.932Beta" tautomeric="1">
   <basic>C7H14O2,1H3-4H2-5H2-7(2H3,3H3)6(8)9,(H,8,9)</basic>
   <charge></charge>
  </identifier>
  <identifier.auxiliary-info version="0.932Beta" tautomeric="1">
   <!-- Auxiliary info is not a part of the identifier, it is not unique -->
   <atom.orig-nbr>3,5,6,2,1,7,4,8,9</atom.orig-nbr>
   <atom.equivalence>(2,3)(8,9)</atom.equivalence>
   <tgroup.equivalence></tgroup.equivalence>
  </identifier.auxiliary-info>
 </structure>
</IChI>
