# Supplementary material for: Predicting pKa values from EEM atomic charges
Source: J Cheminform. 2013 Apr 10;5:18. doi: 10.1186/1758-2946-5-18 (PMC3663834; doi:10.1186/1758-2946-5-18)
Supplement: Supplementary file 2 — Additional file 2: Molecules. The SDF files with the structures of the molecules and also their dissociated forms. (ZIP 310 KB) [file 13321_2012_461_MOESM2_ESM.zip › molecules/carboxylic_acids/NSC_62774.sdf]

NSC 62774
ROtclserve09090303253D 0   0.00000     0.00000 52237
 
  8  7  0  0  0  0  0  0  0  0999 V2000
    0.7341   -0.1390   -0.0018 C   0  0  0  0  0  0  0  0  0  0  0  0
    1.6119    0.8806    0.0017 O   0  0  0  0  0  0  0  0  0  0  0  0
    1.1343   -1.2836   -0.0010 O   0  0  0  0  0  0  0  0  0  0  0  0
   -0.7341    0.1390   -0.0004 C   0  0  0  0  0  0  0  0  0  0  0  0
   -1.1343    1.2836   -0.0012 O   0  0  0  0  0  0  0  0  0  0  0  0
   -1.6119   -0.8806    0.0017 O   0  0  0  0  0  0  0  0  0  0  0  0
    2.5620    0.7007    0.0049 H   0  0  0  0  0  0  0  0  0  0  0  0
   -2.5620   -0.7007    0.0025 H   0  0  0  0  0  0  0  0  0  0  0  0
  1  3  2  0  0  0  0
  1  2  1  0  0  0  0
  1  4  1  0  0  0  0
  4  6  1  0  0  0  0
  4  5  2  0  0  0  0
  2  7  1  0  0  0  0
  6  8  1  0  0  0  0
M  END
> <NSC>
62774

> <DTP_NAMES>
Acide oxalique(FRENCH)
Acido ossalico(ITALIAN)
Aktisal
Aquisal
Ethanedioic acid (9CI)
Ethanedionic acid
Kyselina stavelova(CZECH)
NCI-C55209
Oxaalzuur(DUTCH)
Oxalic acid (8CI)
Oxalsaeure(GERMAN)
Oxiric acid
OXALIC ACID
WLN: QVVQ

> <CAS_RN>
144-62-7

> <ORIGIN>
DTP FEB 2003

> <E_UNIQUE_ID>
NCI-Open_09-03_NSC_62774

> <E_NSC>
62774

> <E_CAS>
144-62-7

> <E_NAME>
NSC 62774

> <E_STEREO_SPECIFIED>
no_stereocenter

> <E_COMPOUND_TYPE>
normal

> <E_THREED_SOURCE>
CORINA 2.6

> <E_SMILES>
C(=O)(O)C(O)=O

> <E_FORMULA>
C2H2O4

> <E_HASHY>
FA136F787757ACEE

> <E_HASHSY>
FA136F787757ACEE

> <E_TAUTO_HASH>
FA136F787757ACEE

> <E_STEREO_TAUTO_HASH>
FA136F787757ACEE

> <E_MAXFRAG_HASHY>
FA136F787757ACEE

> <E_MAXFRAG_HASHSY>
FA136F787757ACEE

> <E_MAXFRAG_HASHTY>
FA136F787757ACEE

> <E_MAXFRAG_HASHSTY>
FA136F787757ACEE

> <E_MULTIFRAG>
single_fragment

> <E_ORIGIN>
NCI Open Database, DTP releases from Oct 1999, Aug 2000, Feb 2003, and Sep 2003 combined by CADD/LMC/NCI

> <E_DB_VERSION>
NULL

> <E_DB_YEAR>
2003

> <E_DB_TYPE>
government public

> <E_IS_PUBLIC>
public

> <E_SOURCE>
NCI

> <E_CONTEXT>
compound screened in anti-cancer and/or anti-HIV assays

> <E_SAMPLES_AVAIL>
yes

> <E_SUPPLIER_TYPE>
repository

> <E_CACTVS_VERSION>
3.245

>  <E_ICHI>
<IChI version="0.932Beta">
 <structure number="1" id.name="" id.value="">
  <identifier version="0.932Beta" tautomeric="0">
   <basic>C2H2O4,3-1(5H)2(4)6H</basic>
   <charge></charge>
  </identifier>
  <identifier.auxiliary-info version="0.932Beta" tautomeric="0">
   <!-- Auxiliary info is not a part of the identifier, it is not unique -->
   <atom.orig-nbr>1,4,3,5,2,6</atom.orig-nbr>
   <atom.equivalence>(1,2)(3,4)(5,6)</atom.equivalence>
  </identifier.auxiliary-info>
  <identifier version="0.932Beta" tautomeric="1">
   <basic>C2H2O4,3-1(4)2(5)6,(H,3,4)(H,5,6)</basic>
   <charge></charge>
  </identifier>
  <identifier.auxiliary-info version="0.932Beta" tautomeric="1">
   <!-- Auxiliary info is not a part of the identifier, it is not unique -->
   <atom.orig-nbr>1,4,2,3,5,6</atom.orig-nbr>
   <atom.equivalence>(1,2)(3,4,5,6)</atom.equivalence>
   <tgroup.equivalence>(1,2)</tgroup.equivalence>
  </identifier.auxiliary-info>
 </structure>
</IChI>
