# Supplementary material for: Predicting pKa values from EEM atomic charges
Source: J Cheminform. 2013 Apr 10;5:18. doi: 10.1186/1758-2946-5-18 (PMC3663834; doi:10.1186/1758-2946-5-18)
Supplement: Supplementary file 2 — Additional file 2: Molecules. The SDF files with the structures of the molecules and also their dissociated forms. (ZIP 310 KB) [file 13321_2012_461_MOESM2_ESM.zip › molecules/carboxylic_acids/NSC_62780.sdf]

NSC 62780
ROtclserve09090303253D 0   0.00000     0.00000 52243
 
 14 13  0  0  0  0  0  0  0  0999 V2000
    0.7276   -0.1949   -0.4257 C   0  0  0  0  0  0  0  0  0  0  0  0
    1.6208    1.0168   -0.1523 C   0  0  0  0  0  0  0  0  0  0  0  0
    1.2069   -1.3814    0.4131 C   0  0  0  0  0  0  0  0  0  0  0  0
   -0.6958    0.1373   -0.0588 C   0  0  0  0  0  0  0  0  0  0  0  0
   -0.9679    1.2310    0.3767 O   0  0  0  0  0  0  0  0  0  0  0  0
   -1.6613   -0.7819   -0.2158 O   0  0  0  0  0  0  0  0  0  0  0  0
    0.7794   -0.4532   -1.4834 H   0  0  0  0  0  0  0  0  0  0  0  0
    2.6503    0.7766   -0.4177 H   0  0  0  0  0  0  0  0  0  0  0  0
    1.2793    1.8621   -0.7498 H   0  0  0  0  0  0  0  0  0  0  0  0
    1.5690    1.2751    0.9054 H   0  0  0  0  0  0  0  0  0  0  0  0
    1.1551   -1.1231    1.4708 H   0  0  0  0  0  0  0  0  0  0  0  0
    0.5705   -2.2446    0.2183 H   0  0  0  0  0  0  0  0  0  0  0  0
    2.2364   -1.6216    0.1477 H   0  0  0  0  0  0  0  0  0  0  0  0
   -2.5747   -0.5688    0.0197 H   0  0  0  0  0  0  0  0  0  0  0  0
  4  6  1  0  0  0  0
  1  3  1  0  0  0  0
  4  5  2  0  0  0  0
  1  2  1  0  0  0  0
  1  4  1  0  0  0  0
  1  7  1  0  0  0  0
  2  8  1  0  0  0  0
  2  9  1  0  0  0  0
  2 10  1  0  0  0  0
  3 11  1  0  0  0  0
  3 12  1  0  0  0  0
  3 13  1  0  0  0  0
  6 14  1  0  0  0  0
M  END
> <NSC>
62780

> <DTP_NAMES>
.alpha.-Methylpropanoic acid
.alpha.-Methylpropionic acid
Acetic acid, dimethyl-
Cenex RP b2
Dimethylacetic acid
Isobutanoic acid
Isobutyric acid (8CI)
Isopropylformic acid
ISOBUTYRIC ACID
Propanoic acid, 2-methyl- (9CI)
Propionic acid, 2-methyl-
Tenox EBP 2
WLN: QVY1&1
2-Methylpropanoic acid
2-Methylpropionic acid

> <CAS_RN>
79-31-2

> <ORIGIN>
DTP FEB 2003

> <E_UNIQUE_ID>
NCI-Open_09-03_NSC_62780

> <E_NSC>
62780

> <E_CAS>
79-31-2

> <E_NAME>
NSC 62780

> <E_STEREO_SPECIFIED>
no_stereocenter

> <E_COMPOUND_TYPE>
normal

> <E_THREED_SOURCE>
CORINA 2.6

> <E_SMILES>
C(C)(C)C(O)=O

> <E_FORMULA>
C4H8O2

> <E_HASHY>
26AB2886D9487C94

> <E_HASHSY>
26AB2886D9487C94

> <E_TAUTO_HASH>
26AB2886D9487C94

> <E_STEREO_TAUTO_HASH>
26AB2886D9487C94

> <E_MAXFRAG_HASHY>
26AB2886D9487C94

> <E_MAXFRAG_HASHSY>
26AB2886D9487C94

> <E_MAXFRAG_HASHTY>
26AB2886D9487C94

> <E_MAXFRAG_HASHSTY>
26AB2886D9487C94

> <E_MULTIFRAG>
single_fragment

> <E_ORIGIN>
NCI Open Database, DTP releases from Oct 1999, Aug 2000, Feb 2003, and Sep 2003 combined by CADD/LMC/NCI

> <E_DB_VERSION>
NULL

> <E_DB_YEAR>
2003

> <E_DB_TYPE>
government public

> <E_IS_PUBLIC>
public

> <E_SOURCE>
NCI

> <E_CONTEXT>
compound screened in anti-cancer and/or anti-HIV assays

> <E_SAMPLES_AVAIL>
yes

> <E_SUPPLIER_TYPE>
repository

> <E_CACTVS_VERSION>
3.245

>  <E_ICHI>
<IChI version="0.932Beta">
 <structure number="1" id.name="" id.value="">
  <identifier version="0.932Beta" tautomeric="0">
   <basic>C4H8O2,1H3-4H(2H3)3(5)6H</basic>
   <charge></charge>
  </identifier>
  <identifier.auxiliary-info version="0.932Beta" tautomeric="0">
   <!-- Auxiliary info is not a part of the identifier, it is not unique -->
   <atom.orig-nbr>2,3,4,1,5,6</atom.orig-nbr>
   <atom.equivalence>(1,2)</atom.equivalence>
  </identifier.auxiliary-info>
  <identifier version="0.932Beta" tautomeric="1">
   <basic>C4H8O2,1H3-4H(2H3)3(5)6,(H,5,6)</basic>
   <charge></charge>
  </identifier>
  <identifier.auxiliary-info version="0.932Beta" tautomeric="1">
   <!-- Auxiliary info is not a part of the identifier, it is not unique -->
   <atom.orig-nbr>2,3,4,1,5,6</atom.orig-nbr>
   <atom.equivalence>(1,2)(5,6)</atom.equivalence>
   <tgroup.equivalence></tgroup.equivalence>
  </identifier.auxiliary-info>
 </structure>
</IChI>
