# Supplementary material for: Predicting pKa values from EEM atomic charges
Source: J Cheminform. 2013 Apr 10;5:18. doi: 10.1186/1758-2946-5-18 (PMC3663834; doi:10.1186/1758-2946-5-18)
Supplement: Supplementary file 2 — Additional file 2: Molecules. The SDF files with the structures of the molecules and also their dissociated forms. (ZIP 310 KB) [file 13321_2012_461_MOESM2_ESM.zip › molecules/carboxylic_acids/NSC_62783.sdf]

NSC 62783
ROtclserve09090303253D 0   0.00000     0.00000 52246
 
 17 16  0  0  0  0  0  0  0  0999 V2000
   -1.2341   -0.0117    0.2960 C   0  0  0  0  0  0  0  0  0  0  0  0
   -2.5213    0.8084    0.1888 C   0  0  0  0  0  0  0  0  0  0  0  0
   -1.3456   -1.2539   -0.5903 C   0  0  0  0  0  0  0  0  0  0  0  0
   -0.0480    0.8383   -0.1641 C   0  0  0  0  0  0  0  0  0  0  0  0
    1.2325    0.0750    0.0564 C   0  0  0  0  0  0  0  0  0  0  0  0
    1.1999   -1.0349    0.5327 O   0  0  0  0  0  0  0  0  0  0  0  0
    2.4094    0.6282   -0.2762 O   0  0  0  0  0  0  0  0  0  0  0  0
   -1.0827   -0.3165    1.3315 H   0  0  0  0  0  0  0  0  0  0  0  0
   -2.6727    1.1133   -0.8467 H   0  0  0  0  0  0  0  0  0  0  0  0
   -3.3663    0.2029    0.5165 H   0  0  0  0  0  0  0  0  0  0  0  0
   -2.4419    1.6934    0.8201 H   0  0  0  0  0  0  0  0  0  0  0  0
   -1.4970   -0.9491   -1.6258 H   0  0  0  0  0  0  0  0  0  0  0  0
   -0.4285   -1.8381   -0.5139 H   0  0  0  0  0  0  0  0  0  0  0  0
   -2.1905   -1.8594   -0.2625 H   0  0  0  0  0  0  0  0  0  0  0  0
   -0.1557    1.0688   -1.2240 H   0  0  0  0  0  0  0  0  0  0  0  0
   -0.0216    1.7654    0.4085 H   0  0  0  0  0  0  0  0  0  0  0  0
    3.2311    0.1385   -0.1347 H   0  0  0  0  0  0  0  0  0  0  0  0
  5  7  1  0  0  0  0
  1  2  1  0  0  0  0
  5  6  2  0  0  0  0
  1  4  1  0  0  0  0
  4  5  1  0  0  0  0
  1  3  1  0  0  0  0
  1  8  1  0  0  0  0
  2  9  1  0  0  0  0
  2 10  1  0  0  0  0
  2 11  1  0  0  0  0
  3 12  1  0  0  0  0
  3 13  1  0  0  0  0
  3 14  1  0  0  0  0
  4 15  1  0  0  0  0
  4 16  1  0  0  0  0
  7 17  1  0  0  0  0
M  END
> <NSC>
62783

> <DTP_NAMES>
.beta.-Methylbutyric acid
Acetic acid, isopropyl-
Butanoic acid, 3-methyl- (9CI)
Butyric acid, 3-methyl-
Delphinic acid
Isopentanoic acid
Isopropylacetic acid
Isovalerianic
Isovaleric acid (8CI)
ISOVALERIC ACID
WLN: QV1Y1&1
3-Methylbutanoic acid
3-Methylbutyrate
3-Methylbutyric acid

> <CAS_RN>
503-74-2

> <ORIGIN>
DTP FEB 2003

> <E_UNIQUE_ID>
NCI-Open_09-03_NSC_62783

> <E_NSC>
62783

> <E_CAS>
503-74-2

> <E_NAME>
NSC 62783

> <E_STEREO_SPECIFIED>
no_stereocenter

> <E_COMPOUND_TYPE>
normal

> <E_THREED_SOURCE>
CORINA 2.6

> <E_SMILES>
C(C)(CC(O)=O)C

> <E_FORMULA>
C5H10O2

> <E_HASHY>
C5E74C9790A91DAA

> <E_HASHSY>
C5E74C9790A91DAA

> <E_TAUTO_HASH>
C5E74C9790A91DAA

> <E_STEREO_TAUTO_HASH>
C5E74C9790A91DAA

> <E_MAXFRAG_HASHY>
C5E74C9790A91DAA

> <E_MAXFRAG_HASHSY>
C5E74C9790A91DAA

> <E_MAXFRAG_HASHTY>
C5E74C9790A91DAA

> <E_MAXFRAG_HASHSTY>
C5E74C9790A91DAA

> <E_MULTIFRAG>
single_fragment

> <E_ORIGIN>
NCI Open Database, DTP releases from Oct 1999, Aug 2000, Feb 2003, and Sep 2003 combined by CADD/LMC/NCI

> <E_DB_VERSION>
NULL

> <E_DB_YEAR>
2003

> <E_DB_TYPE>
government public

> <E_IS_PUBLIC>
public

> <E_SOURCE>
NCI

> <E_CONTEXT>
compound screened in anti-cancer and/or anti-HIV assays

> <E_SAMPLES_AVAIL>
yes

> <E_SUPPLIER_TYPE>
repository

> <E_CACTVS_VERSION>
3.245

>  <E_ICHI>
<IChI version="0.932Beta">
 <structure number="1" id.name="" id.value="">
  <identifier version="0.932Beta" tautomeric="0">
   <basic>C5H10O2,1H3-5H(2H3)3H2-4(6)7H</basic>
   <charge></charge>
  </identifier>
  <identifier.auxiliary-info version="0.932Beta" tautomeric="0">
   <!-- Auxiliary info is not a part of the identifier, it is not unique -->
   <atom.orig-nbr>2,3,4,5,1,6,7</atom.orig-nbr>
   <atom.equivalence>(1,2)</atom.equivalence>
  </identifier.auxiliary-info>
  <identifier version="0.932Beta" tautomeric="1">
   <basic>C5H10O2,1H3-5H(2H3)3H2-4(6)7,(H,6,7)</basic>
   <charge></charge>
  </identifier>
  <identifier.auxiliary-info version="0.932Beta" tautomeric="1">
   <!-- Auxiliary info is not a part of the identifier, it is not unique -->
   <atom.orig-nbr>2,3,4,5,1,6,7</atom.orig-nbr>
   <atom.equivalence>(1,2)(6,7)</atom.equivalence>
   <tgroup.equivalence></tgroup.equivalence>
  </identifier.auxiliary-info>
 </structure>
</IChI>
