# Supplementary material for: Predicting pKa values from EEM atomic charges
Source: J Cheminform. 2013 Apr 10;5:18. doi: 10.1186/1758-2946-5-18 (PMC3663834; doi:10.1186/1758-2946-5-18)
Supplement: Supplementary file 2 — Additional file 2: Molecules. The SDF files with the structures of the molecules and also their dissociated forms. (ZIP 310 KB) [file 13321_2012_461_MOESM2_ESM.zip › molecules/carboxylic_acids/NSC_65449.sdf]

NSC 65449
ROtclserve09090303583D 0   0.00000     0.00000 53534
 
 17 16  0  0  0  0  0  0  0  0999 V2000
    0.6438    0.0385    0.0000 C   0  0  0  0  0  0  0  0  0  0  0  0
    1.0748    0.8095   -1.2492 C   0  0  0  0  0  0  0  0  0  0  0  0
    1.3031   -1.3421   -0.0000 C   0  0  0  0  0  0  0  0  0  0  0  0
    1.0748    0.8095    1.2492 C   0  0  0  0  0  0  0  0  0  0  0  0
   -0.8548   -0.1205    0.0000 C   0  0  0  0  0  0  0  0  0  0  0  0
   -1.3452   -1.2248    0.0000 O   0  0  0  0  0  0  0  0  0  0  0  0
   -1.6449    0.9646    0.0000 O   0  0  0  0  0  0  0  0  0  0  0  0
    0.7677    0.2602   -2.1392 H   0  0  0  0  0  0  0  0  0  0  0  0
    0.6051    1.7931   -1.2492 H   0  0  0  0  0  0  0  0  0  0  0  0
    2.1587    0.9245   -1.2492 H   0  0  0  0  0  0  0  0  0  0  0  0
    2.3871   -1.2271   -0.0000 H   0  0  0  0  0  0  0  0  0  0  0  0
    0.9961   -1.8914    0.8900 H   0  0  0  0  0  0  0  0  0  0  0  0
    0.9961   -1.8914   -0.8900 H   0  0  0  0  0  0  0  0  0  0  0  0
    2.1587    0.9245    1.2492 H   0  0  0  0  0  0  0  0  0  0  0  0
    0.6051    1.7931    1.2492 H   0  0  0  0  0  0  0  0  0  0  0  0
    0.7677    0.2602    2.1392 H   0  0  0  0  0  0  0  0  0  0  0  0
   -2.6065    0.8626    0.0000 H   0  0  0  0  0  0  0  0  0  0  0  0
  1  3  1  0  0  0  0
  1  2  1  0  0  0  0
  5  7  1  0  0  0  0
  1  4  1  0  0  0  0
  5  6  2  0  0  0  0
  1  5  1  0  0  0  0
  2  8  1  0  0  0  0
  2  9  1  0  0  0  0
  2 10  1  0  0  0  0
  3 11  1  0  0  0  0
  3 12  1  0  0  0  0
  3 13  1  0  0  0  0
  4 14  1  0  0  0  0
  4 15  1  0  0  0  0
  4 16  1  0  0  0  0
  7 17  1  0  0  0  0
M  END
> <NSC>
65449

> <DTP_NAMES>
.alpha.,.alpha.-Dimethylpropionic acid
tert-Pentanoic acid
Acetic acid, trimethyl-
Dimethylpropionic acid
Neopentanoic acid
Pivalic acid (8CI)
Propanoic acid, 2,2-dimethyl- (9CI)
Propionic acid, 2,2-dimethyl-
PIVALIC ACID
Trimethylacetic acid
WLN: QVX1&1&1
2,2-Dimethylpropanoic acid
2,2-Dimethylpropionic acid

> <CAS_RN>
75-98-9

> <ORIGIN>
DTP FEB 2003

> <E_UNIQUE_ID>
NCI-Open_09-03_NSC_65449

> <E_NSC>
65449

> <E_CAS>
75-98-9

> <E_NAME>
NSC 65449

> <E_STEREO_SPECIFIED>
no_stereocenter

> <E_COMPOUND_TYPE>
normal

> <E_THREED_SOURCE>
CORINA 2.6

> <E_SMILES>
C(C)(C)(C)C(O)=O

> <E_FORMULA>
C5H10O2

> <E_HASHY>
61B316E70D35C445

> <E_HASHSY>
61B316E70D35C445

> <E_TAUTO_HASH>
61B316E70D35C445

> <E_STEREO_TAUTO_HASH>
61B316E70D35C445

> <E_MAXFRAG_HASHY>
61B316E70D35C445

> <E_MAXFRAG_HASHSY>
61B316E70D35C445

> <E_MAXFRAG_HASHTY>
61B316E70D35C445

> <E_MAXFRAG_HASHSTY>
61B316E70D35C445

> <E_MULTIFRAG>
single_fragment

> <E_ORIGIN>
NCI Open Database, DTP releases from Oct 1999, Aug 2000, Feb 2003, and Sep 2003 combined by CADD/LMC/NCI

> <E_DB_VERSION>
NULL

> <E_DB_YEAR>
2003

> <E_DB_TYPE>
government public

> <E_IS_PUBLIC>
public

> <E_SOURCE>
NCI

> <E_CONTEXT>
compound screened in anti-cancer and/or anti-HIV assays

> <E_SAMPLES_AVAIL>
yes

> <E_SUPPLIER_TYPE>
repository

> <E_CACTVS_VERSION>
3.245

>  <E_ICHI>
<IChI version="0.932Beta">
 <structure number="1" id.name="" id.value="">
  <identifier version="0.932Beta" tautomeric="0">
   <basic>C5H10O2,1H3-5(2H3,3H3)4(6)7H</basic>
   <charge></charge>
  </identifier>
  <identifier.auxiliary-info version="0.932Beta" tautomeric="0">
   <!-- Auxiliary info is not a part of the identifier, it is not unique -->
   <atom.orig-nbr>2,3,4,5,1,6,7</atom.orig-nbr>
   <atom.equivalence>(1,2,3)</atom.equivalence>
  </identifier.auxiliary-info>
  <identifier version="0.932Beta" tautomeric="1">
   <basic>C5H10O2,1H3-5(2H3,3H3)4(6)7,(H,6,7)</basic>
   <charge></charge>
  </identifier>
  <identifier.auxiliary-info version="0.932Beta" tautomeric="1">
   <!-- Auxiliary info is not a part of the identifier, it is not unique -->
   <atom.orig-nbr>2,3,4,5,1,6,7</atom.orig-nbr>
   <atom.equivalence>(1,2,3)(6,7)</atom.equivalence>
   <tgroup.equivalence></tgroup.equivalence>
  </identifier.auxiliary-info>
 </structure>
</IChI>
