# Supplementary material for: Predicting pKa values from EEM atomic charges
Source: J Cheminform. 2013 Apr 10;5:18. doi: 10.1186/1758-2946-5-18 (PMC3663834; doi:10.1186/1758-2946-5-18)
Supplement: Supplementary file 2 — Additional file 2: Molecules. The SDF files with the structures of the molecules and also their dissociated forms. (ZIP 310 KB) [file 13321_2012_461_MOESM2_ESM.zip › molecules/carboxylic_acids/NSC_65595.sdf]

NSC 65595
ROtclserve09090304023D 0   0.00000     0.00000 53680
 
 21 21  0  0  0  0  0  0  0  0999 V2000
   -0.5065   -1.1969    0.4305 C   0  0  0  0  0  0  0  0  0  0  0  0
   -1.8375   -1.1971    0.0574 C   0  0  0  0  0  0  0  0  0  0  0  0
    0.1590    0.0003    0.6163 C   0  0  0  0  0  0  0  0  0  0  0  0
   -0.5066    1.1974    0.4296 C   0  0  0  0  0  0  0  0  0  0  0  0
   -2.5031   -0.0001   -0.1297 C   0  0  0  0  0  0  0  0  0  0  0  0
   -1.8378    1.1972    0.0570 C   0  0  0  0  0  0  0  0  0  0  0  0
   -3.9545   -0.0003   -0.5354 C   0  0  0  0  0  0  0  0  0  0  0  0
    1.6101    0.0006    1.0230 C   0  0  0  0  0  0  0  0  0  0  0  0
    2.4772   -0.0001   -0.2096 C   0  0  0  0  0  0  0  0  0  0  0  0
    1.9690   -0.0007   -1.3058 O   0  0  0  0  0  0  0  0  0  0  0  0
    3.8142   -0.0000   -0.0897 O   0  0  0  0  0  0  0  0  0  0  0  0
    0.0123   -2.1321    0.5811 H   0  0  0  0  0  0  0  0  0  0  0  0
   -2.3574   -2.1325   -0.0881 H   0  0  0  0  0  0  0  0  0  0  0  0
    0.0130    2.1328    0.5758 H   0  0  0  0  0  0  0  0  0  0  0  0
   -2.3577    2.1324   -0.0896 H   0  0  0  0  0  0  0  0  0  0  0  0
   -4.0277    0.0003   -1.6229 H   0  0  0  0  0  0  0  0  0  0  0  0
   -4.4424   -0.8907   -0.1389 H   0  0  0  0  0  0  0  0  0  0  0  0
   -4.4430    0.8893   -0.1378 H   0  0  0  0  0  0  0  0  0  0  0  0
    1.8214    0.8909    1.6153 H   0  0  0  0  0  0  0  0  0  0  0  0
    1.8214   -0.8891    1.6163 H   0  0  0  0  0  0  0  0  0  0  0  0
    4.3705   -0.0005   -0.8806 H   0  0  0  0  0  0  0  0  0  0  0  0
  5  6  2  0  0  0  0
  1  2  2  0  0  0  0
  4  6  1  0  0  0  0
  1  3  1  0  0  0  0
  3  8  1  0  0  0  0
  2  5  1  0  0  0  0
  3  4  2  0  0  0  0
  9 11  1  0  0  0  0
  9 10  2  0  0  0  0
  8  9  1  0  0  0  0
  5  7  1  0  0  0  0
  1 12  1  0  0  0  0
  2 13  1  0  0  0  0
  4 14  1  0  0  0  0
  6 15  1  0  0  0  0
  7 16  1  0  0  0  0
  7 17  1  0  0  0  0
  7 18  1  0  0  0  0
  8 19  1  0  0  0  0
  8 20  1  0  0  0  0
 11 21  1  0  0  0  0
M  END
> <NSC>
65595

> <DTP_NAMES>
Benzeneacetic acid, 4-methyl- (9CI)

> <CAS_RN>
622-47-9

> <ORIGIN>
DTP FEB 2003

> <E_UNIQUE_ID>
NCI-Open_09-03_NSC_65595

> <E_NSC>
65595

> <E_CAS>
622-47-9

> <E_NAME>
NSC 65595

> <E_STEREO_SPECIFIED>
no_stereocenter

> <E_COMPOUND_TYPE>
normal

> <E_THREED_SOURCE>
CORINA 2.6

> <E_SMILES>
C1=CC(=CC=C1CC(O)=O)C

> <E_FORMULA>
C9H10O2

> <E_HASHY>
BC1C38B1999E166A

> <E_HASHSY>
BC1C38B1999E166A

> <E_TAUTO_HASH>
BC1C38B1999E166A

> <E_STEREO_TAUTO_HASH>
BC1C38B1999E166A

> <E_MAXFRAG_HASHY>
BC1C38B1999E166A

> <E_MAXFRAG_HASHSY>
BC1C38B1999E166A

> <E_MAXFRAG_HASHTY>
BC1C38B1999E166A

> <E_MAXFRAG_HASHSTY>
BC1C38B1999E166A

> <E_MULTIFRAG>
single_fragment

> <E_ORIGIN>
NCI Open Database, DTP releases from Oct 1999, Aug 2000, Feb 2003, and Sep 2003 combined by CADD/LMC/NCI

> <E_DB_VERSION>
NULL

> <E_DB_YEAR>
2003

> <E_DB_TYPE>
government public

> <E_IS_PUBLIC>
public

> <E_SOURCE>
NCI

> <E_CONTEXT>
compound screened in anti-cancer and/or anti-HIV assays

> <E_SAMPLES_AVAIL>
yes

> <E_SUPPLIER_TYPE>
repository

> <E_CACTVS_VERSION>
3.245

>  <E_ICHI>
<IChI version="0.932Beta">
 <structure number="1" id.name="" id.value="">
  <identifier version="0.932Beta" tautomeric="0">
   <basic>C9H10O2,1H3-7-2H-4H-8(5H-3H-7)6H2-9(10)11H</basic>
   <charge></charge>
  </identifier>
  <identifier.auxiliary-info version="0.932Beta" tautomeric="0">
   <!-- Auxiliary info is not a part of the identifier, it is not unique -->
   <atom.orig-nbr>7,2,6,1,4,8,5,3,9,10,11</atom.orig-nbr>
   <atom.equivalence>(2,3)(4,5)</atom.equivalence>
  </identifier.auxiliary-info>
  <identifier version="0.932Beta" tautomeric="1">
   <basic>C9H10O2,1H3-7-2H-4H-8(5H-3H-7)6H2-9(10)11,(H,10,11)</basic>
   <charge></charge>
  </identifier>
  <identifier.auxiliary-info version="0.932Beta" tautomeric="1">
   <!-- Auxiliary info is not a part of the identifier, it is not unique -->
   <atom.orig-nbr>7,2,6,1,4,8,5,3,9,10,11</atom.orig-nbr>
   <atom.equivalence>(2,3)(4,5)(10,11)</atom.equivalence>
   <tgroup.equivalence></tgroup.equivalence>
  </identifier.auxiliary-info>
 </structure>
</IChI>
