# Supplementary material for: Predicting pKa values from EEM atomic charges
Source: J Cheminform. 2013 Apr 10;5:18. doi: 10.1186/1758-2946-5-18 (PMC3663834; doi:10.1186/1758-2946-5-18)
Supplement: Supplementary file 2 — Additional file 2: Molecules. The SDF files with the structures of the molecules and also their dissociated forms. (ZIP 310 KB) [file 13321_2012_461_MOESM2_ESM.zip › molecules/carboxylic_acids/NSC_67957.sdf]

NSC 67957
ROtclserve09090304523D 0   0.00000     0.00000 55525
 
 18 17  0  0  0  0  0  0  0  0999 V2000
    0.9013   -0.3649   -0.2276 C   0  0  0  0  0  0  0  0  0  0  0  0
    2.2329    0.1342    0.3369 C   0  0  0  0  0  0  0  0  0  0  0  0
    3.3865   -0.5758   -0.3744 C   0  0  0  0  0  0  0  0  0  0  0  0
   -0.2523    0.3451    0.4838 C   0  0  0  0  0  0  0  0  0  0  0  0
   -0.2123    1.7409    0.1800 O   0  0  0  0  0  0  0  0  0  0  0  0
   -1.5630   -0.2334    0.0161 C   0  0  0  0  0  0  0  0  0  0  0  0
   -2.3407    0.4544   -0.6018 O   0  0  0  0  0  0  0  0  0  0  0  0
   -1.8663   -1.5128    0.2861 O   0  0  0  0  0  0  0  0  0  0  0  0
    0.8563   -0.1510   -1.2954 H   0  0  0  0  0  0  0  0  0  0  0  0
    0.8194   -1.4401   -0.0686 H   0  0  0  0  0  0  0  0  0  0  0  0
    2.3147    1.2094    0.1780 H   0  0  0  0  0  0  0  0  0  0  0  0
    2.2778   -0.0797    1.4048 H   0  0  0  0  0  0  0  0  0  0  0  0
    4.3352   -0.2203    0.0278 H   0  0  0  0  0  0  0  0  0  0  0  0
    3.3046   -1.6511   -0.2154 H   0  0  0  0  0  0  0  0  0  0  0  0
    3.3416   -0.3619   -1.4423 H   0  0  0  0  0  0  0  0  0  0  0  0
   -0.1568    0.2047    1.5604 H   0  0  0  0  0  0  0  0  0  0  0  0
   -0.2998    1.8207   -0.7797 H   0  0  0  0  0  0  0  0  0  0  0  0
   -2.7073   -1.8840   -0.0140 H   0  0  0  0  0  0  0  0  0  0  0  0
  4  6  1  0  0  0  0
  4  5  1  0  0  0  0
  2  3  1  0  0  0  0
  1  4  1  0  0  0  0
  1  2  1  0  0  0  0
  6  7  2  0  0  0  0
  6  8  1  0  0  0  0
  1  9  1  0  0  0  0
  1 10  1  0  0  0  0
  2 11  1  0  0  0  0
  2 12  1  0  0  0  0
  3 13  1  0  0  0  0
  3 14  1  0  0  0  0
  3 15  1  0  0  0  0
  4 16  1  0  0  0  0
  5 17  1  0  0  0  0
  8 18  1  0  0  0  0
M  END
> <NSC>
67957

> <DTP_NAMES>
(none)

> <CAS_RN>
617-31-2

> <ORIGIN>
DTP FEB 2003

> <E_UNIQUE_ID>
NCI-Open_09-03_NSC_67957

> <E_NSC>
67957

> <E_CAS>
617-31-2

> <E_NAME>
NSC 67957

> <E_STEREO_SPECIFIED>
stereo_unknown

> <E_COMPOUND_TYPE>
normal

> <E_THREED_SOURCE>
CORINA 2.6 - default enantiomer!

> <E_SMILES>
C(C(C(=O)O)O)CC

> <E_FORMULA>
C5H10O3

> <E_HASHY>
E470C5DD23090686

> <E_HASHSY>
E470C5DD23090686

> <E_TAUTO_HASH>
E470C5DD23090686

> <E_STEREO_TAUTO_HASH>
E470C5DD23090686

> <E_MAXFRAG_HASHY>
E470C5DD23090686

> <E_MAXFRAG_HASHSY>
E470C5DD23090686

> <E_MAXFRAG_HASHTY>
E470C5DD23090686

> <E_MAXFRAG_HASHSTY>
E470C5DD23090686

> <E_MULTIFRAG>
single_fragment

> <E_ORIGIN>
NCI Open Database, DTP releases from Oct 1999, Aug 2000, Feb 2003, and Sep 2003 combined by CADD/LMC/NCI

> <E_DB_VERSION>
NULL

> <E_DB_YEAR>
2003

> <E_DB_TYPE>
government public

> <E_IS_PUBLIC>
public

> <E_SOURCE>
NCI

> <E_CONTEXT>
compound screened in anti-cancer and/or anti-HIV assays

> <E_SAMPLES_AVAIL>
yes

> <E_SUPPLIER_TYPE>
repository

> <E_CACTVS_VERSION>
3.245

>  <E_ICHI>
<IChI version="0.932Beta">
 <structure number="1" id.name="" id.value="">
  <identifier version="0.932Beta" tautomeric="0">
   <basic>C5H10O3,1H3-2H2-3H2-5H(8H)4(6)7H</basic>
   <charge></charge>
   <stereo>
    <dbond></dbond>
    <sp3>5+</sp3>
   </stereo>
  </identifier>
  <identifier.auxiliary-info version="0.932Beta" tautomeric="0">
   <!-- Auxiliary info is not a part of the identifier, it is not unique -->
   <atom.orig-nbr>3,2,1,6,4,7,8,5</atom.orig-nbr>
   <atom.equivalence></atom.equivalence>
  </identifier.auxiliary-info>
  <identifier version="0.932Beta" tautomeric="1">
   <basic>C5H10O3,1H3-2H2-3H2-5H(8H)4(6)7,(H,6,7)</basic>
   <charge></charge>
   <stereo>
    <dbond></dbond>
    <sp3>5+</sp3>
   </stereo>
  </identifier>
  <identifier.auxiliary-info version="0.932Beta" tautomeric="1">
   <!-- Auxiliary info is not a part of the identifier, it is not unique -->
   <atom.orig-nbr>3,2,1,6,4,7,8,5</atom.orig-nbr>
   <atom.equivalence>(6,7)</atom.equivalence>
   <tgroup.equivalence></tgroup.equivalence>
  </identifier.auxiliary-info>
 </structure>
</IChI>
