# Supplementary material for: Predicting pKa values from EEM atomic charges
Source: J Cheminform. 2013 Apr 10;5:18. doi: 10.1186/1758-2946-5-18 (PMC3663834; doi:10.1186/1758-2946-5-18)
Supplement: Supplementary file 2 — Additional file 2: Molecules. The SDF files with the structures of the molecules and also their dissociated forms. (ZIP 310 KB) [file 13321_2012_461_MOESM2_ESM.zip › molecules/carboxylic_acids/NSC_7304.sdf]

NSC 7304
ROtclserve09080316173D 0   0.00000     0.00000  7199
 
 17 16  0  0  0  0  0  0  0  0999 V2000
   -1.1058   -0.2144    0.0749 C   0  0  0  0  0  0  0  0  0  0  0  0
   -1.2520   -1.3235   -0.3817 O   0  0  0  0  0  0  0  0  0  0  0  0
    2.7165   -0.2296    0.2653 C   0  0  0  0  0  0  0  0  0  0  0  0
    1.3147   -0.7264   -0.0937 C   0  0  0  0  0  0  0  0  0  0  0  0
    0.2808    0.3247    0.3152 C   0  0  0  0  0  0  0  0  0  0  0  0
   -2.1783    0.5396    0.3629 O   0  0  0  0  0  0  0  0  0  0  0  0
    0.4863    1.5925   -0.5163 C   0  0  0  0  0  0  0  0  0  0  0  0
    3.4530   -0.9785   -0.0259 H   0  0  0  0  0  0  0  0  0  0  0  0
    2.9179    0.7026   -0.2624 H   0  0  0  0  0  0  0  0  0  0  0  0
    2.7773   -0.0591    1.3402 H   0  0  0  0  0  0  0  0  0  0  0  0
    1.2539   -0.8970   -1.1685 H   0  0  0  0  0  0  0  0  0  0  0  0
    1.1133   -1.6586    0.4341 H   0  0  0  0  0  0  0  0  0  0  0  0
    0.4009    0.5603    1.3726 H   0  0  0  0  0  0  0  0  0  0  0  0
   -3.0680    0.1937    0.2087 H   0  0  0  0  0  0  0  0  0  0  0  0
    0.3662    1.3569   -1.5738 H   0  0  0  0  0  0  0  0  0  0  0  0
   -0.2502    2.3414   -0.2251 H   0  0  0  0  0  0  0  0  0  0  0  0
    1.4892    1.9825   -0.3425 H   0  0  0  0  0  0  0  0  0  0  0  0
  1  6  1  0  0  0  0
  1  5  1  0  0  0  0
  1  2  2  0  0  0  0
  3  4  1  0  0  0  0
  4  5  1  0  0  0  0
  5  7  1  0  0  0  0
  3  8  1  0  0  0  0
  3  9  1  0  0  0  0
  3 10  1  0  0  0  0
  4 11  1  0  0  0  0
  4 12  1  0  0  0  0
  5 13  1  0  0  0  0
  6 14  1  0  0  0  0
  7 15  1  0  0  0  0
  7 16  1  0  0  0  0
  7 17  1  0  0  0  0
M  END
> <NSC>
7304

> <DTP_NAMES>
.alpha.-Methylbutyric acid
Active valeric acid
Butanoic acid, 2-methyl- (9CI)
Butyric acid, 2-methyl- (8CI)
Ethylmethylacetic acid
Methylethylacetic acid
2-Methybutyric acid
2-Methylbutanoic acid
2-Methylbutyric acid (VAN)

> <CAS_RN>
116-53-0

> <ORIGIN>
DTP FEB 2003

> <E_UNIQUE_ID>
NCI-Open_09-03_NSC_7304

> <E_NSC>
7304

> <E_CAS>
116-53-0

> <E_NAME>
NSC 7304

> <E_STEREO_SPECIFIED>
stereo_unknown

> <E_COMPOUND_TYPE>
normal

> <E_THREED_SOURCE>
CORINA 2.6 - default enantiomer!

> <E_SMILES>
C(O)(C(CC)C)=O

> <E_FORMULA>
C5H10O2

> <E_HASHY>
30402DC01D883258

> <E_HASHSY>
30402DC01D883258

> <E_TAUTO_HASH>
30402DC01D883258

> <E_STEREO_TAUTO_HASH>
30402DC01D883258

> <E_MAXFRAG_HASHY>
30402DC01D883258

> <E_MAXFRAG_HASHSY>
30402DC01D883258

> <E_MAXFRAG_HASHTY>
30402DC01D883258

> <E_MAXFRAG_HASHSTY>
30402DC01D883258

> <E_MULTIFRAG>
single_fragment

> <E_ORIGIN>
NCI Open Database, DTP releases from Oct 1999, Aug 2000, Feb 2003, and Sep 2003 combined by CADD/LMC/NCI

> <E_DB_VERSION>
NULL

> <E_DB_YEAR>
2003

> <E_DB_TYPE>
government public

> <E_IS_PUBLIC>
public

> <E_SOURCE>
NCI

> <E_CONTEXT>
compound screened in anti-cancer and/or anti-HIV assays

> <E_SAMPLES_AVAIL>
yes

> <E_SUPPLIER_TYPE>
repository

> <E_CACTVS_VERSION>
3.245

>  <E_ICHI>
<IChI version="0.932Beta">
 <structure number="1" id.name="" id.value="">
  <identifier version="0.932Beta" tautomeric="0">
   <basic>C5H10O2,1H3-3H2-5H(2H3)4(6)7H</basic>
   <charge></charge>
   <stereo>
    <dbond></dbond>
    <sp3>5+</sp3>
   </stereo>
  </identifier>
  <identifier.auxiliary-info version="0.932Beta" tautomeric="0">
   <!-- Auxiliary info is not a part of the identifier, it is not unique -->
   <atom.orig-nbr>3,7,4,1,5,2,6</atom.orig-nbr>
   <atom.equivalence></atom.equivalence>
  </identifier.auxiliary-info>
  <identifier version="0.932Beta" tautomeric="1">
   <basic>C5H10O2,1H3-3H2-5H(2H3)4(6)7,(H,6,7)</basic>
   <charge></charge>
   <stereo>
    <dbond></dbond>
    <sp3>5+</sp3>
   </stereo>
  </identifier>
  <identifier.auxiliary-info version="0.932Beta" tautomeric="1">
   <!-- Auxiliary info is not a part of the identifier, it is not unique -->
   <atom.orig-nbr>3,7,4,1,5,2,6</atom.orig-nbr>
   <atom.equivalence>(6,7)</atom.equivalence>
   <tgroup.equivalence></tgroup.equivalence>
  </identifier.auxiliary-info>
 </structure>
</IChI>
