# Supplementary material for: Predicting pKa values from EEM atomic charges
Source: J Cheminform. 2013 Apr 10;5:18. doi: 10.1186/1758-2946-5-18 (PMC3663834; doi:10.1186/1758-2946-5-18)
Supplement: Supplementary file 2 — Additional file 2: Molecules. The SDF files with the structures of the molecules and also their dissociated forms. (ZIP 310 KB) [file 13321_2012_461_MOESM2_ESM.zip › molecules/carboxylic_acids/NSC_73191.sdf]

NSC 73191
ROtclserve09090306083D 0   0.00000     0.00000 59331
 
 20 20  0  0  0  0  0  0  0  0999 V2000
   -0.3412   -0.9270    0.4577 C   0  0  0  0  0  0  0  0  0  0  0  0
   -1.6670   -0.7919    0.0782 C   0  0  0  0  0  0  0  0  0  0  0  0
    0.4505    0.1953    0.6150 C   0  0  0  0  0  0  0  0  0  0  0  0
   -0.0776    1.4539    0.3949 C   0  0  0  0  0  0  0  0  0  0  0  0
   -2.1984    0.4749   -0.1438 C   0  0  0  0  0  0  0  0  0  0  0  0
   -1.3996    1.5957    0.0165 C   0  0  0  0  0  0  0  0  0  0  0  0
   -2.4470   -1.8950   -0.0775 O   0  0  0  0  0  0  0  0  0  0  0  0
   -3.4991    0.6126   -0.5160 O   0  0  0  0  0  0  0  0  0  0  0  0
    1.8922    0.0465    1.0279 C   0  0  0  0  0  0  0  0  0  0  0  0
    2.7558   -0.0818   -0.2005 C   0  0  0  0  0  0  0  0  0  0  0  0
    2.2522   -0.0551   -1.2985 O   0  0  0  0  0  0  0  0  0  0  0  0
    4.0844   -0.2257   -0.0747 O   0  0  0  0  0  0  0  0  0  0  0  0
    0.0724   -1.9088    0.6350 H   0  0  0  0  0  0  0  0  0  0  0  0
    0.5441    2.3283    0.5192 H   0  0  0  0  0  0  0  0  0  0  0  0
   -1.8097    2.5801   -0.1545 H   0  0  0  0  0  0  0  0  0  0  0  0
   -2.8570   -2.0707    0.7806 H   0  0  0  0  0  0  0  0  0  0  0  0
   -4.0157    0.6924    0.2975 H   0  0  0  0  0  0  0  0  0  0  0  0
    2.1992    0.9234    1.5979 H   0  0  0  0  0  0  0  0  0  0  0  0
    2.0033   -0.8451    1.6449 H   0  0  0  0  0  0  0  0  0  0  0  0
    4.6385   -0.3080   -0.8629 H   0  0  0  0  0  0  0  0  0  0  0  0
  1  2  1  0  0  0  0
  1  3  2  0  0  0  0
  2  5  2  0  0  0  0
  2  7  1  0  0  0  0
  3  4  1  0  0  0  0
  3  9  1  0  0  0  0
  9 10  1  0  0  0  0
  5  8  1  0  0  0  0
  4  6  2  0  0  0  0
  5  6  1  0  0  0  0
 10 12  1  0  0  0  0
 10 11  2  0  0  0  0
  1 13  1  0  0  0  0
  4 14  1  0  0  0  0
  6 15  1  0  0  0  0
  7 16  1  0  0  0  0
  8 17  1  0  0  0  0
  9 18  1  0  0  0  0
  9 19  1  0  0  0  0
 12 20  1  0  0  0  0
M  END
> <NSC>
73191

> <DTP_NAMES>
(3,4-Dihydroxyphenyl)acetic acid
Acetic acid, (3, 4-dihydroxyphenyl)- (8CI)
Ba 2773
Benzeneacetic acid, 3, 4-dihydroxy- (9CI)
Dihydroxyphenylacetic acid
Dopacetic acid
DOPAC
Homoprotocatechuic acid
3,4-Dihydroxybenzeneacetic acid
3,4-Dihydroxyphenylacetic acid

> <CAS_RN>
102-32-9

> <ORIGIN>
DTP FEB 2003

> <E_UNIQUE_ID>
NCI-Open_09-03_NSC_73191

> <E_NSC>
73191

> <E_CAS>
102-32-9

> <E_NAME>
NSC 73191

> <E_STEREO_SPECIFIED>
no_stereocenter

> <E_COMPOUND_TYPE>
normal

> <E_THREED_SOURCE>
CORINA 2.6

> <E_SMILES>
C1=C(C=CC(=C1O)O)CC(O)=O

> <E_FORMULA>
C8H8O4

> <E_HASHY>
EA24E2E57A3EE7E2

> <E_HASHSY>
EA24E2E57A3EE7E2

> <E_TAUTO_HASH>
EA24E2E57A3EE7E2

> <E_STEREO_TAUTO_HASH>
EA24E2E57A3EE7E2

> <E_MAXFRAG_HASHY>
EA24E2E57A3EE7E2

> <E_MAXFRAG_HASHSY>
EA24E2E57A3EE7E2

> <E_MAXFRAG_HASHTY>
EA24E2E57A3EE7E2

> <E_MAXFRAG_HASHSTY>
EA24E2E57A3EE7E2

> <E_MULTIFRAG>
single_fragment

> <E_ORIGIN>
NCI Open Database, DTP releases from Oct 1999, Aug 2000, Feb 2003, and Sep 2003 combined by CADD/LMC/NCI

> <E_DB_VERSION>
NULL

> <E_DB_YEAR>
2003

> <E_DB_TYPE>
government public

> <E_IS_PUBLIC>
public

> <E_SOURCE>
NCI

> <E_CONTEXT>
compound screened in anti-cancer and/or anti-HIV assays

> <E_SAMPLES_AVAIL>
yes

> <E_SUPPLIER_TYPE>
repository

> <E_CACTVS_VERSION>
3.245

>  <E_ICHI>
<IChI version="0.932Beta">
 <structure number="1" id.name="" id.value="">
  <identifier version="0.932Beta" tautomeric="0">
   <basic>C8H8O4,9-8(12H)4H2-5-1H-2H-6(10H)7(11H)3H-5</basic>
   <charge></charge>
  </identifier>
  <identifier.auxiliary-info version="0.932Beta" tautomeric="0">
   <!-- Auxiliary info is not a part of the identifier, it is not unique -->
   <atom.orig-nbr>4,6,1,9,3,5,2,10,11,8,7,12</atom.orig-nbr>
   <atom.equivalence></atom.equivalence>
  </identifier.auxiliary-info>
  <identifier version="0.932Beta" tautomeric="1">
   <basic>C8H8O4,9-8(10)4H2-5-1H-2H-6(11H)7(12H)3H-5,(H,9,10)</basic>
   <charge></charge>
  </identifier>
  <identifier.auxiliary-info version="0.932Beta" tautomeric="1">
   <!-- Auxiliary info is not a part of the identifier, it is not unique -->
   <atom.orig-nbr>4,6,1,9,3,5,2,10,11,12,8,7</atom.orig-nbr>
   <atom.equivalence>(9,10)</atom.equivalence>
   <tgroup.equivalence></tgroup.equivalence>
  </identifier.auxiliary-info>
 </structure>
</IChI>
