# Supplementary material for: Predicting pKa values from EEM atomic charges
Source: J Cheminform. 2013 Apr 10;5:18. doi: 10.1186/1758-2946-5-18 (PMC3663834; doi:10.1186/1758-2946-5-18)
Supplement: Supplementary file 2 — Additional file 2: Molecules. The SDF files with the structures of the molecules and also their dissociated forms. (ZIP 310 KB) [file 13321_2012_461_MOESM2_ESM.zip › molecules/carboxylic_acids/NSC_7393.sdf]

NSC 7393
ROtclserve09080316183D 0   0.00000     0.00000  7288
 
 12 11  0  0  0  0  0  0  0  0999 V2000
    0.6970   -0.0690   -0.0018 C   0  0  0  0  0  0  0  0  0  0  0  0
    1.3605    1.1043    0.0017 O   0  0  0  0  0  0  0  0  0  0  0  0
    1.3140   -1.1161   -0.0011 O   0  0  0  0  0  0  0  0  0  0  0  0
   -0.7725   -0.0821   -0.0003 C   0  0  0  0  0  0  0  0  0  0  0  0
   -1.5376    1.2162   -0.0011 C   0  0  0  0  0  0  0  0  0  0  0  0
   -1.4276   -1.2406    0.0018 C   0  0  0  0  0  0  0  0  0  0  0  0
    2.3275    1.1129    0.0048 H   0  0  0  0  0  0  0  0  0  0  0  0
   -2.6074    1.0075    0.0002 H   0  0  0  0  0  0  0  0  0  0  0  0
   -1.2785    1.7912    0.8879 H   0  0  0  0  0  0  0  0  0  0  0  0
   -1.2802    1.7890   -0.8921 H   0  0  0  0  0  0  0  0  0  0  0  0
   -0.8793   -2.1710    0.0024 H   0  0  0  0  0  0  0  0  0  0  0  0
   -2.5075   -1.2502    0.0029 H   0  0  0  0  0  0  0  0  0  0  0  0
  1  3  2  0  0  0  0
  1  2  1  0  0  0  0
  4  6  2  0  0  0  0
  4  5  1  0  0  0  0
  1  4  1  0  0  0  0
  2  7  1  0  0  0  0
  5  8  1  0  0  0  0
  5  9  1  0  0  0  0
  5 10  1  0  0  0  0
  6 11  1  0  0  0  0
  6 12  1  0  0  0  0
M  END
> <NSC>
7393

> <DTP_NAMES>
.alpha.-Methacrylic acid
.alpha.-Methylacrylic acid
Acrylic acid, 2-methyl-
Methacrylic acid (8CI)
Methylacrylic acid
Propionic acid, 2-methylene-
WLN: QVY1&U1
2-Methyl-2-propenoic acid
2-Methylacrylic acid
2-Methylpropenoic acid
2-Propenoic acid, 2-methyl- (9CI)

> <CAS_RN>
79-41-4

> <ORIGIN>
DTP FEB 2003

> <E_UNIQUE_ID>
NCI-Open_09-03_NSC_7393

> <E_NSC>
7393

> <E_CAS>
79-41-4

> <E_NAME>
NSC 7393

> <E_STEREO_SPECIFIED>
no_stereocenter

> <E_COMPOUND_TYPE>
normal

> <E_THREED_SOURCE>
CORINA 2.6

> <E_SMILES>
C(=O)(O)C(=C)C

> <E_FORMULA>
C4H6O2

> <E_HASHY>
939293A4F77326CA

> <E_HASHSY>
939293A4F77326CA

> <E_TAUTO_HASH>
939293A4F77326CA

> <E_STEREO_TAUTO_HASH>
939293A4F77326CA

> <E_MAXFRAG_HASHY>
939293A4F77326CA

> <E_MAXFRAG_HASHSY>
939293A4F77326CA

> <E_MAXFRAG_HASHTY>
939293A4F77326CA

> <E_MAXFRAG_HASHSTY>
939293A4F77326CA

> <E_MULTIFRAG>
single_fragment

> <E_ORIGIN>
NCI Open Database, DTP releases from Oct 1999, Aug 2000, Feb 2003, and Sep 2003 combined by CADD/LMC/NCI

> <E_DB_VERSION>
NULL

> <E_DB_YEAR>
2003

> <E_DB_TYPE>
government public

> <E_IS_PUBLIC>
public

> <E_SOURCE>
NCI

> <E_CONTEXT>
compound screened in anti-cancer and/or anti-HIV assays

> <E_SAMPLES_AVAIL>
yes

> <E_SUPPLIER_TYPE>
repository

> <E_CACTVS_VERSION>
3.245

>  <E_ICHI>
<IChI version="0.932Beta">
 <structure number="1" id.name="" id.value="">
  <identifier version="0.932Beta" tautomeric="0">
   <basic>C4H6O2,1H2-3(2H3)4(5)6H</basic>
   <charge></charge>
  </identifier>
  <identifier.auxiliary-info version="0.932Beta" tautomeric="0">
   <!-- Auxiliary info is not a part of the identifier, it is not unique -->
   <atom.orig-nbr>6,5,4,1,3,2</atom.orig-nbr>
   <atom.equivalence></atom.equivalence>
  </identifier.auxiliary-info>
  <identifier version="0.932Beta" tautomeric="1">
   <basic>C4H6O2,1H2-3(2H3)4(5)6,(H,5,6)</basic>
   <charge></charge>
  </identifier>
  <identifier.auxiliary-info version="0.932Beta" tautomeric="1">
   <!-- Auxiliary info is not a part of the identifier, it is not unique -->
   <atom.orig-nbr>6,5,4,1,2,3</atom.orig-nbr>
   <atom.equivalence>(5,6)</atom.equivalence>
   <tgroup.equivalence></tgroup.equivalence>
  </identifier.auxiliary-info>
 </structure>
</IChI>
