# Supplementary material for: Predicting pKa values from EEM atomic charges
Source: J Cheminform. 2013 Apr 10;5:18. doi: 10.1186/1758-2946-5-18 (PMC3663834; doi:10.1186/1758-2946-5-18)
Supplement: Supplementary file 2 — Additional file 2: Molecules. The SDF files with the structures of the molecules and also their dissociated forms. (ZIP 310 KB) [file 13321_2012_461_MOESM2_ESM.zip › molecules/carboxylic_acids/NSC_7622.sdf]

NSC 7622
ROtclserve09080316203D 0   0.00000     0.00000  7514
 
 20 19  0  0  0  0  0  0  0  0999 V2000
    3.1337   -0.0224   -0.0017 C   0  0  0  0  0  0  0  0  0  0  0  0
    3.1797   -1.2298   -0.0008 O   0  0  0  0  0  0  0  0  0  0  0  0
   -3.1797    1.2298   -0.0006 O   0  0  0  0  0  0  0  0  0  0  0  0
   -3.1337    0.0224    0.0004 C   0  0  0  0  0  0  0  0  0  0  0  0
   -0.6766    0.3570   -0.0007 C   0  0  0  0  0  0  0  0  0  0  0  0
    0.6766   -0.3570   -0.0006 C   0  0  0  0  0  0  0  0  0  0  0  0
    1.8008    0.6808   -0.0018 C   0  0  0  0  0  0  0  0  0  0  0  0
   -1.8008   -0.6808    0.0005 C   0  0  0  0  0  0  0  0  0  0  0  0
    4.2697    0.6926    0.0029 O   0  0  0  0  0  0  0  0  0  0  0  0
   -4.2697   -0.6926    0.0013 O   0  0  0  0  0  0  0  0  0  0  0  0
   -0.7579    0.9817    0.8888 H   0  0  0  0  0  0  0  0  0  0  0  0
   -0.7585    0.9803   -0.8912 H   0  0  0  0  0  0  0  0  0  0  0  0
    0.7585   -0.9803    0.8898 H   0  0  0  0  0  0  0  0  0  0  0  0
    0.7579   -0.9817   -0.8901 H   0  0  0  0  0  0  0  0  0  0  0  0
    1.7195    1.3055    0.8877 H   0  0  0  0  0  0  0  0  0  0  0  0
    1.7189    1.3042   -0.8922 H   0  0  0  0  0  0  0  0  0  0  0  0
   -1.7189   -1.3042    0.8909 H   0  0  0  0  0  0  0  0  0  0  0  0
   -1.7195   -1.3055   -0.8891 H   0  0  0  0  0  0  0  0  0  0  0  0
    5.1249    0.2413    0.0070 H   0  0  0  0  0  0  0  0  0  0  0  0
   -5.1250   -0.2413    0.0012 H   0  0  0  0  0  0  0  0  0  0  0  0
  4 10  1  0  0  0  0
  4  8  1  0  0  0  0
  1  2  2  0  0  0  0
  3  4  2  0  0  0  0
  1  9  1  0  0  0  0
  1  7  1  0  0  0  0
  5  8  1  0  0  0  0
  5  6  1  0  0  0  0
  6  7  1  0  0  0  0
  5 11  1  0  0  0  0
  5 12  1  0  0  0  0
  6 13  1  0  0  0  0
  6 14  1  0  0  0  0
  7 15  1  0  0  0  0
  7 16  1  0  0  0  0
  8 17  1  0  0  0  0
  8 18  1  0  0  0  0
  9 19  1  0  0  0  0
 10 20  1  0  0  0  0
M  END
> <NSC>
7622

> <DTP_NAMES>
Acifloctin
Acinetten
Adilactetten
Adipic acid (8CI)
Adipinic acid
ADIPIC ACID
Hexanedioic acid (9CI)
Kyselina adipova(CZECH)
Molten adipic acid
WLN: QV4VQ
1, 4-Butanedicarboxylic acid
1,6-Hexanedioic acid

> <CAS_RN>
124-04-9

> <ORIGIN>
DTP FEB 2003

> <E_UNIQUE_ID>
NCI-Open_09-03_NSC_7622

> <E_NSC>
7622

> <E_CAS>
124-04-9

> <E_NAME>
NSC 7622

> <E_STEREO_SPECIFIED>
no_stereocenter

> <E_COMPOUND_TYPE>
normal

> <E_THREED_SOURCE>
CORINA 2.6

> <E_SMILES>
C(=O)(O)CCCCC(O)=O

> <E_FORMULA>
C6H10O4

> <E_HASHY>
936C301D55434BFD

> <E_HASHSY>
936C301D55434BFD

> <E_TAUTO_HASH>
936C301D55434BFD

> <E_STEREO_TAUTO_HASH>
936C301D55434BFD

> <E_MAXFRAG_HASHY>
936C301D55434BFD

> <E_MAXFRAG_HASHSY>
936C301D55434BFD

> <E_MAXFRAG_HASHTY>
936C301D55434BFD

> <E_MAXFRAG_HASHSTY>
936C301D55434BFD

> <E_MULTIFRAG>
single_fragment

> <E_ORIGIN>
NCI Open Database, DTP releases from Oct 1999, Aug 2000, Feb 2003, and Sep 2003 combined by CADD/LMC/NCI

> <E_DB_VERSION>
NULL

> <E_DB_YEAR>
2003

> <E_DB_TYPE>
government public

> <E_IS_PUBLIC>
public

> <E_SOURCE>
NCI

> <E_CONTEXT>
compound screened in anti-cancer and/or anti-HIV assays

> <E_SAMPLES_AVAIL>
yes

> <E_SUPPLIER_TYPE>
repository

> <E_CACTVS_VERSION>
3.245

>  <E_ICHI>
<IChI version="0.932Beta">
 <structure number="1" id.name="" id.value="">
  <identifier version="0.932Beta" tautomeric="0">
   <basic>C6H10O4,7-5(9H)3H2-1H2-2H2-4H2-6(8)10H</basic>
   <charge></charge>
  </identifier>
  <identifier.auxiliary-info version="0.932Beta" tautomeric="0">
   <!-- Auxiliary info is not a part of the identifier, it is not unique -->
   <atom.orig-nbr>5,6,8,7,4,1,3,2,10,9</atom.orig-nbr>
   <atom.equivalence>(1,2)(3,4)(5,6)(7,8)(9,10)</atom.equivalence>
  </identifier.auxiliary-info>
  <identifier version="0.932Beta" tautomeric="1">
   <basic>C6H10O4,7-5(8)3H2-1H2-2H2-4H2-6(9)10,(H,7,8)(H,9,10)</basic>
   <charge></charge>
  </identifier>
  <identifier.auxiliary-info version="0.932Beta" tautomeric="1">
   <!-- Auxiliary info is not a part of the identifier, it is not unique -->
   <atom.orig-nbr>5,6,8,7,4,1,3,10,2,9</atom.orig-nbr>
   <atom.equivalence>(1,2)(3,4)(5,6)(7,8,9,10)</atom.equivalence>
   <tgroup.equivalence>(1,2)</tgroup.equivalence>
  </identifier.auxiliary-info>
 </structure>
</IChI>
