# Supplementary material for: Predicting pKa values from EEM atomic charges
Source: J Cheminform. 2013 Apr 10;5:18. doi: 10.1186/1758-2946-5-18 (PMC3663834; doi:10.1186/1758-2946-5-18)
Supplement: Supplementary file 2 — Additional file 2: Molecules. The SDF files with the structures of the molecules and also their dissociated forms. (ZIP 310 KB) [file 13321_2012_461_MOESM2_ESM.zip › molecules/carboxylic_acids/NSC_7925.sdf]

NSC 7925
ROtclserve09080316263D 0   0.00000     0.00000  7815
 
 19 19  0  0  0  0  0  0  0  0999 V2000
    0.4087   -0.1065    0.3764 C   0  0  0  0  0  0  0  0  0  0  0  0
    0.9107   -0.9995   -0.5518 C   0  0  0  0  0  0  0  0  0  0  0  0
    2.2263   -0.9007   -0.9646 C   0  0  0  0  0  0  0  0  0  0  0  0
    3.0396    0.0914   -0.4497 C   0  0  0  0  0  0  0  0  0  0  0  0
    2.5373    0.9849    0.4777 C   0  0  0  0  0  0  0  0  0  0  0  0
    1.2205    0.8888    0.8873 C   0  0  0  0  0  0  0  0  0  0  0  0
   -1.0255   -0.2143    0.8264 C   0  0  0  0  0  0  0  0  0  0  0  0
   -1.9255    0.4067   -0.2107 C   0  0  0  0  0  0  0  0  0  0  0  0
   -2.7135   -0.2806   -0.8161 O   0  0  0  0  0  0  0  0  0  0  0  0
   -1.8516    1.7232   -0.4618 O   0  0  0  0  0  0  0  0  0  0  0  0
   -1.3702   -1.5910    0.9934 O   0  0  0  0  0  0  0  0  0  0  0  0
    0.2753   -1.7746   -0.9541 H   0  0  0  0  0  0  0  0  0  0  0  0
    2.6188   -1.5988   -1.6892 H   0  0  0  0  0  0  0  0  0  0  0  0
    4.0676    0.1682   -0.7717 H   0  0  0  0  0  0  0  0  0  0  0  0
    3.1728    1.7598    0.8803 H   0  0  0  0  0  0  0  0  0  0  0  0
    0.8270    1.5892    1.6091 H   0  0  0  0  0  0  0  0  0  0  0  0
   -1.1490    0.3088    1.7747 H   0  0  0  0  0  0  0  0  0  0  0  0
   -2.4290    2.1216   -1.1273 H   0  0  0  0  0  0  0  0  0  0  0  0
   -1.2474   -2.0161    0.1336 H   0  0  0  0  0  0  0  0  0  0  0  0
  3  4  2  0  0  0  0
  1  7  1  0  0  0  0
  2  3  1  0  0  0  0
  1  6  1  0  0  0  0
  1  2  2  0  0  0  0
  8  9  2  0  0  0  0
  7 11  1  0  0  0  0
  7  8  1  0  0  0  0
  4  5  1  0  0  0  0
  5  6  2  0  0  0  0
  8 10  1  0  0  0  0
  2 12  1  0  0  0  0
  3 13  1  0  0  0  0
  4 14  1  0  0  0  0
  5 15  1  0  0  0  0
  6 16  1  0  0  0  0
  7 17  1  0  0  0  0
 10 18  1  0  0  0  0
 11 19  1  0  0  0  0
M  END
> <NSC>
7925

> <DTP_NAMES>
.alpha.-Hydroxy-.alpha.-toluic acid
.alpha.-Hydroxyphenylacetic acid
.alpha.-Toluic acid, .alpha.-hydroxy-
p-Mandelic acid
Almond acid
Amygdalic acid
Amygdalinic acid
Benzeneacetic acid, .alpha.-hydroxy- (9CI)
Glycolic acid, phenyl-
Mandelic acid (8CI)
MANDELIC ACID
Phenylglycolic acid
Phenylhydroxyacetic acid
Racemic mandelic acid
Uromaline
WLN: QYR&VQ

> <CAS_RN>
90-64-2

> <ORIGIN>
DTP FEB 2003

> <E_UNIQUE_ID>
NCI-Open_09-03_NSC_7925

> <E_NSC>
7925

> <E_CAS>
90-64-2

> <E_NAME>
NSC 7925

> <E_STEREO_SPECIFIED>
stereo_unknown

> <E_COMPOUND_TYPE>
normal

> <E_THREED_SOURCE>
CORINA 2.6 - default enantiomer!

> <E_SMILES>
C1(=CC=CC=C1)C(O)C(=O)O

> <E_FORMULA>
C8H8O3

> <E_HASHY>
6BEB899C1D6B9A5B

> <E_HASHSY>
6BEB899C1D6B9A5B

> <E_TAUTO_HASH>
6BEB899C1D6B9A5B

> <E_STEREO_TAUTO_HASH>
6BEB899C1D6B9A5B

> <E_MAXFRAG_HASHY>
6BEB899C1D6B9A5B

> <E_MAXFRAG_HASHSY>
6BEB899C1D6B9A5B

> <E_MAXFRAG_HASHTY>
6BEB899C1D6B9A5B

> <E_MAXFRAG_HASHSTY>
6BEB899C1D6B9A5B

> <E_MULTIFRAG>
single_fragment

> <E_ORIGIN>
NCI Open Database, DTP releases from Oct 1999, Aug 2000, Feb 2003, and Sep 2003 combined by CADD/LMC/NCI

> <E_DB_VERSION>
NULL

> <E_DB_YEAR>
2003

> <E_DB_TYPE>
government public

> <E_IS_PUBLIC>
public

> <E_SOURCE>
NCI

> <E_CONTEXT>
compound screened in anti-cancer and/or anti-HIV assays

> <E_SAMPLES_AVAIL>
yes

> <E_SUPPLIER_TYPE>
repository

> <E_CACTVS_VERSION>
3.245

>  <E_ICHI>
<IChI version="0.932Beta">
 <structure number="1" id.name="" id.value="">
  <identifier version="0.932Beta" tautomeric="0">
   <basic>C8H8O3,9-7(10H)8H(11H)6-4H-2H-1H-3H-5H-6</basic>
   <charge></charge>
   <stereo>
    <dbond></dbond>
    <sp3>8-</sp3>
   </stereo>
  </identifier>
  <identifier.auxiliary-info version="0.932Beta" tautomeric="0">
   <!-- Auxiliary info is not a part of the identifier, it is not unique -->
   <atom.orig-nbr>4,3,5,2,6,1,8,7,9,10,11</atom.orig-nbr>
   <atom.equivalence>(2,3)(4,5)</atom.equivalence>
  </identifier.auxiliary-info>
  <identifier version="0.932Beta" tautomeric="1">
   <basic>C8H8O3,9-7(10)8H(11H)6-4H-2H-1H-3H-5H-6,(H,9,10)</basic>
   <charge></charge>
   <stereo>
    <dbond></dbond>
    <sp3>8-</sp3>
   </stereo>
  </identifier>
  <identifier.auxiliary-info version="0.932Beta" tautomeric="1">
   <!-- Auxiliary info is not a part of the identifier, it is not unique -->
   <atom.orig-nbr>4,3,5,2,6,1,8,7,9,10,11</atom.orig-nbr>
   <atom.equivalence>(2,3)(4,5)(9,10)</atom.equivalence>
   <tgroup.equivalence></tgroup.equivalence>
  </identifier.auxiliary-info>
 </structure>
</IChI>
