# Supplementary material for: Predicting pKa values from EEM atomic charges
Source: J Cheminform. 2013 Apr 10;5:18. doi: 10.1186/1758-2946-5-18 (PMC3663834; doi:10.1186/1758-2946-5-18)
Supplement: Supplementary file 2 — Additional file 2: Molecules. The SDF files with the structures of the molecules and also their dissociated forms. (ZIP 310 KB) [file 13321_2012_461_MOESM2_ESM.zip › molecules/carboxylic_acids/NSC_8124.sdf]

NSC 8124
ROtclserve09080316283D 0   0.00000     0.00000  8002
 
 11 10  0  0  0  0  0  0  0  0999 V2000
   -0.0000   -0.9378   -0.0000 C   0  0  0  0  0  0  0  0  0  0  0  0
    1.2305   -0.0677   -0.0000 C   0  0  0  0  0  0  0  0  0  0  0  0
    1.1196    1.1354   -0.0000 O   0  0  0  0  0  0  0  0  0  0  0  0
    2.4496   -0.6294   -0.0000 O   0  0  0  0  0  0  0  0  0  0  0  0
   -1.2305   -0.0677    0.0000 C   0  0  0  0  0  0  0  0  0  0  0  0
   -1.1196    1.1354    0.0000 O   0  0  0  0  0  0  0  0  0  0  0  0
   -2.4496   -0.6294    0.0000 O   0  0  0  0  0  0  0  0  0  0  0  0
   -0.0000   -1.5671   -0.8900 H   0  0  0  0  0  0  0  0  0  0  0  0
    0.0000   -1.5671    0.8900 H   0  0  0  0  0  0  0  0  0  0  0  0
    3.2391   -0.0711    0.0000 H   0  0  0  0  0  0  0  0  0  0  0  0
   -3.2391   -0.0711   -0.0000 H   0  0  0  0  0  0  0  0  0  0  0  0
  2  3  2  0  0  0  0
  1  5  1  0  0  0  0
  1  2  1  0  0  0  0
  2  4  1  0  0  0  0
  5  6  2  0  0  0  0
  5  7  1  0  0  0  0
  1  8  1  0  0  0  0
  1  9  1  0  0  0  0
  4 10  1  0  0  0  0
  7 11  1  0  0  0  0
M  END
> <NSC>
8124

> <DTP_NAMES>
Carboxyacetic acid
Dicarboxymethane
Malonic acid (8CI)
Methanedicarboxylic acid
MALONIC ACID
Propanedioic acid (9CI)
Usaf ek-695
WLN: QV1VQ

> <CAS_RN>
141-82-2

> <ORIGIN>
DTP FEB 2003

> <E_UNIQUE_ID>
NCI-Open_09-03_NSC_8124

> <E_NSC>
8124

> <E_CAS>
141-82-2

> <E_NAME>
NSC 8124

> <E_STEREO_SPECIFIED>
no_stereocenter

> <E_COMPOUND_TYPE>
normal

> <E_THREED_SOURCE>
CORINA 2.6

> <E_SMILES>
C(C(=O)O)C(=O)O

> <E_FORMULA>
C3H4O4

> <E_HASHY>
5A5DBB8C5CCA2DB3

> <E_HASHSY>
5A5DBB8C5CCA2DB3

> <E_TAUTO_HASH>
5A5DBB8C5CCA2DB3

> <E_STEREO_TAUTO_HASH>
5A5DBB8C5CCA2DB3

> <E_MAXFRAG_HASHY>
5A5DBB8C5CCA2DB3

> <E_MAXFRAG_HASHSY>
5A5DBB8C5CCA2DB3

> <E_MAXFRAG_HASHTY>
5A5DBB8C5CCA2DB3

> <E_MAXFRAG_HASHSTY>
5A5DBB8C5CCA2DB3

> <E_MULTIFRAG>
single_fragment

> <E_ORIGIN>
NCI Open Database, DTP releases from Oct 1999, Aug 2000, Feb 2003, and Sep 2003 combined by CADD/LMC/NCI

> <E_DB_VERSION>
NULL

> <E_DB_YEAR>
2003

> <E_DB_TYPE>
government public

> <E_IS_PUBLIC>
public

> <E_SOURCE>
NCI

> <E_CONTEXT>
compound screened in anti-cancer and/or anti-HIV assays

> <E_SAMPLES_AVAIL>
yes

> <E_SUPPLIER_TYPE>
repository

> <E_CACTVS_VERSION>
3.245

>  <E_ICHI>
<IChI version="0.932Beta">
 <structure number="1" id.name="" id.value="">
  <identifier version="0.932Beta" tautomeric="0">
   <basic>C3H4O4,4-2(6H)1H2-3(5)7H</basic>
   <charge></charge>
  </identifier>
  <identifier.auxiliary-info version="0.932Beta" tautomeric="0">
   <!-- Auxiliary info is not a part of the identifier, it is not unique -->
   <atom.orig-nbr>1,2,5,3,6,4,7</atom.orig-nbr>
   <atom.equivalence>(2,3)(4,5)(6,7)</atom.equivalence>
  </identifier.auxiliary-info>
  <identifier version="0.932Beta" tautomeric="1">
   <basic>C3H4O4,4-2(5)1H2-3(6)7,(H,4,5)(H,6,7)</basic>
   <charge></charge>
  </identifier>
  <identifier.auxiliary-info version="0.932Beta" tautomeric="1">
   <!-- Auxiliary info is not a part of the identifier, it is not unique -->
   <atom.orig-nbr>1,2,5,3,4,6,7</atom.orig-nbr>
   <atom.equivalence>(2,3)(4,5,6,7)</atom.equivalence>
   <tgroup.equivalence>(1,2)</tgroup.equivalence>
  </identifier.auxiliary-info>
 </structure>
</IChI>
