# Supplementary material for: Predicting pKa values from EEM atomic charges
Source: J Cheminform. 2013 Apr 10;5:18. doi: 10.1186/1758-2946-5-18 (PMC3663834; doi:10.1186/1758-2946-5-18)
Supplement: Supplementary file 2 — Additional file 2: Molecules. The SDF files with the structures of the molecules and also their dissociated forms. (ZIP 310 KB) [file 13321_2012_461_MOESM2_ESM.zip › molecules/carboxylic_acids/NSC_8266.sdf]

NSC 8266
ROtclserve09080316293D 0   0.00000     0.00000  8142
 
 20 19  0  0  0  0  0  0  0  0999 V2000
    2.1560   -0.0181   -0.0018 C   0  0  0  0  0  0  0  0  0  0  0  0
    3.3119    0.6643    0.0024 O   0  0  0  0  0  0  0  0  0  0  0  0
    2.1677   -1.2263   -0.0003 O   0  0  0  0  0  0  0  0  0  0  0  0
    0.8436    0.7227   -0.0021 C   0  0  0  0  0  0  0  0  0  0  0  0
   -0.3096   -0.2828   -0.0004 C   0  0  0  0  0  0  0  0  0  0  0  0
   -1.6420    0.4693   -0.0007 C   0  0  0  0  0  0  0  0  0  0  0  0
   -2.7952   -0.5362    0.0011 C   0  0  0  0  0  0  0  0  0  0  0  0
   -4.1276    0.2159    0.0008 C   0  0  0  0  0  0  0  0  0  0  0  0
    4.1540    0.1890    0.0066 H   0  0  0  0  0  0  0  0  0  0  0  0
    0.7802    1.3499    0.8871 H   0  0  0  0  0  0  0  0  0  0  0  0
    0.7794    1.3477   -0.8929 H   0  0  0  0  0  0  0  0  0  0  0  0
   -0.2461   -0.9100   -0.8896 H   0  0  0  0  0  0  0  0  0  0  0  0
   -0.2453   -0.9077    0.8904 H   0  0  0  0  0  0  0  0  0  0  0  0
   -1.7054    1.0965    0.8885 H   0  0  0  0  0  0  0  0  0  0  0  0
   -1.7062    1.0943   -0.8914 H   0  0  0  0  0  0  0  0  0  0  0  0
   -2.7317   -1.1634   -0.8881 H   0  0  0  0  0  0  0  0  0  0  0  0
   -2.7309   -1.1612    0.8918 H   0  0  0  0  0  0  0  0  0  0  0  0
   -4.9491   -0.5005    0.0020 H   0  0  0  0  0  0  0  0  0  0  0  0
   -4.1910    0.8430    0.8900 H   0  0  0  0  0  0  0  0  0  0  0  0
   -4.1918    0.8408   -0.8900 H   0  0  0  0  0  0  0  0  0  0  0  0
  1  3  2  0  0  0  0
  7  8  1  0  0  0  0
  1  2  1  0  0  0  0
  6  7  1  0  0  0  0
  5  6  1  0  0  0  0
  4  5  1  0  0  0  0
  1  4  1  0  0  0  0
  2  9  1  0  0  0  0
  4 10  1  0  0  0  0
  4 11  1  0  0  0  0
  5 12  1  0  0  0  0
  5 13  1  0  0  0  0
  6 14  1  0  0  0  0
  6 15  1  0  0  0  0
  7 16  1  0  0  0  0
  7 17  1  0  0  0  0
  8 18  1  0  0  0  0
  8 19  1  0  0  0  0
  8 20  1  0  0  0  0
M  END
> <NSC>
8266

> <DTP_NAMES>
n-Caproic acid
n-Hexanoic acid
n-Hexoic acid
n-Hexylic acid
Butylacetic acid
Caproic acid
Capronic acid
CAPROIC ACID
Hexanoic acid (8CI9CI)
Hexoic acid
Pentiformic acid
Pentylformic acid
WLN: QV5
1-Hexanoic acid
1-Pentanecarboxylic acid

> <CAS_RN>
142-62-1

> <ORIGIN>
DTP FEB 2003

> <E_UNIQUE_ID>
NCI-Open_09-03_NSC_8266

> <E_NSC>
8266

> <E_CAS>
142-62-1

> <E_NAME>
NSC 8266

> <E_STEREO_SPECIFIED>
no_stereocenter

> <E_COMPOUND_TYPE>
normal

> <E_THREED_SOURCE>
CORINA 2.6

> <E_SMILES>
C(=O)(O)CCCCC

> <E_FORMULA>
C6H12O2

> <E_HASHY>
94D995FFC436F8E0

> <E_HASHSY>
94D995FFC436F8E0

> <E_TAUTO_HASH>
94D995FFC436F8E0

> <E_STEREO_TAUTO_HASH>
94D995FFC436F8E0

> <E_MAXFRAG_HASHY>
94D995FFC436F8E0

> <E_MAXFRAG_HASHSY>
94D995FFC436F8E0

> <E_MAXFRAG_HASHTY>
94D995FFC436F8E0

> <E_MAXFRAG_HASHSTY>
94D995FFC436F8E0

> <E_MULTIFRAG>
single_fragment

> <E_ORIGIN>
NCI Open Database, DTP releases from Oct 1999, Aug 2000, Feb 2003, and Sep 2003 combined by CADD/LMC/NCI

> <E_DB_VERSION>
NULL

> <E_DB_YEAR>
2003

> <E_DB_TYPE>
government public

> <E_IS_PUBLIC>
public

> <E_SOURCE>
NCI

> <E_CONTEXT>
compound screened in anti-cancer and/or anti-HIV assays

> <E_SAMPLES_AVAIL>
yes

> <E_SUPPLIER_TYPE>
repository

> <E_CACTVS_VERSION>
3.245

>  <E_ICHI>
<IChI version="0.932Beta">
 <structure number="1" id.name="" id.value="">
  <identifier version="0.932Beta" tautomeric="0">
   <basic>C6H12O2,1H3-2H2-3H2-4H2-5H2-6(7)8H</basic>
   <charge></charge>
  </identifier>
  <identifier.auxiliary-info version="0.932Beta" tautomeric="0">
   <!-- Auxiliary info is not a part of the identifier, it is not unique -->
   <atom.orig-nbr>8,7,6,5,4,1,3,2</atom.orig-nbr>
   <atom.equivalence></atom.equivalence>
  </identifier.auxiliary-info>
  <identifier version="0.932Beta" tautomeric="1">
   <basic>C6H12O2,1H3-2H2-3H2-4H2-5H2-6(7)8,(H,7,8)</basic>
   <charge></charge>
  </identifier>
  <identifier.auxiliary-info version="0.932Beta" tautomeric="1">
   <!-- Auxiliary info is not a part of the identifier, it is not unique -->
   <atom.orig-nbr>8,7,6,5,4,1,2,3</atom.orig-nbr>
   <atom.equivalence>(7,8)</atom.equivalence>
   <tgroup.equivalence></tgroup.equivalence>
  </identifier.auxiliary-info>
 </structure>
</IChI>
