# Supplementary material for: Predicting pKa values from EEM atomic charges
Source: J Cheminform. 2013 Apr 10;5:18. doi: 10.1186/1758-2946-5-18 (PMC3663834; doi:10.1186/1758-2946-5-18)
Supplement: Supplementary file 2 — Additional file 2: Molecules. The SDF files with the structures of the molecules and also their dissociated forms. (ZIP 310 KB) [file 13321_2012_461_MOESM2_ESM.zip › molecules/carboxylic_acids/NSC_836.sdf]

NSC 836
ROtclserve09080315053D 0   0.00000     0.00000   831
 
 17 16  0  0  0  0  0  0  0  0999 V2000
    0.0000   -0.5376    0.0000 C   0  0  0  0  0  0  0  0  0  0  0  0
   -1.2305    0.3324    0.0000 C   0  0  0  0  0  0  0  0  0  0  0  0
   -1.1196    1.5356    0.0000 O   0  0  0  0  0  0  0  0  0  0  0  0
   -2.4496   -0.2292   -0.0000 O   0  0  0  0  0  0  0  0  0  0  0  0
    0.0000   -1.4210    1.2492 C   0  0  0  0  0  0  0  0  0  0  0  0
   -0.0000   -1.4210   -1.2492 C   0  0  0  0  0  0  0  0  0  0  0  0
    1.2305    0.3324   -0.0000 C   0  0  0  0  0  0  0  0  0  0  0  0
    1.1196    1.5356   -0.0000 O   0  0  0  0  0  0  0  0  0  0  0  0
    2.4496   -0.2292   -0.0000 O   0  0  0  0  0  0  0  0  0  0  0  0
   -3.2391    0.3291   -0.0000 H   0  0  0  0  0  0  0  0  0  0  0  0
   -0.8900   -2.0503    1.2492 H   0  0  0  0  0  0  0  0  0  0  0  0
    0.8900   -2.0503    1.2492 H   0  0  0  0  0  0  0  0  0  0  0  0
    0.0000   -0.7917    2.1392 H   0  0  0  0  0  0  0  0  0  0  0  0
   -0.0000   -0.7917   -2.1392 H   0  0  0  0  0  0  0  0  0  0  0  0
    0.8900   -2.0503   -1.2492 H   0  0  0  0  0  0  0  0  0  0  0  0
   -0.8900   -2.0503   -1.2492 H   0  0  0  0  0  0  0  0  0  0  0  0
    3.2391    0.3291   -0.0000 H   0  0  0  0  0  0  0  0  0  0  0  0
  1  2  1  0  0  0  0
  1  5  1  0  0  0  0
  1  6  1  0  0  0  0
  1  7  1  0  0  0  0
  2  3  2  0  0  0  0
  2  4  1  0  0  0  0
  7  8  2  0  0  0  0
  7  9  1  0  0  0  0
  4 10  1  0  0  0  0
  5 11  1  0  0  0  0
  5 12  1  0  0  0  0
  5 13  1  0  0  0  0
  6 14  1  0  0  0  0
  6 15  1  0  0  0  0
  6 16  1  0  0  0  0
  9 17  1  0  0  0  0
M  END
> <NSC>
836

> <DTP_NAMES>
Dimethylmalonic acid
Malonic acid, dimethyl- (8CI)
Propanedioic acid, dimethyl- (9CI)
2,2-Propanedicarboxylic acid

> <CAS_RN>
595-46-0

> <ORIGIN>
DTP FEB 2003

> <E_UNIQUE_ID>
NCI-Open_09-03_NSC_836

> <E_NSC>
836

> <E_CAS>
595-46-0

> <E_NAME>
NSC 836

> <E_STEREO_SPECIFIED>
no_stereocenter

> <E_COMPOUND_TYPE>
normal

> <E_THREED_SOURCE>
CORINA 2.6

> <E_SMILES>
C(C(=O)O)(C)(C)C(=O)O

> <E_FORMULA>
C5H8O4

> <E_HASHY>
61EB579AD90FED59

> <E_HASHSY>
61EB579AD90FED59

> <E_TAUTO_HASH>
61EB579AD90FED59

> <E_STEREO_TAUTO_HASH>
61EB579AD90FED59

> <E_MAXFRAG_HASHY>
61EB579AD90FED59

> <E_MAXFRAG_HASHSY>
61EB579AD90FED59

> <E_MAXFRAG_HASHTY>
61EB579AD90FED59

> <E_MAXFRAG_HASHSTY>
61EB579AD90FED59

> <E_MULTIFRAG>
single_fragment

> <E_ORIGIN>
NCI Open Database, DTP releases from Oct 1999, Aug 2000, Feb 2003, and Sep 2003 combined by CADD/LMC/NCI

> <E_DB_VERSION>
NULL

> <E_DB_YEAR>
2003

> <E_DB_TYPE>
government public

> <E_IS_PUBLIC>
public

> <E_SOURCE>
NCI

> <E_CONTEXT>
compound screened in anti-cancer and/or anti-HIV assays

> <E_SAMPLES_AVAIL>
yes

> <E_SUPPLIER_TYPE>
repository

> <E_CACTVS_VERSION>
3.245

>  <E_ICHI>
<IChI version="0.932Beta">
 <structure number="1" id.name="" id.value="">
  <identifier version="0.932Beta" tautomeric="0">
   <basic>C5H8O4,1H3-5(2H3,3(6)8H)4(7)9H</basic>
   <charge></charge>
  </identifier>
  <identifier.auxiliary-info version="0.932Beta" tautomeric="0">
   <!-- Auxiliary info is not a part of the identifier, it is not unique -->
   <atom.orig-nbr>5,6,2,7,1,3,8,4,9</atom.orig-nbr>
   <atom.equivalence>(1,2)(3,4)(6,7)(8,9)</atom.equivalence>
  </identifier.auxiliary-info>
  <identifier version="0.932Beta" tautomeric="1">
   <basic>C5H8O4,1H3-5(2H3,3(6)7)4(8)9,(H,6,7)(H,8,9)</basic>
   <charge></charge>
  </identifier>
  <identifier.auxiliary-info version="0.932Beta" tautomeric="1">
   <!-- Auxiliary info is not a part of the identifier, it is not unique -->
   <atom.orig-nbr>5,6,2,7,1,3,4,8,9</atom.orig-nbr>
   <atom.equivalence>(1,2)(3,4)(6,7,8,9)</atom.equivalence>
   <tgroup.equivalence>(1,2)</tgroup.equivalence>
  </identifier.auxiliary-info>
 </structure>
</IChI>
