# Supplementary material for: Predicting pKa values from EEM atomic charges
Source: J Cheminform. 2013 Apr 10;5:18. doi: 10.1186/1758-2946-5-18 (PMC3663834; doi:10.1186/1758-2946-5-18)
Supplement: Supplementary file 2 — Additional file 2: Molecules. The SDF files with the structures of the molecules and also their dissociated forms. (ZIP 310 KB) [file 13321_2012_461_MOESM2_ESM.zip › molecules/carboxylic_acids/NSC_8406.sdf]

NSC 8406
ROtclserve09080316303D 0   0.00000     0.00000  8281
 
 20 19  0  0  0  0  0  0  0  0999 V2000
   -1.5355   -0.3257    0.0722 C   0  0  0  0  0  0  0  0  0  0  0  0
   -1.4751   -1.4496   -0.3672 O   0  0  0  0  0  0  0  0  0  0  0  0
    0.9400   -0.4039   -0.0497 C   0  0  0  0  0  0  0  0  0  0  0  0
    2.2252    0.3381    0.3225 C   0  0  0  0  0  0  0  0  0  0  0  0
    3.4358   -0.5194   -0.0518 C   0  0  0  0  0  0  0  0  0  0  0  0
   -0.2770    1.7256   -0.5256 C   0  0  0  0  0  0  0  0  0  0  0  0
   -0.2706    0.4536    0.3246 C   0  0  0  0  0  0  0  0  0  0  0  0
   -2.7294    0.2308    0.3302 O   0  0  0  0  0  0  0  0  0  0  0  0
    0.9301   -0.5981   -1.1222 H   0  0  0  0  0  0  0  0  0  0  0  0
    0.8967   -1.3493    0.4911 H   0  0  0  0  0  0  0  0  0  0  0  0
    2.2685    1.2835   -0.2183 H   0  0  0  0  0  0  0  0  0  0  0  0
    2.2351    0.5323    1.3950 H   0  0  0  0  0  0  0  0  0  0  0  0
    4.3514    0.0093    0.2133 H   0  0  0  0  0  0  0  0  0  0  0  0
    3.3925   -1.4648    0.4890 H   0  0  0  0  0  0  0  0  0  0  0  0
    3.4259   -0.7135   -1.1243 H   0  0  0  0  0  0  0  0  0  0  0  0
   -0.3340    1.4572   -1.5805 H   0  0  0  0  0  0  0  0  0  0  0  0
   -1.1394    2.3365   -0.2590 H   0  0  0  0  0  0  0  0  0  0  0  0
    0.6379    2.2893   -0.3430 H   0  0  0  0  0  0  0  0  0  0  0  0
   -0.2136    0.7220    1.3795 H   0  0  0  0  0  0  0  0  0  0  0  0
   -3.5411   -0.2693    0.1682 H   0  0  0  0  0  0  0  0  0  0  0  0
  6  7  1  0  0  0  0
  3  4  1  0  0  0  0
  4  5  1  0  0  0  0
  1  8  1  0  0  0  0
  1  7  1  0  0  0  0
  1  2  2  0  0  0  0
  3  7  1  0  0  0  0
  3  9  1  0  0  0  0
  3 10  1  0  0  0  0
  4 11  1  0  0  0  0
  4 12  1  0  0  0  0
  5 13  1  0  0  0  0
  5 14  1  0  0  0  0
  5 15  1  0  0  0  0
  6 16  1  0  0  0  0
  6 17  1  0  0  0  0
  6 18  1  0  0  0  0
  7 19  1  0  0  0  0
  8 20  1  0  0  0  0
M  END
> <NSC>
8406

> <DTP_NAMES>
.alpha.-Methylvaleric acid
Methylpropylacetic acid
Pentanoic acid, 2-methyl- (9CI)
Valeric acid, 2-methyl- (8CI)
WLN: QVY3 & 1
2-Methylpentanoic acid
2-Methylvaleric acid
2-Pentanecarboxylic acid

> <CAS_RN>
97-61-0

> <ORIGIN>
DTP FEB 2003

> <E_UNIQUE_ID>
NCI-Open_09-03_NSC_8406

> <E_NSC>
8406

> <E_CAS>
97-61-0

> <E_NAME>
NSC 8406

> <E_STEREO_SPECIFIED>
stereo_unknown

> <E_COMPOUND_TYPE>
normal

> <E_THREED_SOURCE>
CORINA 2.6 - default enantiomer!

> <E_SMILES>
C(O)(C(C)CCC)=O

> <E_FORMULA>
C6H12O2

> <E_HASHY>
C58774C2DEA2C880

> <E_HASHSY>
C58774C2DEA2C880

> <E_TAUTO_HASH>
C58774C2DEA2C880

> <E_STEREO_TAUTO_HASH>
C58774C2DEA2C880

> <E_MAXFRAG_HASHY>
C58774C2DEA2C880

> <E_MAXFRAG_HASHSY>
C58774C2DEA2C880

> <E_MAXFRAG_HASHTY>
C58774C2DEA2C880

> <E_MAXFRAG_HASHSTY>
C58774C2DEA2C880

> <E_MULTIFRAG>
single_fragment

> <E_ORIGIN>
NCI Open Database, DTP releases from Oct 1999, Aug 2000, Feb 2003, and Sep 2003 combined by CADD/LMC/NCI

> <E_DB_VERSION>
NULL

> <E_DB_YEAR>
2003

> <E_DB_TYPE>
government public

> <E_IS_PUBLIC>
public

> <E_SOURCE>
NCI

> <E_CONTEXT>
compound screened in anti-cancer and/or anti-HIV assays

> <E_SAMPLES_AVAIL>
yes

> <E_SUPPLIER_TYPE>
repository

> <E_CACTVS_VERSION>
3.245

>  <E_ICHI>
<IChI version="0.932Beta">
 <structure number="1" id.name="" id.value="">
  <identifier version="0.932Beta" tautomeric="0">
   <basic>C6H12O2,1H3-3H2-4H2-6H(2H3)5(7)8H</basic>
   <charge></charge>
   <stereo>
    <dbond></dbond>
    <sp3>6+</sp3>
   </stereo>
  </identifier>
  <identifier.auxiliary-info version="0.932Beta" tautomeric="0">
   <!-- Auxiliary info is not a part of the identifier, it is not unique -->
   <atom.orig-nbr>5,6,4,3,1,7,2,8</atom.orig-nbr>
   <atom.equivalence></atom.equivalence>
  </identifier.auxiliary-info>
  <identifier version="0.932Beta" tautomeric="1">
   <basic>C6H12O2,1H3-3H2-4H2-6H(2H3)5(7)8,(H,7,8)</basic>
   <charge></charge>
   <stereo>
    <dbond></dbond>
    <sp3>6+</sp3>
   </stereo>
  </identifier>
  <identifier.auxiliary-info version="0.932Beta" tautomeric="1">
   <!-- Auxiliary info is not a part of the identifier, it is not unique -->
   <atom.orig-nbr>5,6,4,3,1,7,2,8</atom.orig-nbr>
   <atom.equivalence>(7,8)</atom.equivalence>
   <tgroup.equivalence></tgroup.equivalence>
  </identifier.auxiliary-info>
 </structure>
</IChI>
