# Supplementary material for: Predicting pKa values from EEM atomic charges
Source: J Cheminform. 2013 Apr 10;5:18. doi: 10.1186/1758-2946-5-18 (PMC3663834; doi:10.1186/1758-2946-5-18)
Supplement: Supplementary file 2 — Additional file 2: Molecules. The SDF files with the structures of the molecules and also their dissociated forms. (ZIP 310 KB) [file 13321_2012_461_MOESM2_ESM.zip › molecules/carboxylic_acids/NSC_8415.sdf]

NSC 8415
ROtclserve09080316303D 0   0.00000     0.00000  8290
 
 14 13  0  0  0  0  0  0  0  0999 V2000
   -0.3285   -0.6494    0.0000 C   0  0  0  0  0  0  0  0  0  0  0  0
   -1.4160    0.4268   -0.0000 C   0  0  0  0  0  0  0  0  0  0  0  0
   -2.7932   -0.2397    0.0000 C   0  0  0  0  0  0  0  0  0  0  0  0
    1.0280    0.0072    0.0000 C   0  0  0  0  0  0  0  0  0  0  0  0
    1.1159    1.2122    0.0000 O   0  0  0  0  0  0  0  0  0  0  0  0
    2.1385   -0.7468   -0.0000 O   0  0  0  0  0  0  0  0  0  0  0  0
   -0.4317   -1.2702    0.8900 H   0  0  0  0  0  0  0  0  0  0  0  0
   -0.4317   -1.2702   -0.8900 H   0  0  0  0  0  0  0  0  0  0  0  0
   -1.3128    1.0476    0.8900 H   0  0  0  0  0  0  0  0  0  0  0  0
   -1.3128    1.0476   -0.8900 H   0  0  0  0  0  0  0  0  0  0  0  0
   -3.5679    0.5270   -0.0000 H   0  0  0  0  0  0  0  0  0  0  0  0
   -2.8963   -0.8605   -0.8900 H   0  0  0  0  0  0  0  0  0  0  0  0
   -2.8963   -0.8605    0.8900 H   0  0  0  0  0  0  0  0  0  0  0  0
    3.0089   -0.3255    0.0000 H   0  0  0  0  0  0  0  0  0  0  0  0
  1  2  1  0  0  0  0
  2  3  1  0  0  0  0
  1  4  1  0  0  0  0
  4  6  1  0  0  0  0
  4  5  2  0  0  0  0
  1  7  1  0  0  0  0
  1  8  1  0  0  0  0
  2  9  1  0  0  0  0
  2 10  1  0  0  0  0
  3 11  1  0  0  0  0
  3 12  1  0  0  0  0
  3 13  1  0  0  0  0
  6 14  1  0  0  0  0
M  END
> <NSC>
8415

> <DTP_NAMES>
n-Butanoic acid
n-Butyric acid
Butanic acid
Butanoic acid (9CI)
Buttersaeure(GERMAN)
Butyric acid (8CI)
BUTYRIC ACID
Ethylacetic acid
IMET 3393
Propylformic acid
WLN: QV3
1-Butyric acid
1-Propanecarboxylic acid

> <CAS_RN>
107-92-6

> <ORIGIN>
DTP FEB 2003

> <E_UNIQUE_ID>
NCI-Open_09-03_NSC_8415

> <E_NSC>
8415

> <E_CAS>
107-92-6

> <E_NAME>
NSC 8415

> <E_STEREO_SPECIFIED>
no_stereocenter

> <E_COMPOUND_TYPE>
normal

> <E_THREED_SOURCE>
CORINA 2.6

> <E_SMILES>
C(CC)C(O)=O

> <E_FORMULA>
C4H8O2

> <E_HASHY>
1812CFA204608CA8

> <E_HASHSY>
1812CFA204608CA8

> <E_TAUTO_HASH>
1812CFA204608CA8

> <E_STEREO_TAUTO_HASH>
1812CFA204608CA8

> <E_MAXFRAG_HASHY>
1812CFA204608CA8

> <E_MAXFRAG_HASHSY>
1812CFA204608CA8

> <E_MAXFRAG_HASHTY>
1812CFA204608CA8

> <E_MAXFRAG_HASHSTY>
1812CFA204608CA8

> <E_MULTIFRAG>
single_fragment

> <E_ORIGIN>
NCI Open Database, DTP releases from Oct 1999, Aug 2000, Feb 2003, and Sep 2003 combined by CADD/LMC/NCI

> <E_DB_VERSION>
NULL

> <E_DB_YEAR>
2003

> <E_DB_TYPE>
government public

> <E_IS_PUBLIC>
public

> <E_SOURCE>
NCI

> <E_CONTEXT>
compound screened in anti-cancer and/or anti-HIV assays

> <E_SAMPLES_AVAIL>
yes

> <E_SUPPLIER_TYPE>
repository

> <E_CACTVS_VERSION>
3.245

>  <E_ICHI>
<IChI version="0.932Beta">
 <structure number="1" id.name="" id.value="">
  <identifier version="0.932Beta" tautomeric="0">
   <basic>C4H8O2,1H3-2H2-3H2-4(5)6H</basic>
   <charge></charge>
  </identifier>
  <identifier.auxiliary-info version="0.932Beta" tautomeric="0">
   <!-- Auxiliary info is not a part of the identifier, it is not unique -->
   <atom.orig-nbr>3,2,1,4,5,6</atom.orig-nbr>
   <atom.equivalence></atom.equivalence>
  </identifier.auxiliary-info>
  <identifier version="0.932Beta" tautomeric="1">
   <basic>C4H8O2,1H3-2H2-3H2-4(5)6,(H,5,6)</basic>
   <charge></charge>
  </identifier>
  <identifier.auxiliary-info version="0.932Beta" tautomeric="1">
   <!-- Auxiliary info is not a part of the identifier, it is not unique -->
   <atom.orig-nbr>3,2,1,4,5,6</atom.orig-nbr>
   <atom.equivalence>(5,6)</atom.equivalence>
   <tgroup.equivalence></tgroup.equivalence>
  </identifier.auxiliary-info>
 </structure>
</IChI>
