# Supplementary material for: Predicting pKa values from EEM atomic charges
Source: J Cheminform. 2013 Apr 10;5:18. doi: 10.1186/1758-2946-5-18 (PMC3663834; doi:10.1186/1758-2946-5-18)
Supplement: Supplementary file 2 — Additional file 2: Molecules. The SDF files with the structures of the molecules and also their dissociated forms. (ZIP 310 KB) [file 13321_2012_461_MOESM2_ESM.zip › molecules/carboxylic_acids/NSC_8742.sdf]

NSC 8742
ROtclserve09080316343D 0   0.00000     0.00000  8600
 
 28 29  0  0  0  0  0  0  0  0999 V2000
    2.0835   -0.5347   -1.3382 C   0  0  0  0  0  0  0  0  0  0  0  0
    3.2364   -1.2060   -0.9762 C   0  0  0  0  0  0  0  0  0  0  0  0
    1.2390   -0.0364   -0.3638 C   0  0  0  0  0  0  0  0  0  0  0  0
    3.5448   -1.3791    0.3602 C   0  0  0  0  0  0  0  0  0  0  0  0
    1.5476   -0.2090    0.9725 C   0  0  0  0  0  0  0  0  0  0  0  0
    2.7003   -0.8807    1.3346 C   0  0  0  0  0  0  0  0  0  0  0  0
   -2.0354   -0.6926   -1.2764 C   0  0  0  0  0  0  0  0  0  0  0  0
   -3.1385   -1.4259   -0.8811 C   0  0  0  0  0  0  0  0  0  0  0  0
   -1.2208   -0.1036   -0.3275 C   0  0  0  0  0  0  0  0  0  0  0  0
   -1.5093   -0.2480    1.0166 C   0  0  0  0  0  0  0  0  0  0  0  0
   -3.4277   -1.5692    0.4630 C   0  0  0  0  0  0  0  0  0  0  0  0
   -2.6126   -0.9809    1.4119 C   0  0  0  0  0  0  0  0  0  0  0  0
   -0.0179    0.6954   -0.7584 C   0  0  0  0  0  0  0  0  0  0  0  0
   -0.0449    2.0449   -0.0882 C   0  0  0  0  0  0  0  0  0  0  0  0
    0.8633    2.3782    0.6357 O   0  0  0  0  0  0  0  0  0  0  0  0
   -1.0779    2.8766   -0.2954 O   0  0  0  0  0  0  0  0  0  0  0  0
    1.8449   -0.3956   -2.3822 H   0  0  0  0  0  0  0  0  0  0  0  0
    3.8960   -1.5957   -1.7374 H   0  0  0  0  0  0  0  0  0  0  0  0
    4.4452   -1.9041    0.6430 H   0  0  0  0  0  0  0  0  0  0  0  0
    0.8876    0.1800    1.7338 H   0  0  0  0  0  0  0  0  0  0  0  0
    2.9416   -1.0153    2.3786 H   0  0  0  0  0  0  0  0  0  0  0  0
   -1.8068   -0.5844   -2.3264 H   0  0  0  0  0  0  0  0  0  0  0  0
   -3.7753   -1.8855   -1.6225 H   0  0  0  0  0  0  0  0  0  0  0  0
   -0.8724    0.2116    1.7580 H   0  0  0  0  0  0  0  0  0  0  0  0
   -4.2900   -2.1415    0.7718 H   0  0  0  0  0  0  0  0  0  0  0  0
   -2.8376   -1.0943    2.4621 H   0  0  0  0  0  0  0  0  0  0  0  0
   -0.0374    0.8266   -1.8403 H   0  0  0  0  0  0  0  0  0  0  0  0
   -1.0952    3.7425    0.1347 H   0  0  0  0  0  0  0  0  0  0  0  0
  1  3  1  0  0  0  0
 14 16  1  0  0  0  0
  1  2  2  0  0  0  0
 14 15  2  0  0  0  0
  5  6  1  0  0  0  0
  4  6  2  0  0  0  0
  2  4  1  0  0  0  0
  3 13  1  0  0  0  0
  3  5  2  0  0  0  0
  8 11  1  0  0  0  0
  7  8  2  0  0  0  0
 13 14  1  0  0  0  0
  7  9  1  0  0  0  0
  9 10  2  0  0  0  0
 11 12  2  0  0  0  0
  9 13  1  0  0  0  0
 10 12  1  0  0  0  0
  1 17  1  0  0  0  0
  2 18  1  0  0  0  0
  4 19  1  0  0  0  0
  5 20  1  0  0  0  0
  6 21  1  0  0  0  0
  7 22  1  0  0  0  0
  8 23  1  0  0  0  0
 10 24  1  0  0  0  0
 11 25  1  0  0  0  0
 12 26  1  0  0  0  0
 13 27  1  0  0  0  0
 16 28  1  0  0  0  0
M  END
> <NSC>
8742

> <DTP_NAMES>
.alpha.-Toluic acid, .alpha.-phenyl-
.alpha., .alpha.-Diphenylacetic acid
Acetic acid, diphenyl- (8CI)
Benzeneacetic acid, .alpha.-phenyl- (9CI)
Diphenylacetic acid

> <CAS_RN>
117-34-0

> <ORIGIN>
DTP FEB 2003

> <E_UNIQUE_ID>
NCI-Open_09-03_NSC_8742

> <E_NSC>
8742

> <E_CAS>
117-34-0

> <E_NAME>
NSC 8742

> <E_STEREO_SPECIFIED>
no_stereocenter

> <E_COMPOUND_TYPE>
normal

> <E_THREED_SOURCE>
CORINA 2.6

> <E_SMILES>
C1=CC=CC=C1C(C(O)=O)C2=CC=CC=C2

> <E_FORMULA>
C14H12O2

> <E_HASHY>
A08EC33077E13BFD

> <E_HASHSY>
A08EC33077E13BFD

> <E_TAUTO_HASH>
A08EC33077E13BFD

> <E_STEREO_TAUTO_HASH>
A08EC33077E13BFD

> <E_MAXFRAG_HASHY>
A08EC33077E13BFD

> <E_MAXFRAG_HASHSY>
A08EC33077E13BFD

> <E_MAXFRAG_HASHTY>
A08EC33077E13BFD

> <E_MAXFRAG_HASHSTY>
A08EC33077E13BFD

> <E_MULTIFRAG>
single_fragment

> <E_ORIGIN>
NCI Open Database, DTP releases from Oct 1999, Aug 2000, Feb 2003, and Sep 2003 combined by CADD/LMC/NCI

> <E_DB_VERSION>
NULL

> <E_DB_YEAR>
2003

> <E_DB_TYPE>
government public

> <E_IS_PUBLIC>
public

> <E_SOURCE>
NCI

> <E_CONTEXT>
compound screened in anti-cancer and/or anti-HIV assays

> <E_SAMPLES_AVAIL>
yes

> <E_SUPPLIER_TYPE>
repository

> <E_CACTVS_VERSION>
3.245

>  <E_ICHI>
<IChI version="0.932Beta">
 <structure number="1" id.name="" id.value="">
  <identifier version="0.932Beta" tautomeric="0">
   <basic>C14H12O2,15-13(16H)14H(11-7H-3H-1H-4H-8H-11)12-9H-5H-2H-6H-10H-12</basic>
   <charge></charge>
  </identifier>
  <identifier.auxiliary-info version="0.932Beta" tautomeric="0">
   <!-- Auxiliary info is not a part of the identifier, it is not unique -->
   <atom.orig-nbr>4,11,2,6,8,12,1,5,7,10,3,9,14,13,15,16</atom.orig-nbr>
   <atom.equivalence>(1,2)(3,4,5,6)(7,8,9,10)(11,12)</atom.equivalence>
  </identifier.auxiliary-info>
  <identifier version="0.932Beta" tautomeric="1">
   <basic>C14H12O2,15-13(16)14H(11-7H-3H-1H-4H-8H-11)12-9H-5H-2H-6H-10H-12,(H,15,16)</basic>
   <charge></charge>
  </identifier>
  <identifier.auxiliary-info version="0.932Beta" tautomeric="1">
   <!-- Auxiliary info is not a part of the identifier, it is not unique -->
   <atom.orig-nbr>4,11,2,6,8,12,1,5,7,10,3,9,14,13,15,16</atom.orig-nbr>
   <atom.equivalence>(1,2)(3,4,5,6)(7,8,9,10)(11,12)(15,16)</atom.equivalence>
   <tgroup.equivalence></tgroup.equivalence>
  </identifier.auxiliary-info>
 </structure>
</IChI>
