# Supplementary material for: Predicting pKa values from EEM atomic charges
Source: J Cheminform. 2013 Apr 10;5:18. doi: 10.1186/1758-2946-5-18 (PMC3663834; doi:10.1186/1758-2946-5-18)
Supplement: Supplementary file 2 — Additional file 2: Molecules. The SDF files with the structures of the molecules and also their dissociated forms. (ZIP 310 KB) [file 13321_2012_461_MOESM2_ESM.zip › molecules/carboxylic_acids/NSC_8751.sdf]

NSC 8751
ROtclserve09080316343D 0   0.00000     0.00000  8609
 
 12 11  0  0  0  0  0  0  0  0999 V2000
   -1.2380   -1.3979   -0.0042 H   0  0  0  0  0  0  0  0  0  0  0  0
   -1.4092   -0.3316    0.0001 C   0  0  0  0  0  0  0  0  0  0  0  0
   -0.3767    0.5082   -0.0000 C   0  0  0  0  0  0  0  0  0  0  0  0
   -0.5480    1.5745   -0.0002 H   0  0  0  0  0  0  0  0  0  0  0  0
   -2.8173    0.2055    0.0001 C   0  0  0  0  0  0  0  0  0  0  0  0
    0.9963   -0.0155    0.0000 C   0  0  0  0  0  0  0  0  0  0  0  0
    1.1890   -1.2155    0.0002 O   0  0  0  0  0  0  0  0  0  0  0  0
    2.0420    0.8350   -0.0001 O   0  0  0  0  0  0  0  0  0  0  0  0
   -3.5230   -0.6252    0.0002 H   0  0  0  0  0  0  0  0  0  0  0  0
   -2.9736    0.8152    0.8900 H   0  0  0  0  0  0  0  0  0  0  0  0
   -2.9736    0.8149   -0.8900 H   0  0  0  0  0  0  0  0  0  0  0  0
    2.9456    0.4904   -0.0001 H   0  0  0  0  0  0  0  0  0  0  0  0
  2  5  1  0  0  0  0
  2  3  2  0  0  0  0
  1  2  1  0  0  0  0
  3  4  1  0  0  0  0
  3  6  1  0  0  0  0
  6  7  2  0  0  0  0
  6  8  1  0  0  0  0
  5  9  1  0  0  0  0
  5 10  1  0  0  0  0
  5 11  1  0  0  0  0
  8 12  1  0  0  0  0
M  END
> <NSC>
8751

> <DTP_NAMES>
(E)-Crotonic acid
(E)-2-Butenoic acid
trans-Crotonic acid
trans-2-Butenoic acid
Crotonic acid, (E)- (8CI)
CROTONIC ACID
2-Butenoic acid, (E)- (9CI)

> <CAS_RN>
107-93-7

> <ORIGIN>
DTP FEB 2003

> <E_UNIQUE_ID>
NCI-Open_09-03_NSC_8751

> <E_NSC>
8751

> <E_CAS>
107-93-7

> <E_NAME>
NSC 8751

> <E_STEREO_SPECIFIED>
full_stereo

> <E_COMPOUND_TYPE>
normal

> <E_THREED_SOURCE>
CORINA 2.6

> <E_SMILES>
C(/C)=C/C(=O)O

> <E_FORMULA>
C4H6O2

> <E_HASHY>
734A29B4B8376D51

> <E_HASHSY>
953093B891E577DA

> <E_TAUTO_HASH>
734A29B4B8376D51

> <E_STEREO_TAUTO_HASH>
953093B891E577DA

> <E_MAXFRAG_HASHY>
734A29B4B8376D51

> <E_MAXFRAG_HASHSY>
953093B891E577DA

> <E_MAXFRAG_HASHTY>
734A29B4B8376D51

> <E_MAXFRAG_HASHSTY>
953093B891E577DA

> <E_MULTIFRAG>
single_fragment

> <E_ORIGIN>
NCI Open Database, DTP releases from Oct 1999, Aug 2000, Feb 2003, and Sep 2003 combined by CADD/LMC/NCI

> <E_DB_VERSION>
NULL

> <E_DB_YEAR>
2003

> <E_DB_TYPE>
government public

> <E_IS_PUBLIC>
public

> <E_SOURCE>
NCI

> <E_CONTEXT>
compound screened in anti-cancer and/or anti-HIV assays

> <E_SAMPLES_AVAIL>
yes

> <E_SUPPLIER_TYPE>
repository

> <E_CACTVS_VERSION>
3.245

>  <E_ICHI>
<IChI version="0.932Beta">
 <structure number="1" id.name="" id.value="">
  <identifier version="0.932Beta" tautomeric="0">
   <basic>C4H6O2,1H3-2H-3H-4(5)6H</basic>
   <charge></charge>
   <stereo>
    <dbond>3-2+</dbond>
    <sp3></sp3>
   </stereo>
  </identifier>
  <identifier.auxiliary-info version="0.932Beta" tautomeric="0">
   <!-- Auxiliary info is not a part of the identifier, it is not unique -->
   <atom.orig-nbr>5,2,3,6,7,8</atom.orig-nbr>
   <atom.equivalence></atom.equivalence>
  </identifier.auxiliary-info>
  <identifier version="0.932Beta" tautomeric="1">
   <basic>C4H6O2,1H3-2H-3H-4(5)6,(H,5,6)</basic>
   <charge></charge>
   <stereo>
    <dbond>3-2+</dbond>
    <sp3></sp3>
   </stereo>
  </identifier>
  <identifier.auxiliary-info version="0.932Beta" tautomeric="1">
   <!-- Auxiliary info is not a part of the identifier, it is not unique -->
   <atom.orig-nbr>5,2,3,6,7,8</atom.orig-nbr>
   <atom.equivalence>(5,6)</atom.equivalence>
   <tgroup.equivalence></tgroup.equivalence>
  </identifier.auxiliary-info>
 </structure>
</IChI>
