# Supplementary material for: Predicting pKa values from EEM atomic charges
Source: J Cheminform. 2013 Apr 10;5:18. doi: 10.1186/1758-2946-5-18 (PMC3663834; doi:10.1186/1758-2946-5-18)
Supplement: Supplementary file 2 — Additional file 2: Molecules. The SDF files with the structures of the molecules and also their dissociated forms. (ZIP 310 KB) [file 13321_2012_461_MOESM2_ESM.zip › molecules/carboxylic_acids/NSC_8758.sdf]

NSC 8758
ROtclserve09080316343D 0   0.00000     0.00000  8616
 
 20 19  0  0  0  0  0  0  0  0999 V2000
    0.0528    0.5738   -0.2571 C   0  0  0  0  0  0  0  0  0  0  0  0
   -1.0966    1.3071    0.4372 C   0  0  0  0  0  0  0  0  0  0  0  0
   -2.4270    0.8688   -0.1782 C   0  0  0  0  0  0  0  0  0  0  0  0
    1.3879    1.1025    0.2708 C   0  0  0  0  0  0  0  0  0  0  0  0
    2.5357    0.4599   -0.5106 C   0  0  0  0  0  0  0  0  0  0  0  0
   -0.0500   -0.9029    0.0256 C   0  0  0  0  0  0  0  0  0  0  0  0
    0.8522   -1.4739    0.5913 O   0  0  0  0  0  0  0  0  0  0  0  0
   -1.1436   -1.5839   -0.3510 O   0  0  0  0  0  0  0  0  0  0  0  0
   -0.0053    0.7427   -1.3324 H   0  0  0  0  0  0  0  0  0  0  0  0
   -1.0914    1.0668    1.5003 H   0  0  0  0  0  0  0  0  0  0  0  0
   -0.9728    2.3822    0.3071 H   0  0  0  0  0  0  0  0  0  0  0  0
   -3.2458    1.3912    0.3164 H   0  0  0  0  0  0  0  0  0  0  0  0
   -2.4322    1.1091   -1.2414 H   0  0  0  0  0  0  0  0  0  0  0  0
   -2.5507   -0.2064   -0.0482 H   0  0  0  0  0  0  0  0  0  0  0  0
    1.4249    2.1847    0.1465 H   0  0  0  0  0  0  0  0  0  0  0  0
    1.4845    0.8546    1.3278 H   0  0  0  0  0  0  0  0  0  0  0  0
    3.4869    0.8366   -0.1345 H   0  0  0  0  0  0  0  0  0  0  0  0
    2.4988   -0.6223   -0.3864 H   0  0  0  0  0  0  0  0  0  0  0  0
    2.4392    0.7078   -1.5677 H   0  0  0  0  0  0  0  0  0  0  0  0
   -1.2096   -2.5314   -0.1696 H   0  0  0  0  0  0  0  0  0  0  0  0
  4  5  1  0  0  0  0
  2  3  1  0  0  0  0
  6  8  1  0  0  0  0
  6  7  2  0  0  0  0
  1  6  1  0  0  0  0
  1  4  1  0  0  0  0
  1  2  1  0  0  0  0
  1  9  1  0  0  0  0
  2 10  1  0  0  0  0
  2 11  1  0  0  0  0
  3 12  1  0  0  0  0
  3 13  1  0  0  0  0
  3 14  1  0  0  0  0
  4 15  1  0  0  0  0
  4 16  1  0  0  0  0
  5 17  1  0  0  0  0
  5 18  1  0  0  0  0
  5 19  1  0  0  0  0
  8 20  1  0  0  0  0
M  END
> <NSC>
8758

> <DTP_NAMES>
.alpha.-Ethylbutyric acid
Acetic acid, diethyl-
Butanoic acid, 2-ethyl- (9CI)
Butyric acid, 2-ethyl- (8CI)
Diethylacetic acid
WLN: QVY2&2
2-Ethylbutanoic acid
2-Ethylbutyric acid
3-Pentanecarboxylic acid

> <CAS_RN>
88-09-5

> <ORIGIN>
DTP FEB 2003

> <E_UNIQUE_ID>
NCI-Open_09-03_NSC_8758

> <E_NSC>
8758

> <E_CAS>
88-09-5

> <E_NAME>
NSC 8758

> <E_STEREO_SPECIFIED>
no_stereocenter

> <E_COMPOUND_TYPE>
normal

> <E_THREED_SOURCE>
CORINA 2.6

> <E_SMILES>
C(C(O)=O)(CC)CC

> <E_FORMULA>
C6H12O2

> <E_HASHY>
D297B34DC74AB9EC

> <E_HASHSY>
D297B34DC74AB9EC

> <E_TAUTO_HASH>
D297B34DC74AB9EC

> <E_STEREO_TAUTO_HASH>
D297B34DC74AB9EC

> <E_MAXFRAG_HASHY>
D297B34DC74AB9EC

> <E_MAXFRAG_HASHSY>
D297B34DC74AB9EC

> <E_MAXFRAG_HASHTY>
D297B34DC74AB9EC

> <E_MAXFRAG_HASHSTY>
D297B34DC74AB9EC

> <E_MULTIFRAG>
single_fragment

> <E_ORIGIN>
NCI Open Database, DTP releases from Oct 1999, Aug 2000, Feb 2003, and Sep 2003 combined by CADD/LMC/NCI

> <E_DB_VERSION>
NULL

> <E_DB_YEAR>
2003

> <E_DB_TYPE>
government public

> <E_IS_PUBLIC>
public

> <E_SOURCE>
NCI

> <E_CONTEXT>
compound screened in anti-cancer and/or anti-HIV assays

> <E_SAMPLES_AVAIL>
yes

> <E_SUPPLIER_TYPE>
repository

> <E_CACTVS_VERSION>
3.245

>  <E_ICHI>
<IChI version="0.932Beta">
 <structure number="1" id.name="" id.value="">
  <identifier version="0.932Beta" tautomeric="0">
   <basic>C6H12O2,1H3-3H2-6H(4H2-2H3)5(7)8H</basic>
   <charge></charge>
  </identifier>
  <identifier.auxiliary-info version="0.932Beta" tautomeric="0">
   <!-- Auxiliary info is not a part of the identifier, it is not unique -->
   <atom.orig-nbr>3,5,2,4,6,1,7,8</atom.orig-nbr>
   <atom.equivalence>(1,2)(3,4)</atom.equivalence>
  </identifier.auxiliary-info>
  <identifier version="0.932Beta" tautomeric="1">
   <basic>C6H12O2,1H3-3H2-6H(4H2-2H3)5(7)8,(H,7,8)</basic>
   <charge></charge>
  </identifier>
  <identifier.auxiliary-info version="0.932Beta" tautomeric="1">
   <!-- Auxiliary info is not a part of the identifier, it is not unique -->
   <atom.orig-nbr>3,5,2,4,6,1,7,8</atom.orig-nbr>
   <atom.equivalence>(1,2)(3,4)(7,8)</atom.equivalence>
   <tgroup.equivalence></tgroup.equivalence>
  </identifier.auxiliary-info>
 </structure>
</IChI>
