# Supplementary material for: Predicting pKa values from EEM atomic charges
Source: J Cheminform. 2013 Apr 10;5:18. doi: 10.1186/1758-2946-5-18 (PMC3663834; doi:10.1186/1758-2946-5-18)
Supplement: Supplementary file 2 — Additional file 2: Molecules. The SDF files with the structures of the molecules and also their dissociated forms. (ZIP 310 KB) [file 13321_2012_461_MOESM2_ESM.zip › molecules/carboxylic_acids/NSC_8881.sdf]

NSC 8881
ROtclserve09080316363D 0   0.00000     0.00000  8739
 
 26 25  0  0  0  0  0  0  0  0999 V2000
   -1.1591    1.1752   -0.0018 C   0  0  0  0  0  0  0  0  0  0  0  0
   -2.2520    1.7901    0.4771 O   0  0  0  0  0  0  0  0  0  0  0  0
   -0.3590    1.7936   -0.6632 O   0  0  0  0  0  0  0  0  0  0  0  0
   -0.9268   -0.2847    0.2908 C   0  0  0  0  0  0  0  0  0  0  0  0
   -2.0889   -1.1081   -0.2683 C   0  0  0  0  0  0  0  0  0  0  0  0
   -1.9261   -2.5704    0.1513 C   0  0  0  0  0  0  0  0  0  0  0  0
    0.3797   -0.7349   -0.3661 C   0  0  0  0  0  0  0  0  0  0  0  0
    1.5590   -0.0340    0.3113 C   0  0  0  0  0  0  0  0  0  0  0  0
    2.8681   -0.5160   -0.3172 C   0  0  0  0  0  0  0  0  0  0  0  0
    4.0474    0.1849    0.3601 C   0  0  0  0  0  0  0  0  0  0  0  0
   -2.4010    2.7269    0.2893 H   0  0  0  0  0  0  0  0  0  0  0  0
   -0.8616   -0.4334    1.3686 H   0  0  0  0  0  0  0  0  0  0  0  0
   -3.0298   -0.7205    0.1224 H   0  0  0  0  0  0  0  0  0  0  0  0
   -2.0918   -1.0404   -1.3562 H   0  0  0  0  0  0  0  0  0  0  0  0
   -2.8079   -3.1354   -0.1510 H   0  0  0  0  0  0  0  0  0  0  0  0
   -1.0429   -2.9903   -0.3298 H   0  0  0  0  0  0  0  0  0  0  0  0
   -1.8118   -2.6272    1.2338 H   0  0  0  0  0  0  0  0  0  0  0  0
    0.4876   -1.8142   -0.2580 H   0  0  0  0  0  0  0  0  0  0  0  0
    0.3622   -0.4758   -1.4247 H   0  0  0  0  0  0  0  0  0  0  0  0
    1.4668    1.0438    0.1772 H   0  0  0  0  0  0  0  0  0  0  0  0
    1.5588   -0.2691    1.3756 H   0  0  0  0  0  0  0  0  0  0  0  0
    2.9602   -1.5938   -0.1831 H   0  0  0  0  0  0  0  0  0  0  0  0
    2.8683   -0.2810   -1.3816 H   0  0  0  0  0  0  0  0  0  0  0  0
    4.9800   -0.1585   -0.0876 H   0  0  0  0  0  0  0  0  0  0  0  0
    3.9552    1.2627    0.2260 H   0  0  0  0  0  0  0  0  0  0  0  0
    4.0472   -0.0502    1.4245 H   0  0  0  0  0  0  0  0  0  0  0  0
  1  2  1  0  0  0  0
  1  4  1  0  0  0  0
  1  3  2  0  0  0  0
  9 10  1  0  0  0  0
  4  5  1  0  0  0  0
  8  9  1  0  0  0  0
  4  7  1  0  0  0  0
  5  6  1  0  0  0  0
  7  8  1  0  0  0  0
  2 11  1  0  0  0  0
  4 12  1  0  0  0  0
  5 13  1  0  0  0  0
  5 14  1  0  0  0  0
  6 15  1  0  0  0  0
  6 16  1  0  0  0  0
  6 17  1  0  0  0  0
  7 18  1  0  0  0  0
  7 19  1  0  0  0  0
  8 20  1  0  0  0  0
  8 21  1  0  0  0  0
  9 22  1  0  0  0  0
  9 23  1  0  0  0  0
 10 24  1  0  0  0  0
 10 25  1  0  0  0  0
 10 26  1  0  0  0  0
M  END
> <NSC>
8881

> <DTP_NAMES>
.alpha.-Ethylcaproic acid
.alpha.-Ethylhexanoic acid
Butylethylacetic acid
Ethylhexanoic acid
Ethylhexoic acid
Hexanoic acid, 2-ethyl- (8CI9CI)
WLN: QVY4 & 2
2-Butylbutanoic acid
2-Ethylcaproic acid
2-Ethylhexanoic acid
2-Ethylhexoic acid
3-Heptanecarboxylic acid

> <CAS_RN>
149-57-5

> <ORIGIN>
DTP FEB 2003

> <E_UNIQUE_ID>
NCI-Open_09-03_NSC_8881

> <E_NSC>
8881

> <E_CAS>
149-57-5

> <E_NAME>
NSC 8881

> <E_STEREO_SPECIFIED>
stereo_unknown

> <E_COMPOUND_TYPE>
normal

> <E_THREED_SOURCE>
CORINA 2.6 - default enantiomer!

> <E_SMILES>
C(O)(C(CC)CCCC)=O

> <E_FORMULA>
C8H16O2

> <E_HASHY>
2612CA0C30539FDF

> <E_HASHSY>
2612CA0C30539FDF

> <E_TAUTO_HASH>
2612CA0C30539FDF

> <E_STEREO_TAUTO_HASH>
2612CA0C30539FDF

> <E_MAXFRAG_HASHY>
2612CA0C30539FDF

> <E_MAXFRAG_HASHSY>
2612CA0C30539FDF

> <E_MAXFRAG_HASHTY>
2612CA0C30539FDF

> <E_MAXFRAG_HASHSTY>
2612CA0C30539FDF

> <E_MULTIFRAG>
single_fragment

> <E_ORIGIN>
NCI Open Database, DTP releases from Oct 1999, Aug 2000, Feb 2003, and Sep 2003 combined by CADD/LMC/NCI

> <E_DB_VERSION>
NULL

> <E_DB_YEAR>
2003

> <E_DB_TYPE>
government public

> <E_IS_PUBLIC>
public

> <E_SOURCE>
NCI

> <E_CONTEXT>
compound screened in anti-cancer and/or anti-HIV assays

> <E_SAMPLES_AVAIL>
yes

> <E_SUPPLIER_TYPE>
repository

> <E_CACTVS_VERSION>
3.245

>  <E_ICHI>
<IChI version="0.932Beta">
 <structure number="1" id.name="" id.value="">
  <identifier version="0.932Beta" tautomeric="0">
   <basic>C8H16O2,1H3-3H2-5H2-6H2-8H(4H2-2H3)7(9)10H</basic>
   <charge></charge>
   <stereo>
    <dbond></dbond>
    <sp3>8-</sp3>
   </stereo>
  </identifier>
  <identifier.auxiliary-info version="0.932Beta" tautomeric="0">
   <!-- Auxiliary info is not a part of the identifier, it is not unique -->
   <atom.orig-nbr>10,6,9,5,8,7,1,4,3,2</atom.orig-nbr>
   <atom.equivalence></atom.equivalence>
  </identifier.auxiliary-info>
  <identifier version="0.932Beta" tautomeric="1">
   <basic>C8H16O2,1H3-3H2-5H2-6H2-8H(4H2-2H3)7(9)10,(H,9,10)</basic>
   <charge></charge>
   <stereo>
    <dbond></dbond>
    <sp3>8-</sp3>
   </stereo>
  </identifier>
  <identifier.auxiliary-info version="0.932Beta" tautomeric="1">
   <!-- Auxiliary info is not a part of the identifier, it is not unique -->
   <atom.orig-nbr>10,6,9,5,8,7,1,4,2,3</atom.orig-nbr>
   <atom.equivalence>(9,10)</atom.equivalence>
   <tgroup.equivalence></tgroup.equivalence>
  </identifier.auxiliary-info>
 </structure>
</IChI>
