# Supplementary material for: Predicting pKa values from EEM atomic charges
Source: J Cheminform. 2013 Apr 10;5:18. doi: 10.1186/1758-2946-5-18 (PMC3663834; doi:10.1186/1758-2946-5-18)
Supplement: Supplementary file 2 — Additional file 2: Molecules. The SDF files with the structures of the molecules and also their dissociated forms. (ZIP 310 KB) [file 13321_2012_461_MOESM2_ESM.zip › molecules/carboxylic_acids/NSC_8999.sdf]

NSC 8999
ROtclserve09080316363D 0   0.00000     0.00000  8853
 
 15 14  0  0  0  0  0  0  0  0999 V2000
   -0.9888   -1.7912    0.0026 H   0  0  0  0  0  0  0  0  0  0  0  0
   -1.2573   -0.7451    0.0025 C   0  0  0  0  0  0  0  0  0  0  0  0
   -0.3065    0.1860    0.0012 C   0  0  0  0  0  0  0  0  0  0  0  0
    1.4111   -1.3863    0.0000 O   0  0  0  0  0  0  0  0  0  0  0  0
    1.1089   -0.2092   -0.0001 C   0  0  0  0  0  0  0  0  0  0  0  0
   -2.7088   -0.3398   -0.0024 C   0  0  0  0  0  0  0  0  0  0  0  0
   -0.6812    1.6457    0.0011 C   0  0  0  0  0  0  0  0  0  0  0  0
    2.0720    0.7340   -0.0014 O   0  0  0  0  0  0  0  0  0  0  0  0
   -3.3351   -1.2319   -0.0055 H   0  0  0  0  0  0  0  0  0  0  0  0
   -2.9238    0.2520    0.8873 H   0  0  0  0  0  0  0  0  0  0  0  0
   -2.9173    0.2536   -0.8927 H   0  0  0  0  0  0  0  0  0  0  0  0
   -1.7670    1.7421    0.0022 H   0  0  0  0  0  0  0  0  0  0  0  0
   -0.2730    2.1257    0.8905 H   0  0  0  0  0  0  0  0  0  0  0  0
   -0.2748    2.1251   -0.8895 H   0  0  0  0  0  0  0  0  0  0  0  0
    3.0034    0.4739   -0.0022 H   0  0  0  0  0  0  0  0  0  0  0  0
  5  8  1  0  0  0  0
  4  5  2  0  0  0  0
  1  2  1  0  0  0  0
  3  7  1  0  0  0  0
  2  3  2  0  0  0  0
  3  5  1  0  0  0  0
  2  6  1  0  0  0  0
  6  9  1  0  0  0  0
  6 10  1  0  0  0  0
  6 11  1  0  0  0  0
  7 12  1  0  0  0  0
  7 13  1  0  0  0  0
  7 14  1  0  0  0  0
  8 15  1  0  0  0  0
M  END
> <NSC>
8999

> <DTP_NAMES>
(E)-2-Methylcrotonic acid
trans-.alpha.,.beta.-Dimethylacrylic acid
trans-2-Methyl-2-butenoic acid
trans-2-Methylcrotonic acid
trans-2,3-Dimethylacrylic acid
Cevadic acid
Crotonic acid, 2-methyl-, (E)- (8CI)
Tiglic acid
Tiglinic acid
TIGLIC ACID
2-Butenoic acid, 2-methyl-, (E)- (9CI)

> <CAS_RN>
80-59-1

> <ORIGIN>
DTP FEB 2003

> <E_UNIQUE_ID>
NCI-Open_09-03_NSC_8999

> <E_NSC>
8999

> <E_CAS>
80-59-1

> <E_NAME>
NSC 8999

> <E_STEREO_SPECIFIED>
full_stereo

> <E_COMPOUND_TYPE>
normal

> <E_THREED_SOURCE>
CORINA 2.6

> <E_SMILES>
C(=C(C)/C(O)=O)/C

> <E_FORMULA>
C5H8O2

> <E_HASHY>
34C34813ED661A98

> <E_HASHSY>
5C68697DD36D7FA0

> <E_TAUTO_HASH>
34C34813ED661A98

> <E_STEREO_TAUTO_HASH>
5C68697DD36D7FA0

> <E_MAXFRAG_HASHY>
34C34813ED661A98

> <E_MAXFRAG_HASHSY>
5C68697DD36D7FA0

> <E_MAXFRAG_HASHTY>
34C34813ED661A98

> <E_MAXFRAG_HASHSTY>
5C68697DD36D7FA0

> <E_MULTIFRAG>
single_fragment

> <E_ORIGIN>
NCI Open Database, DTP releases from Oct 1999, Aug 2000, Feb 2003, and Sep 2003 combined by CADD/LMC/NCI

> <E_DB_VERSION>
NULL

> <E_DB_YEAR>
2003

> <E_DB_TYPE>
government public

> <E_IS_PUBLIC>
public

> <E_SOURCE>
NCI

> <E_CONTEXT>
compound screened in anti-cancer and/or anti-HIV assays

> <E_SAMPLES_AVAIL>
yes

> <E_SUPPLIER_TYPE>
repository

> <E_CACTVS_VERSION>
3.245

>  <E_ICHI>
<IChI version="0.932Beta">
 <structure number="1" id.name="" id.value="">
  <identifier version="0.932Beta" tautomeric="0">
   <basic>C5H8O2,1H3-3H-4(2H3)5(6)7H</basic>
   <charge></charge>
   <stereo>
    <dbond>4-3+</dbond>
    <sp3></sp3>
   </stereo>
  </identifier>
  <identifier.auxiliary-info version="0.932Beta" tautomeric="0">
   <!-- Auxiliary info is not a part of the identifier, it is not unique -->
   <atom.orig-nbr>6,7,2,3,5,4,8</atom.orig-nbr>
   <atom.equivalence></atom.equivalence>
  </identifier.auxiliary-info>
  <identifier version="0.932Beta" tautomeric="1">
   <basic>C5H8O2,1H3-3H-4(2H3)5(6)7,(H,6,7)</basic>
   <charge></charge>
   <stereo>
    <dbond>4-3+</dbond>
    <sp3></sp3>
   </stereo>
  </identifier>
  <identifier.auxiliary-info version="0.932Beta" tautomeric="1">
   <!-- Auxiliary info is not a part of the identifier, it is not unique -->
   <atom.orig-nbr>6,7,2,3,5,4,8</atom.orig-nbr>
   <atom.equivalence>(6,7)</atom.equivalence>
   <tgroup.equivalence></tgroup.equivalence>
  </identifier.auxiliary-info>
 </structure>
</IChI>
