# Supplementary material for: Predicting pKa values from EEM atomic charges
Source: J Cheminform. 2013 Apr 10;5:18. doi: 10.1186/1758-2946-5-18 (PMC3663834; doi:10.1186/1758-2946-5-18)
Supplement: Supplementary file 2 — Additional file 2: Molecules. The SDF files with the structures of the molecules and also their dissociated forms. (ZIP 310 KB) [file 13321_2012_461_MOESM2_ESM.zip › molecules/carboxylic_acids/NSC_9238.sdf]

NSC 9238
ROtclserve09080316403D 0   0.00000     0.00000  9089
 
 17 16  0  0  0  0  0  0  0  0999 V2000
    2.4797    0.0376    0.0017 C   0  0  0  0  0  0  0  0  0  0  0  0
    3.6988   -0.5240   -0.0030 O   0  0  0  0  0  0  0  0  0  0  0  0
    2.3688    1.2408    0.0010 O   0  0  0  0  0  0  0  0  0  0  0  0
    1.2492   -0.8325    0.0017 C   0  0  0  0  0  0  0  0  0  0  0  0
    0.0000    0.0509    0.0007 C   0  0  0  0  0  0  0  0  0  0  0  0
   -1.2492   -0.8325    0.0007 C   0  0  0  0  0  0  0  0  0  0  0  0
   -2.4797    0.0376   -0.0003 C   0  0  0  0  0  0  0  0  0  0  0  0
   -2.3688    1.2408   -0.0010 O   0  0  0  0  0  0  0  0  0  0  0  0
   -3.6988   -0.5240   -0.0005 O   0  0  0  0  0  0  0  0  0  0  0  0
    4.4884    0.0342   -0.0030 H   0  0  0  0  0  0  0  0  0  0  0  0
    1.2496   -1.4623   -0.8879 H   0  0  0  0  0  0  0  0  0  0  0  0
    1.2489   -1.4613    0.8921 H   0  0  0  0  0  0  0  0  0  0  0  0
   -0.0004    0.6807    0.8903 H   0  0  0  0  0  0  0  0  0  0  0  0
    0.0004    0.6797   -0.8897 H   0  0  0  0  0  0  0  0  0  0  0  0
   -1.2489   -1.4623   -0.8889 H   0  0  0  0  0  0  0  0  0  0  0  0
   -1.2496   -1.4613    0.8910 H   0  0  0  0  0  0  0  0  0  0  0  0
   -4.4884    0.0342   -0.0012 H   0  0  0  0  0  0  0  0  0  0  0  0
  5  6  1  0  0  0  0
  6  7  1  0  0  0  0
  4  5  1  0  0  0  0
  1  4  1  0  0  0  0
  1  3  2  0  0  0  0
  7  8  2  0  0  0  0
  1  2  1  0  0  0  0
  7  9  1  0  0  0  0
  2 10  1  0  0  0  0
  4 11  1  0  0  0  0
  4 12  1  0  0  0  0
  5 13  1  0  0  0  0
  5 14  1  0  0  0  0
  6 15  1  0  0  0  0
  6 16  1  0  0  0  0
  9 17  1  0  0  0  0
M  END
> <NSC>
9238

> <DTP_NAMES>
Glutaric acid (8CI)
GLUTARIC ACID
Pentandioic acid
Pentanedioic acid (9CI)
WLN: QV3VQ
1,3-Propanedicarboxylic acid
1,5-Pentanedioic acid

> <CAS_RN>
110-94-1

> <ORIGIN>
DTP FEB 2003

> <E_UNIQUE_ID>
NCI-Open_09-03_NSC_9238

> <E_NSC>
9238

> <E_CAS>
110-94-1

> <E_NAME>
NSC 9238

> <E_STEREO_SPECIFIED>
no_stereocenter

> <E_COMPOUND_TYPE>
normal

> <E_THREED_SOURCE>
CORINA 2.6

> <E_SMILES>
C(CCCC(=O)O)(=O)O

> <E_FORMULA>
C5H8O4

> <E_HASHY>
A2D8AFD926B4CDF7

> <E_HASHSY>
A2D8AFD926B4CDF7

> <E_TAUTO_HASH>
A2D8AFD926B4CDF7

> <E_STEREO_TAUTO_HASH>
A2D8AFD926B4CDF7

> <E_MAXFRAG_HASHY>
A2D8AFD926B4CDF7

> <E_MAXFRAG_HASHSY>
A2D8AFD926B4CDF7

> <E_MAXFRAG_HASHTY>
A2D8AFD926B4CDF7

> <E_MAXFRAG_HASHSTY>
A2D8AFD926B4CDF7

> <E_MULTIFRAG>
single_fragment

> <E_ORIGIN>
NCI Open Database, DTP releases from Oct 1999, Aug 2000, Feb 2003, and Sep 2003 combined by CADD/LMC/NCI

> <E_DB_VERSION>
NULL

> <E_DB_YEAR>
2003

> <E_DB_TYPE>
government public

> <E_IS_PUBLIC>
public

> <E_SOURCE>
NCI

> <E_CONTEXT>
compound screened in anti-cancer and/or anti-HIV assays

> <E_SAMPLES_AVAIL>
yes

> <E_SUPPLIER_TYPE>
repository

> <E_CACTVS_VERSION>
3.245

>  <E_ICHI>
<IChI version="0.932Beta">
 <structure number="1" id.name="" id.value="">
  <identifier version="0.932Beta" tautomeric="0">
   <basic>C5H8O4,6-4(8H)2H2-1H2-3H2-5(7)9H</basic>
   <charge></charge>
  </identifier>
  <identifier.auxiliary-info version="0.932Beta" tautomeric="0">
   <!-- Auxiliary info is not a part of the identifier, it is not unique -->
   <atom.orig-nbr>5,4,6,1,7,3,8,2,9</atom.orig-nbr>
   <atom.equivalence>(2,3)(4,5)(6,7)(8,9)</atom.equivalence>
  </identifier.auxiliary-info>
  <identifier version="0.932Beta" tautomeric="1">
   <basic>C5H8O4,6-4(7)2H2-1H2-3H2-5(8)9,(H,6,7)(H,8,9)</basic>
   <charge></charge>
  </identifier>
  <identifier.auxiliary-info version="0.932Beta" tautomeric="1">
   <!-- Auxiliary info is not a part of the identifier, it is not unique -->
   <atom.orig-nbr>5,4,6,1,7,2,3,8,9</atom.orig-nbr>
   <atom.equivalence>(2,3)(4,5)(6,7,8,9)</atom.equivalence>
   <tgroup.equivalence>(1,2)</tgroup.equivalence>
  </identifier.auxiliary-info>
 </structure>
</IChI>
