# Supplementary material for: Predicting pKa values from EEM atomic charges
Source: J Cheminform. 2013 Apr 10;5:18. doi: 10.1186/1758-2946-5-18 (PMC3663834; doi:10.1186/1758-2946-5-18)
Supplement: Supplementary file 2 — Additional file 2: Molecules. The SDF files with the structures of the molecules and also their dissociated forms. (ZIP 310 KB) [file 13321_2012_461_MOESM2_ESM.zip › molecules/carboxylic_acids/NSC_9272.sdf]

NSC 9272
ROtclserve09080316403D 0   0.00000     0.00000  9123
 
 21 21  0  0  0  0  0  0  0  0999 V2000
    0.9321    0.0029    0.3563 C   0  0  0  0  0  0  0  0  0  0  0  0
    1.5975   -1.1958    0.1798 C   0  0  0  0  0  0  0  0  0  0  0  0
    2.9316   -1.1989   -0.1823 C   0  0  0  0  0  0  0  0  0  0  0  0
    3.6001   -0.0034   -0.3682 C   0  0  0  0  0  0  0  0  0  0  0  0
    2.9344    1.1953   -0.1925 C   0  0  0  0  0  0  0  0  0  0  0  0
    1.5992    1.1985    0.1653 C   0  0  0  0  0  0  0  0  0  0  0  0
   -0.5223    0.0063    0.7510 C   0  0  0  0  0  0  0  0  0  0  0  0
   -1.3923   -0.0041   -0.5075 C   0  0  0  0  0  0  0  0  0  0  0  0
   -2.8467   -0.0007   -0.1128 C   0  0  0  0  0  0  0  0  0  0  0  0
   -3.1557    0.0091    1.0552 O   0  0  0  0  0  0  0  0  0  0  0  0
   -3.7989   -0.0085   -1.0589 O   0  0  0  0  0  0  0  0  0  0  0  0
    1.0752   -2.1299    0.3250 H   0  0  0  0  0  0  0  0  0  0  0  0
    3.4517   -2.1355   -0.3195 H   0  0  0  0  0  0  0  0  0  0  0  0
    4.6433   -0.0058   -0.6477 H   0  0  0  0  0  0  0  0  0  0  0  0
    3.4557    2.1294   -0.3417 H   0  0  0  0  0  0  0  0  0  0  0  0
    1.0781    2.1349    0.2989 H   0  0  0  0  0  0  0  0  0  0  0  0
   -0.7385   -0.8787    1.3495 H   0  0  0  0  0  0  0  0  0  0  0  0
   -0.7383    0.9012    1.3346 H   0  0  0  0  0  0  0  0  0  0  0  0
   -1.1762    0.8809   -1.1060 H   0  0  0  0  0  0  0  0  0  0  0  0
   -1.1763   -0.8990   -1.0911 H   0  0  0  0  0  0  0  0  0  0  0  0
   -4.7322   -0.0064   -0.8056 H   0  0  0  0  0  0  0  0  0  0  0  0
  2  3  1  0  0  0  0
  1  7  1  0  0  0  0
  1  6  1  0  0  0  0
  1  2  2  0  0  0  0
  5  6  2  0  0  0  0
  4  5  1  0  0  0  0
  3  4  2  0  0  0  0
  8  9  1  0  0  0  0
  7  8  1  0  0  0  0
  9 11  1  0  0  0  0
  9 10  2  0  0  0  0
  2 12  1  0  0  0  0
  3 13  1  0  0  0  0
  4 14  1  0  0  0  0
  5 15  1  0  0  0  0
  6 16  1  0  0  0  0
  7 17  1  0  0  0  0
  7 18  1  0  0  0  0
  8 19  1  0  0  0  0
  8 20  1  0  0  0  0
 11 21  1  0  0  0  0
M  END
> <NSC>
9272

> <DTP_NAMES>
.beta.-Phenylpropionic acid
Benzenepropanoic acid (9CI)
Benzenepropionic acid
Benzylacetic acid
Dihydrocinnamic acid
Hydrocinnamic acid (8CI)
Phenylpropanoic acid
Phenylpropionic acid
3-Phenylpropanoic acid
3-Phenylpropionic acid

> <CAS_RN>
501-52-0

> <ORIGIN>
DTP FEB 2003

> <E_UNIQUE_ID>
NCI-Open_09-03_NSC_9272

> <E_NSC>
9272

> <E_CAS>
501-52-0

> <E_NAME>
NSC 9272

> <E_STEREO_SPECIFIED>
no_stereocenter

> <E_COMPOUND_TYPE>
normal

> <E_THREED_SOURCE>
CORINA 2.6

> <E_SMILES>
C1(=CC=CC=C1)CCC(O)=O

> <E_FORMULA>
C9H10O2

> <E_HASHY>
71276361E93E482C

> <E_HASHSY>
71276361E93E482C

> <E_TAUTO_HASH>
71276361E93E482C

> <E_STEREO_TAUTO_HASH>
71276361E93E482C

> <E_MAXFRAG_HASHY>
71276361E93E482C

> <E_MAXFRAG_HASHSY>
71276361E93E482C

> <E_MAXFRAG_HASHTY>
71276361E93E482C

> <E_MAXFRAG_HASHSTY>
71276361E93E482C

> <E_MULTIFRAG>
single_fragment

> <E_ORIGIN>
NCI Open Database, DTP releases from Oct 1999, Aug 2000, Feb 2003, and Sep 2003 combined by CADD/LMC/NCI

> <E_DB_VERSION>
NULL

> <E_DB_YEAR>
2003

> <E_DB_TYPE>
government public

> <E_IS_PUBLIC>
public

> <E_SOURCE>
NCI

> <E_CONTEXT>
compound screened in anti-cancer and/or anti-HIV assays

> <E_SAMPLES_AVAIL>
yes

> <E_SUPPLIER_TYPE>
repository

> <E_CACTVS_VERSION>
3.245

>  <E_ICHI>
<IChI version="0.932Beta">
 <structure number="1" id.name="" id.value="">
  <identifier version="0.932Beta" tautomeric="0">
   <basic>C9H10O2,10-9(11H)7H2-6H2-8-4H-2H-1H-3H-5H-8</basic>
   <charge></charge>
  </identifier>
  <identifier.auxiliary-info version="0.932Beta" tautomeric="0">
   <!-- Auxiliary info is not a part of the identifier, it is not unique -->
   <atom.orig-nbr>4,3,5,2,6,7,8,1,9,10,11</atom.orig-nbr>
   <atom.equivalence>(2,3)(4,5)</atom.equivalence>
  </identifier.auxiliary-info>
  <identifier version="0.932Beta" tautomeric="1">
   <basic>C9H10O2,10-9(11)7H2-6H2-8-4H-2H-1H-3H-5H-8,(H,10,11)</basic>
   <charge></charge>
  </identifier>
  <identifier.auxiliary-info version="0.932Beta" tautomeric="1">
   <!-- Auxiliary info is not a part of the identifier, it is not unique -->
   <atom.orig-nbr>4,3,5,2,6,7,8,1,9,10,11</atom.orig-nbr>
   <atom.equivalence>(2,3)(4,5)(10,11)</atom.equivalence>
   <tgroup.equivalence></tgroup.equivalence>
  </identifier.auxiliary-info>
 </structure>
</IChI>
