# Supplementary material for: Predicting pKa values from EEM atomic charges
Source: J Cheminform. 2013 Apr 10;5:18. doi: 10.1186/1758-2946-5-18 (PMC3663834; doi:10.1186/1758-2946-5-18)
Supplement: Supplementary file 2 — Additional file 2: Molecules. The SDF files with the structures of the molecules and also their dissociated forms. (ZIP 310 KB) [file 13321_2012_461_MOESM2_ESM.zip › molecules/carboxylic_acids/NSC_93819.sdf]

NSC 93819
ROtclserve09090310383D 0   0.00000     0.00000 74302
 
 26 25  0  0  0  0  0  0  0  0999 V2000
   -0.0167    0.2959   -0.3339 C   0  0  0  0  0  0  0  0  0  0  0  0
   -1.2945    0.9358    0.2126 C   0  0  0  0  0  0  0  0  0  0  0  0
   -2.5103    0.3251   -0.4872 C   0  0  0  0  0  0  0  0  0  0  0  0
   -3.7881    0.9650    0.0593 C   0  0  0  0  0  0  0  0  0  0  0  0
    1.2026    0.9923    0.2738 C   0  0  0  0  0  0  0  0  0  0  0  0
    2.4775    0.4379   -0.3650 C   0  0  0  0  0  0  0  0  0  0  0  0
    3.6968    1.1343    0.2427 C   0  0  0  0  0  0  0  0  0  0  0  0
    0.0075   -1.1666    0.0288 C   0  0  0  0  0  0  0  0  0  0  0  0
   -0.9038   -1.6477    0.6597 O   0  0  0  0  0  0  0  0  0  0  0  0
    1.0414   -1.9347   -0.3489 O   0  0  0  0  0  0  0  0  0  0  0  0
    0.0075    0.4017   -1.4185 H   0  0  0  0  0  0  0  0  0  0  0  0
   -1.3626    0.7528    1.2850 H   0  0  0  0  0  0  0  0  0  0  0  0
   -1.2706    2.0098    0.0281 H   0  0  0  0  0  0  0  0  0  0  0  0
   -2.4422    0.5081   -1.5596 H   0  0  0  0  0  0  0  0  0  0  0  0
   -2.5342   -0.7489   -0.3027 H   0  0  0  0  0  0  0  0  0  0  0  0
   -4.6543    0.5299   -0.4393 H   0  0  0  0  0  0  0  0  0  0  0  0
   -3.8562    0.7820    1.1316 H   0  0  0  0  0  0  0  0  0  0  0  0
   -3.7642    2.0390   -0.1252 H   0  0  0  0  0  0  0  0  0  0  0  0
    1.1392    2.0644    0.0872 H   0  0  0  0  0  0  0  0  0  0  0  0
    1.2263    0.8114    1.3484 H   0  0  0  0  0  0  0  0  0  0  0  0
    2.5409   -0.6341   -0.1783 H   0  0  0  0  0  0  0  0  0  0  0  0
    2.4538    0.6189   -1.4396 H   0  0  0  0  0  0  0  0  0  0  0  0
    4.6051    0.7394   -0.2123 H   0  0  0  0  0  0  0  0  0  0  0  0
    3.6335    2.2064    0.0561 H   0  0  0  0  0  0  0  0  0  0  0  0
    3.7205    0.9534    1.3173 H   0  0  0  0  0  0  0  0  0  0  0  0
    1.0569   -2.8732   -0.1162 H   0  0  0  0  0  0  0  0  0  0  0  0
  1  2  1  0  0  0  0
  1  5  1  0  0  0  0
  1  8  1  0  0  0  0
  2  3  1  0  0  0  0
  3  4  1  0  0  0  0
  5  6  1  0  0  0  0
  6  7  1  0  0  0  0
  8  9  2  0  0  0  0
  8 10  1  0  0  0  0
  1 11  1  0  0  0  0
  2 12  1  0  0  0  0
  2 13  1  0  0  0  0
  3 14  1  0  0  0  0
  3 15  1  0  0  0  0
  4 16  1  0  0  0  0
  4 17  1  0  0  0  0
  4 18  1  0  0  0  0
  5 19  1  0  0  0  0
  5 20  1  0  0  0  0
  6 21  1  0  0  0  0
  6 22  1  0  0  0  0
  7 23  1  0  0  0  0
  7 24  1  0  0  0  0
  7 25  1  0  0  0  0
 10 26  1  0  0  0  0
M  END
> <NSC>
93819

> <DTP_NAMES>
n-Dipropylacetic acid
Acetic acid, dipropyl-
Convulex
Depakine
Dipropylacetic acid
DPA (VAN)
Ergenyl
Mylproin
Pentanoic acid, 2-propyl- (9CI)
Valeric acid, 2-propyl- (8CI)
Valproic acid
WLN: QVY3 & 3
2 PP (base)
2-Propylpentanoic acid
2-Propylvaleric acid
4-Heptanecarboxylic acid
44089

> <CAS_RN>
99-66-1

> <ORIGIN>
DTP FEB 2003

> <E_UNIQUE_ID>
NCI-Open_09-03_NSC_93819

> <E_NSC>
93819

> <E_CAS>
99-66-1

> <E_NAME>
NSC 93819

> <E_STEREO_SPECIFIED>
no_stereocenter

> <E_COMPOUND_TYPE>
normal

> <E_THREED_SOURCE>
CORINA 2.6

> <E_SMILES>
C(CCC)(CCC)C(=O)O

> <E_FORMULA>
C8H16O2

> <E_HASHY>
A39FF46639A351D6

> <E_HASHSY>
A39FF46639A351D6

> <E_TAUTO_HASH>
A39FF46639A351D6

> <E_STEREO_TAUTO_HASH>
A39FF46639A351D6

> <E_MAXFRAG_HASHY>
A39FF46639A351D6

> <E_MAXFRAG_HASHSY>
A39FF46639A351D6

> <E_MAXFRAG_HASHTY>
A39FF46639A351D6

> <E_MAXFRAG_HASHSTY>
A39FF46639A351D6

> <E_MULTIFRAG>
single_fragment

> <E_ORIGIN>
NCI Open Database, DTP releases from Oct 1999, Aug 2000, Feb 2003, and Sep 2003 combined by CADD/LMC/NCI

> <E_DB_VERSION>
NULL

> <E_DB_YEAR>
2003

> <E_DB_TYPE>
government public

> <E_IS_PUBLIC>
public

> <E_SOURCE>
NCI

> <E_CONTEXT>
compound screened in anti-cancer and/or anti-HIV assays

> <E_SAMPLES_AVAIL>
yes

> <E_SUPPLIER_TYPE>
repository

> <E_CACTVS_VERSION>
3.245

>  <E_ICHI>
<IChI version="0.932Beta">
 <structure number="1" id.name="" id.value="">
  <identifier version="0.932Beta" tautomeric="0">
   <basic>C8H16O2,1H3-3H2-5H2-8H(6H2-4H2-2H3)7(9)10H</basic>
   <charge></charge>
  </identifier>
  <identifier.auxiliary-info version="0.932Beta" tautomeric="0">
   <!-- Auxiliary info is not a part of the identifier, it is not unique -->
   <atom.orig-nbr>4,7,3,6,2,5,8,1,9,10</atom.orig-nbr>
   <atom.equivalence>(1,2)(3,4)(5,6)</atom.equivalence>
  </identifier.auxiliary-info>
  <identifier version="0.932Beta" tautomeric="1">
   <basic>C8H16O2,1H3-3H2-5H2-8H(6H2-4H2-2H3)7(9)10,(H,9,10)</basic>
   <charge></charge>
  </identifier>
  <identifier.auxiliary-info version="0.932Beta" tautomeric="1">
   <!-- Auxiliary info is not a part of the identifier, it is not unique -->
   <atom.orig-nbr>4,7,3,6,2,5,8,1,9,10</atom.orig-nbr>
   <atom.equivalence>(1,2)(3,4)(5,6)(9,10)</atom.equivalence>
   <tgroup.equivalence></tgroup.equivalence>
  </identifier.auxiliary-info>
 </structure>
</IChI>
