# Supplementary material for: Predicting pKa values from EEM atomic charges
Source: J Cheminform. 2013 Apr 10;5:18. doi: 10.1186/1758-2946-5-18 (PMC3663834; doi:10.1186/1758-2946-5-18)
Supplement: Supplementary file 2 — Additional file 2: Molecules. The SDF files with the structures of the molecules and also their dissociated forms. (ZIP 310 KB) [file 13321_2012_461_MOESM2_ESM.zip › molecules/carboxylic_acids/NSC_93911.sdf]

NSC 93911
ROtclserve09090310383D 0   0.00000     0.00000 74394
 
 20 20  0  0  0  0  0  0  0  0999 V2000
    0.6170   -1.8458    0.2479 C   0  0  0  0  0  0  0  0  0  0  0  0
    0.7697   -0.5096    0.5682 C   0  0  0  0  0  0  0  0  0  0  0  0
   -0.6134   -2.3214   -0.1644 C   0  0  0  0  0  0  0  0  0  0  0  0
   -0.3082    0.3507    0.4761 C   0  0  0  0  0  0  0  0  0  0  0  0
   -1.6917   -1.4609   -0.2566 C   0  0  0  0  0  0  0  0  0  0  0  0
   -1.5390   -0.1250    0.0632 C   0  0  0  0  0  0  0  0  0  0  0  0
   -2.6935    0.7960   -0.0345 N   0  3  0  0  0  0  0  0  0  0  0  0
   -2.5594    1.9730    0.2489 O   0  5  0  0  0  0  0  0  0  0  0  0
   -3.7778    0.3770   -0.3982 O   0  0  0  0  0  0  0  0  0  0  0  0
    2.1112    0.0089    1.0183 C   0  0  0  0  0  0  0  0  0  0  0  0
    2.9011    0.4661   -0.1809 C   0  0  0  0  0  0  0  0  0  0  0  0
    2.4238    0.3797   -1.2875 O   0  0  0  0  0  0  0  0  0  0  0  0
    4.1351    0.9692   -0.0197 O   0  0  0  0  0  0  0  0  0  0  0  0
    1.4604   -2.5171    0.3155 H   0  0  0  0  0  0  0  0  0  0  0  0
   -0.7326   -3.3652   -0.4150 H   0  0  0  0  0  0  0  0  0  0  0  0
   -0.1892    1.3943    0.7270 H   0  0  0  0  0  0  0  0  0  0  0  0
   -2.6530   -1.8324   -0.5794 H   0  0  0  0  0  0  0  0  0  0  0  0
    1.9667    0.8476    1.6994 H   0  0  0  0  0  0  0  0  0  0  0  0
    2.6546   -0.7853    1.5301 H   0  0  0  0  0  0  0  0  0  0  0  0
    4.6420    1.2625   -0.7892 H   0  0  0  0  0  0  0  0  0  0  0  0
  1  3  2  0  0  0  0
  1  2  1  0  0  0  0
  2  4  2  0  0  0  0
  2 10  1  0  0  0  0
  3  5  1  0  0  0  0
  4  6  1  0  0  0  0
  5  6  2  0  0  0  0
  6  7  1  0  0  0  0
  7  8  1  0  0  0  0
  7  9  2  0  0  0  0
 10 11  1  0  0  0  0
 11 12  2  0  0  0  0
 11 13  1  0  0  0  0
  1 14  1  0  0  0  0
  3 15  1  0  0  0  0
  4 16  1  0  0  0  0
  5 17  1  0  0  0  0
 10 18  1  0  0  0  0
 10 19  1  0  0  0  0
 13 20  1  0  0  0  0
M  CHG  2   7   1   8  -1
M  END
> <NSC>
93911

> <DTP_NAMES>
Benzeneacetic acid, 3-nitro- (9CI)

> <CAS_RN>
1877-73-2

> <ORIGIN>
DTP FEB 2003

> <E_UNIQUE_ID>
NCI-Open_09-03_NSC_93911

> <E_NSC>
93911

> <E_CAS>
1877-73-2

> <E_NAME>
NSC 93911

> <E_STEREO_SPECIFIED>
no_stereocenter

> <E_COMPOUND_TYPE>
normal

> <E_THREED_SOURCE>
CORINA 2.6

> <E_SMILES>
C1=CC=C(C=C1CC(=O)O)[N+]([O-])=O

> <E_FORMULA>
C8H7NO4

> <E_HASHY>
925780232BA28D8C

> <E_HASHSY>
925780232BA28D8C

> <E_TAUTO_HASH>
925780232BA28D8C

> <E_STEREO_TAUTO_HASH>
925780232BA28D8C

> <E_MAXFRAG_HASHY>
925780232BA28D8C

> <E_MAXFRAG_HASHSY>
925780232BA28D8C

> <E_MAXFRAG_HASHTY>
925780232BA28D8C

> <E_MAXFRAG_HASHSTY>
925780232BA28D8C

> <E_MULTIFRAG>
single_fragment

> <E_ORIGIN>
NCI Open Database, DTP releases from Oct 1999, Aug 2000, Feb 2003, and Sep 2003 combined by CADD/LMC/NCI

> <E_DB_VERSION>
NULL

> <E_DB_YEAR>
2003

> <E_DB_TYPE>
government public

> <E_IS_PUBLIC>
public

> <E_SOURCE>
NCI

> <E_CONTEXT>
compound screened in anti-cancer and/or anti-HIV assays

> <E_SAMPLES_AVAIL>
yes

> <E_SUPPLIER_TYPE>
repository

> <E_CACTVS_VERSION>
3.245

>  <E_ICHI>
<IChI version="0.932Beta">
 <structure number="1" id.name="" id.value="">
  <identifier version="0.932Beta" tautomeric="0">
   <basic>C8H7NO4,10-8(13H)5H2-6-2H-1H-3H-7(4H-6)9(11)12</basic>
   <charge></charge>
  </identifier>
  <identifier.auxiliary-info version="0.932Beta" tautomeric="0">
   <!-- Auxiliary info is not a part of the identifier, it is not unique -->
   <atom.orig-nbr>3,1,5,4,10,2,6,11,7,12,8,9,13</atom.orig-nbr>
   <atom.equivalence>(11,12)</atom.equivalence>
  </identifier.auxiliary-info>
  <identifier version="0.932Beta" tautomeric="1">
   <basic>C8H7NO4,10-9(11)7-3H-1H-2H-6(4H-7)5H2-8(12)13,(H,12,13)</basic>
   <charge></charge>
  </identifier>
  <identifier.auxiliary-info version="0.932Beta" tautomeric="1">
   <!-- Auxiliary info is not a part of the identifier, it is not unique -->
   <atom.orig-nbr>3,1,5,4,10,2,6,11,7,8,9,12,13</atom.orig-nbr>
   <atom.equivalence>(10,11)(12,13)</atom.equivalence>
   <tgroup.equivalence></tgroup.equivalence>
  </identifier.auxiliary-info>
 </structure>
</IChI>
