# Supplementary material for: Predicting pKa values from EEM atomic charges
Source: J Cheminform. 2013 Apr 10;5:18. doi: 10.1186/1758-2946-5-18 (PMC3663834; doi:10.1186/1758-2946-5-18)
Supplement: Supplementary file 2 — Additional file 2: Molecules. The SDF files with the structures of the molecules and also their dissociated forms. (ZIP 310 KB) [file 13321_2012_461_MOESM2_ESM.zip › molecules/phenols/dissociated/NSC_10112.mol]

NSC 10112
ROtclserve09080316523D 0   0.00000     0.00000  9920
 
 18 18  0  0  0  0  0  0  0  0999 V2000
   -0.3769    0.3669   -0.2796 C   0  0  0  0  0  0  0  0  0  0  0  0
    0.4605    1.4649   -0.2349 C   0  0  0  0  0  0  0  0  0  0  0  0
    0.1350   -0.9037   -0.0611 C   0  0  0  0  0  0  0  0  0  0  0  0
    1.4874   -1.0684    0.2019 C   0  0  0  0  0  0  0  0  0  0  0  0
    1.8075    1.2981    0.0274 C   0  0  0  0  0  0  0  0  0  0  0  0
    2.3204    0.0325    0.2455 C   0  0  0  0  0  0  0  0  0  0  0  0
   -1.8464    0.5500   -0.5595 C   0  0  0  0  0  0  0  0  0  0  0  0
   -2.6114    0.6290    0.7632 C   0  0  0  0  0  0  0  0  0  0  0  0
   -0.6867   -1.9853   -0.1042 O   0  0  0  0  0  0  0  0  0  0  0  0
    0.0625    2.4543   -0.4053 H   0  0  0  0  0  0  0  0  0  0  0  0
    1.8883   -2.0566    0.3727 H   0  0  0  0  0  0  0  0  0  0  0  0
    2.4605    2.1577    0.0619 H   0  0  0  0  0  0  0  0  0  0  0  0
    3.3731   -0.0952    0.4502 H   0  0  0  0  0  0  0  0  0  0  0  0
   -1.9970    1.4714   -1.1219 H   0  0  0  0  0  0  0  0  0  0  0  0
   -2.2135   -0.2952   -1.1416 H   0  0  0  0  0  0  0  0  0  0  0  0
   -3.6742    0.7615    0.5608 H   0  0  0  0  0  0  0  0  0  0  0  0
   -2.4607   -0.2924    1.3257 H   0  0  0  0  0  0  0  0  0  0  0  0
   -2.2443    1.4742    1.3453 H   0  0  0  0  0  0  0  0  0  0  0  0
  1  3  2  0  0  0  0
  2  5  2  0  0  0  0
  1  2  1  0  0  0  0
  1  7  1  0  0  0  0
  3  4  1  0  0  0  0
  4  6  2  0  0  0  0
  3  9  1  0  0  0  0
  7  8  1  0  0  0  0
  5  6  1  0  0  0  0
  2 10  1  0  0  0  0
  4 11  1  0  0  0  0
  5 12  1  0  0  0  0
  6 13  1  0  0  0  0
  7 14  1  0  0  0  0
  7 15  1  0  0  0  0
  8 16  1  0  0  0  0
  8 17  1  0  0  0  0
  8 18  1  0  0  0  0
M  END
