# Supplementary material for: Predicting pKa values from EEM atomic charges
Source: J Cheminform. 2013 Apr 10;5:18. doi: 10.1186/1758-2946-5-18 (PMC3663834; doi:10.1186/1758-2946-5-18)
Supplement: Supplementary file 2 — Additional file 2: Molecules. The SDF files with the structures of the molecules and also their dissociated forms. (ZIP 310 KB) [file 13321_2012_461_MOESM2_ESM.zip › molecules/phenols/dissociated/NSC_11215.mol]

NSC 11215
ROtclserve09080317023D 0   0.00000     0.00000 10985
 
 24 24  0  0  0  0  0  0  0  0999 V2000
   -2.1567    0.2901    0.0026 C   0  0  0  0  0  0  0  0  0  0  0  0
   -1.5701   -0.9606   -0.0196 C   0  0  0  0  0  0  0  0  0  0  0  0
   -1.3674    1.4249    0.0207 C   0  0  0  0  0  0  0  0  0  0  0  0
   -0.1879   -1.0771   -0.0238 C   0  0  0  0  0  0  0  0  0  0  0  0
    0.0108    1.3115    0.0166 C   0  0  0  0  0  0  0  0  0  0  0  0
    0.6022    0.0634   -0.0056 C   0  0  0  0  0  0  0  0  0  0  0  0
   -3.6583    0.4175    0.0009 C   0  0  0  0  0  0  0  0  0  0  0  0
    2.1041   -0.0595   -0.0096 C   0  0  0  0  0  0  0  0  0  0  0  0
    2.6697    0.6387   -1.2480 C   0  0  0  0  0  0  0  0  0  0  0  0
    2.6729    0.5967    1.2501 C   0  0  0  0  0  0  0  0  0  0  0  0
    0.3915   -2.3062   -0.0452 O   0  0  0  0  0  0  0  0  0  0  0  0
   -2.1872   -1.8468   -0.0334 H   0  0  0  0  0  0  0  0  0  0  0  0
   -1.8278    2.4017    0.0377 H   0  0  0  0  0  0  0  0  0  0  0  0
    0.6253    2.1995    0.0307 H   0  0  0  0  0  0  0  0  0  0  0  0
   -4.0232    0.4286    1.0279 H   0  0  0  0  0  0  0  0  0  0  0  0
   -3.9438    1.3447   -0.4961 H   0  0  0  0  0  0  0  0  0  0  0  0
   -4.0941   -0.4286   -0.5304 H   0  0  0  0  0  0  0  0  0  0  0  0
    2.3824   -1.1132   -0.0277 H   0  0  0  0  0  0  0  0  0  0  0  0
    2.3914    1.6924   -1.2299 H   0  0  0  0  0  0  0  0  0  0  0  0
    3.7561    0.5498   -1.2509 H   0  0  0  0  0  0  0  0  0  0  0  0
    2.2645    0.1713   -2.1455 H   0  0  0  0  0  0  0  0  0  0  0  0
    2.3946    1.6504    1.2682 H   0  0  0  0  0  0  0  0  0  0  0  0
    2.2699    0.0993    2.1324 H   0  0  0  0  0  0  0  0  0  0  0  0
    3.7592    0.5078    1.2473 H   0  0  0  0  0  0  0  0  0  0  0  0
  1  2  1  0  0  0  0
  1  3  2  0  0  0  0
  4  6  1  0  0  0  0
  1  7  1  0  0  0  0
  3  5  1  0  0  0  0
  2  4  2  0  0  0  0
  6  8  1  0  0  0  0
  5  6  2  0  0  0  0
  4 11  1  0  0  0  0
  8  9  1  0  0  0  0
  8 10  1  0  0  0  0
  2 12  1  0  0  0  0
  3 13  1  0  0  0  0
  5 14  1  0  0  0  0
  7 15  1  0  0  0  0
  7 16  1  0  0  0  0
  7 17  1  0  0  0  0
  8 18  1  0  0  0  0
  9 19  1  0  0  0  0
  9 20  1  0  0  0  0
  9 21  1  0  0  0  0
 10 22  1  0  0  0  0
 10 23  1  0  0  0  0
 10 24  1  0  0  0  0
M  END
