# Supplementary material for: Predicting pKa values from EEM atomic charges
Source: J Cheminform. 2013 Apr 10;5:18. doi: 10.1186/1758-2946-5-18 (PMC3663834; doi:10.1186/1758-2946-5-18)
Supplement: Supplementary file 2 — Additional file 2: Molecules. The SDF files with the structures of the molecules and also their dissociated forms. (ZIP 310 KB) [file 13321_2012_461_MOESM2_ESM.zip › molecules/phenols/dissociated/NSC_12987.mol]

NSC 12987
ROtclserve09080317383D 0   0.00000     0.00000 12640
 
 17 17  0  0  0  0  0  0  0  0999 V2000
    0.0013   -0.9584   -0.0152 C   0  0  0  0  0  0  0  0  0  0  0  0
    0.8599    0.1235   -0.0023 C   0  0  0  0  0  0  0  0  0  0  0  0
   -1.3710   -0.7534   -0.0177 C   0  0  0  0  0  0  0  0  0  0  0  0
    0.3530    1.4100    0.0087 C   0  0  0  0  0  0  0  0  0  0  0  0
   -1.8770    0.5381   -0.0072 C   0  0  0  0  0  0  0  0  0  0  0  0
   -1.0139    1.6169    0.0067 C   0  0  0  0  0  0  0  0  0  0  0  0
   -3.3670    0.7643   -0.0093 C   0  0  0  0  0  0  0  0  0  0  0  0
   -2.2179   -1.8161   -0.0308 O   0  0  0  0  0  0  0  0  0  0  0  0
    2.3238   -0.0945    0.0004 N   0  3  0  0  0  0  0  0  0  0  0  0
    2.7709   -1.2274   -0.0092 O   0  0  0  0  0  0  0  0  0  0  0  0
    3.0815    0.8591    0.0122 O   0  5  0  0  0  0  0  0  0  0  0  0
    0.3977   -1.9629   -0.0279 H   0  0  0  0  0  0  0  0  0  0  0  0
    1.0260    2.2546    0.0191 H   0  0  0  0  0  0  0  0  0  0  0  0
   -1.4074    2.6226    0.0163 H   0  0  0  0  0  0  0  0  0  0  0  0
   -3.7231    0.8296   -1.0374 H   0  0  0  0  0  0  0  0  0  0  0  0
   -3.8613   -0.0663    0.4944 H   0  0  0  0  0  0  0  0  0  0  0  0
   -3.5941    1.6934    0.5135 H   0  0  0  0  0  0  0  0  0  0  0  0
  9 11  1  0  0  0  0
  9 10  2  0  0  0  0
  5  7  1  0  0  0  0
  5  6  1  0  0  0  0
  2  4  1  0  0  0  0
  1  3  1  0  0  0  0
  1  2  2  0  0  0  0
  2  9  1  0  0  0  0
  4  6  2  0  0  0  0
  3  8  1  0  0  0  0
  3  5  2  0  0  0  0
  1 12  1  0  0  0  0
  4 13  1  0  0  0  0
  6 14  1  0  0  0  0
  7 15  1  0  0  0  0
  7 16  1  0  0  0  0
  7 17  1  0  0  0  0
M  END
