# Supplementary material for: Predicting pKa values from EEM atomic charges
Source: J Cheminform. 2013 Apr 10;5:18. doi: 10.1186/1758-2946-5-18 (PMC3663834; doi:10.1186/1758-2946-5-18)
Supplement: Supplementary file 2 — Additional file 2: Molecules. The SDF files with the structures of the molecules and also their dissociated forms. (ZIP 310 KB) [file 13321_2012_461_MOESM2_ESM.zip › molecules/phenols/dissociated/NSC_1317.mol]

NSC 1317
ROtclserve09080315093D 0   0.00000     0.00000  1311
 
 14 14  0  0  0  0  0  0  0  0999 V2000
   -0.0576   -1.1981   -0.0071 C   0  0  0  0  0  0  0  0  0  0  0  0
    0.6325    0.0000   -0.0034 C   0  0  0  0  0  0  0  0  0  0  0  0
   -1.4390   -1.2008   -0.0146 C   0  0  0  0  0  0  0  0  0  0  0  0
   -0.0576    1.1981   -0.0073 C   0  0  0  0  0  0  0  0  0  0  0  0
   -2.1339    0.0000   -0.0186 C   0  0  0  0  0  0  0  0  0  0  0  0
   -1.4390    1.2008   -0.0144 C   0  0  0  0  0  0  0  0  0  0  0  0
   -3.4928    0.0000   -0.0265 O   0  0  0  0  0  0  0  0  0  0  0  0
    2.1125   -0.0000    0.0052 N   0  3  0  0  0  0  0  0  0  0  0  0
    2.7215   -1.0548    0.0090 O   0  5  0  0  0  0  0  0  0  0  0  0
    2.7215    1.0548    0.0084 O   0  0  0  0  0  0  0  0  0  0  0  0
    0.4838   -2.1326   -0.0085 H   0  0  0  0  0  0  0  0  0  0  0  0
   -1.9777   -2.1369   -0.0179 H   0  0  0  0  0  0  0  0  0  0  0  0
    0.4837    2.1326   -0.0044 H   0  0  0  0  0  0  0  0  0  0  0  0
   -1.9777    2.1369   -0.0167 H   0  0  0  0  0  0  0  0  0  0  0  0
  1  3  2  0  0  0  0
  1  2  1  0  0  0  0
  2  4  2  0  0  0  0
  2  8  1  0  0  0  0
  3  5  1  0  0  0  0
  4  6  1  0  0  0  0
  5  6  2  0  0  0  0
  5  7  1  0  0  0  0
  8  9  1  0  0  0  0
  8 10  2  0  0  0  0
  1 11  1  0  0  0  0
  3 12  1  0  0  0  0
  4 13  1  0  0  0  0
  6 14  1  0  0  0  0
M  END
