# Supplementary material for: Predicting pKa values from EEM atomic charges
Source: J Cheminform. 2013 Apr 10;5:18. doi: 10.1186/1758-2946-5-18 (PMC3663834; doi:10.1186/1758-2946-5-18)
Supplement: Supplementary file 2 — Additional file 2: Molecules. The SDF files with the structures of the molecules and also their dissociated forms. (ZIP 310 KB) [file 13321_2012_461_MOESM2_ESM.zip › molecules/phenols/dissociated/NSC_14881.mol]

NSC 14881
ROtclserve09080317593D 0   0.00000     0.00000 14346
 
 26 27  0  0  0  0  0  0  0  0999 V2000
   -2.6489   -0.8453    0.1579 C   0  0  0  0  0  0  0  0  0  0  0  0
   -3.9930   -0.5171    0.0600 C   0  0  0  0  0  0  0  0  0  0  0  0
   -1.6777    0.1548    0.0135 C   0  0  0  0  0  0  0  0  0  0  0  0
   -4.3710    0.7891   -0.1786 C   0  0  0  0  0  0  0  0  0  0  0  0
   -2.0743    1.4727   -0.2276 C   0  0  0  0  0  0  0  0  0  0  0  0
   -3.4139    1.7806   -0.3223 C   0  0  0  0  0  0  0  0  0  0  0  0
   -0.2453   -0.1819    0.1161 C   0  0  0  0  0  0  0  0  0  0  0  0
    0.0959   -1.3300    0.3261 O   0  0  0  0  0  0  0  0  0  0  0  0
    0.6854    0.7830   -0.0229 N   0  0  0  0  0  0  0  0  0  0  0  0
    0.4136    1.7101   -0.1093 H   0  0  0  0  0  0  0  0  0  0  0  0
   -2.2763   -2.1274    0.3978 O   0  0  0  0  0  0  0  0  0  0  0  0
    2.0429    0.4475   -0.0424 C   0  0  0  0  0  0  0  0  0  0  0  0
    2.4632   -0.7161   -0.6736 C   0  0  0  0  0  0  0  0  0  0  0  0
    3.8052   -1.0416   -0.6960 C   0  0  0  0  0  0  0  0  0  0  0  0
    4.7300   -0.2108   -0.0905 C   0  0  0  0  0  0  0  0  0  0  0  0
    4.3148    0.9483    0.5392 C   0  0  0  0  0  0  0  0  0  0  0  0
    2.9744    1.2801    0.5644 C   0  0  0  0  0  0  0  0  0  0  0  0
   -4.7449   -1.2845    0.1702 H   0  0  0  0  0  0  0  0  0  0  0  0
   -5.4188    1.0395   -0.2540 H   0  0  0  0  0  0  0  0  0  0  0  0
   -1.3318    2.2489   -0.3396 H   0  0  0  0  0  0  0  0  0  0  0  0
   -3.7194    2.7996   -0.5087 H   0  0  0  0  0  0  0  0  0  0  0  0
    1.7414   -1.3658   -1.1461 H   0  0  0  0  0  0  0  0  0  0  0  0
    4.1327   -1.9463   -1.1867 H   0  0  0  0  0  0  0  0  0  0  0  0
    5.7788   -0.4678   -0.1091 H   0  0  0  0  0  0  0  0  0  0  0  0
    5.0395    1.5949    1.0115 H   0  0  0  0  0  0  0  0  0  0  0  0
    2.6507    2.1852    1.0567 H   0  0  0  0  0  0  0  0  0  0  0  0
 14 15  2  0  0  0  0
 15 16  1  0  0  0  0
 16 17  2  0  0  0  0
 12 17  1  0  0  0  0
 13 14  1  0  0  0  0
  3  5  1  0  0  0  0
 12 13  2  0  0  0  0
  1  2  1  0  0  0  0
  3  7  1  0  0  0  0
  2  4  2  0  0  0  0
  1  3  2  0  0  0  0
  1 11  1  0  0  0  0
  7  9  1  0  0  0  0
  9 12  1  0  0  0  0
  5  6  2  0  0  0  0
  4  6  1  0  0  0  0
  9 10  1  0  0  0  0
  7  8  2  0  0  0  0
  2 18  1  0  0  0  0
  4 19  1  0  0  0  0
  5 20  1  0  0  0  0
  6 21  1  0  0  0  0
 13 22  1  0  0  0  0
 14 23  1  0  0  0  0
 15 24  1  0  0  0  0
 16 25  1  0  0  0  0
 17 26  1  0  0  0  0
M  END
