# Supplementary material for: Predicting pKa values from EEM atomic charges
Source: J Cheminform. 2013 Apr 10;5:18. doi: 10.1186/1758-2946-5-18 (PMC3663834; doi:10.1186/1758-2946-5-18)
Supplement: Supplementary file 2 — Additional file 2: Molecules. The SDF files with the structures of the molecules and also their dissociated forms. (ZIP 310 KB) [file 13321_2012_461_MOESM2_ESM.zip › molecules/phenols/dissociated/NSC_1532.mol]

NSC 1532
ROtclserve09080315123D 0   0.00000     0.00000  1524
 
 16 16  0  0  0  0  0  0  0  0999 V2000
   -0.9797    0.1338    0.0037 C   0  0  0  0  0  0  0  0  0  0  0  0
    0.2969    0.6622   -0.0018 C   0  0  0  0  0  0  0  0  0  0  0  0
   -1.1598   -1.2416    0.0132 C   0  0  0  0  0  0  0  0  0  0  0  0
    1.3942   -0.1786    0.0021 C   0  0  0  0  0  0  0  0  0  0  0  0
   -0.0568   -2.0833    0.0171 C   0  0  0  0  0  0  0  0  0  0  0  0
    1.2174   -1.5501    0.0111 C   0  0  0  0  0  0  0  0  0  0  0  0
   -2.4145   -1.7637    0.0192 O   0  0  0  0  0  0  0  0  0  0  0  0
   -2.1543    1.0346    0.0057 N   0  3  0  0  0  0  0  0  0  0  0  0
   -1.9956    2.2422   -0.0026 O   0  5  0  0  0  0  0  0  0  0  0  0
   -3.2794    0.5683    0.0157 O   0  0  0  0  0  0  0  0  0  0  0  0
    2.7608    0.3901   -0.0039 N   0  3  0  0  0  0  0  0  0  0  0  0
    2.9177    1.5979   -0.0123 O   0  5  0  0  0  0  0  0  0  0  0  0
    3.7284   -0.3497   -0.0005 O   0  0  0  0  0  0  0  0  0  0  0  0
    0.4376    1.7329   -0.0096 H   0  0  0  0  0  0  0  0  0  0  0  0
   -0.1943   -3.1545    0.0249 H   0  0  0  0  0  0  0  0  0  0  0  0
    2.0763   -2.2049    0.0137 H   0  0  0  0  0  0  0  0  0  0  0  0
  1  3  2  0  0  0  0
  1  2  1  0  0  0  0
  1  8  1  0  0  0  0
  2  4  2  0  0  0  0
  3  5  1  0  0  0  0
  3  7  1  0  0  0  0
  4  6  1  0  0  0  0
  4 11  1  0  0  0  0
  5  6  2  0  0  0  0
  8  9  1  0  0  0  0
  8 10  2  0  0  0  0
 11 12  1  0  0  0  0
 11 13  2  0  0  0  0
  2 14  1  0  0  0  0
  5 15  1  0  0  0  0
  6 16  1  0  0  0  0
M  END
