# Supplementary material for: Predicting pKa values from EEM atomic charges
Source: J Cheminform. 2013 Apr 10;5:18. doi: 10.1186/1758-2946-5-18 (PMC3663834; doi:10.1186/1758-2946-5-18)
Supplement: Supplementary file 2 — Additional file 2: Molecules. The SDF files with the structures of the molecules and also their dissociated forms. (ZIP 310 KB) [file 13321_2012_461_MOESM2_ESM.zip › molecules/phenols/dissociated/NSC_15351.mol]

NSC 15351
ROtclserve09080318053D 0   0.00000     0.00000 14786
 
 18 18  0  0  0  0  0  0  0  0999 V2000
    3.6616   -0.1537    0.0098 O   0  0  0  0  0  0  0  0  0  0  0  0
    0.1603   -0.9095    0.0002 C   0  0  0  0  0  0  0  0  0  0  0  0
    1.3358   -0.1484   -0.0000 C   0  0  0  0  0  0  0  0  0  0  0  0
   -1.0668   -0.2775   -0.0085 C   0  0  0  0  0  0  0  0  0  0  0  0
    1.2597    1.2496   -0.0091 C   0  0  0  0  0  0  0  0  0  0  0  0
   -1.1341    1.1157   -0.0179 C   0  0  0  0  0  0  0  0  0  0  0  0
    0.0315    1.8716   -0.0177 C   0  0  0  0  0  0  0  0  0  0  0  0
   -2.2105   -1.0133   -0.0082 O   0  0  0  0  0  0  0  0  0  0  0  0
   -1.8177   -2.3872    0.0019 C   0  0  0  0  0  0  0  0  0  0  0  0
   -2.3421    1.7348   -0.0269 O   0  0  0  0  0  0  0  0  0  0  0  0
    2.6445   -0.8147    0.0096 C   0  0  0  0  0  0  0  0  0  0  0  0
    0.2137   -1.9882    0.0027 H   0  0  0  0  0  0  0  0  0  0  0  0
    2.1641    1.8398   -0.0090 H   0  0  0  0  0  0  0  0  0  0  0  0
   -0.0260    2.9500   -0.0244 H   0  0  0  0  0  0  0  0  0  0  0  0
   -2.7059   -3.0191    0.0025 H   0  0  0  0  0  0  0  0  0  0  0  0
   -1.2203   -2.6009   -0.8845 H   0  0  0  0  0  0  0  0  0  0  0  0
   -1.2272   -2.5897    0.8955 H   0  0  0  0  0  0  0  0  0  0  0  0
    2.7014   -1.8932    0.0166 H   0  0  0  0  0  0  0  0  0  0  0  0
  3  5  1  0  0  0  0
  2  4  1  0  0  0  0
  1 11  2  0  0  0  0
  2  3  2  0  0  0  0
  3 11  1  0  0  0  0
  8  9  1  0  0  0  0
  4  6  2  0  0  0  0
  6 10  1  0  0  0  0
  6  7  1  0  0  0  0
  4  8  1  0  0  0  0
  5  7  2  0  0  0  0
  2 12  1  0  0  0  0
  5 13  1  0  0  0  0
  7 14  1  0  0  0  0
  9 15  1  0  0  0  0
  9 16  1  0  0  0  0
  9 17  1  0  0  0  0
 11 18  1  0  0  0  0
M  END
