# Supplementary material for: Predicting pKa values from EEM atomic charges
Source: J Cheminform. 2013 Apr 10;5:18. doi: 10.1186/1758-2946-5-18 (PMC3663834; doi:10.1186/1758-2946-5-18)
Supplement: Supplementary file 2 — Additional file 2: Molecules. The SDF files with the structures of the molecules and also their dissociated forms. (ZIP 310 KB) [file 13321_2012_461_MOESM2_ESM.zip › molecules/phenols/dissociated/NSC_1548.mol]

NSC 1548
ROtclserve09080315123D 0   0.00000     0.00000  1540
 
 22 23  0  0  0  0  0  0  0  0999 V2000
   -1.5531   -1.1520   -0.6448 C   0  0  0  0  0  0  0  0  0  0  0  0
   -2.9320   -1.0945   -0.6521 C   0  0  0  0  0  0  0  0  0  0  0  0
   -0.8218   -0.1894    0.0486 C   0  0  0  0  0  0  0  0  0  0  0  0
   -3.5883   -0.0839    0.0271 C   0  0  0  0  0  0  0  0  0  0  0  0
   -1.4884    0.8265    0.7312 C   0  0  0  0  0  0  0  0  0  0  0  0
    0.6603   -0.2462    0.0606 C   0  0  0  0  0  0  0  0  0  0  0  0
    1.3124   -1.4359    0.3766 C   0  0  0  0  0  0  0  0  0  0  0  0
    2.6916   -1.4837    0.3864 C   0  0  0  0  0  0  0  0  0  0  0  0
    1.4091    0.8925   -0.2509 C   0  0  0  0  0  0  0  0  0  0  0  0
    3.4302   -0.3534    0.0832 C   0  0  0  0  0  0  0  0  0  0  0  0
   -2.8676    0.8744    0.7167 C   0  0  0  0  0  0  0  0  0  0  0  0
    2.7935    0.8304   -0.2372 C   0  0  0  0  0  0  0  0  0  0  0  0
    0.7820    2.0555   -0.5662 O   0  0  0  0  0  0  0  0  0  0  0  0
   -1.0418   -1.9441   -1.1718 H   0  0  0  0  0  0  0  0  0  0  0  0
   -3.4997   -1.8398   -1.1894 H   0  0  0  0  0  0  0  0  0  0  0  0
   -4.6675   -0.0428    0.0188 H   0  0  0  0  0  0  0  0  0  0  0  0
   -0.9266    1.5751    1.2702 H   0  0  0  0  0  0  0  0  0  0  0  0
    0.7392   -2.3199    0.6140 H   0  0  0  0  0  0  0  0  0  0  0  0
    3.1963   -2.4064    0.6318 H   0  0  0  0  0  0  0  0  0  0  0  0
    4.5092   -0.3978    0.0931 H   0  0  0  0  0  0  0  0  0  0  0  0
   -3.3851    1.6615    1.2450 H   0  0  0  0  0  0  0  0  0  0  0  0
    3.3753    1.7081   -0.4773 H   0  0  0  0  0  0  0  0  0  0  0  0
  1  2  2  0  0  0  0
  1  3  1  0  0  0  0
  2  4  1  0  0  0  0
  3  5  2  0  0  0  0
  3  6  1  0  0  0  0
  4 11  2  0  0  0  0
  5 11  1  0  0  0  0
  6  9  2  0  0  0  0
  6  7  1  0  0  0  0
  7  8  2  0  0  0  0
  8 10  1  0  0  0  0
  9 12  1  0  0  0  0
  9 13  1  0  0  0  0
 10 12  2  0  0  0  0
  1 14  1  0  0  0  0
  2 15  1  0  0  0  0
  4 16  1  0  0  0  0
  5 17  1  0  0  0  0
  7 18  1  0  0  0  0
  8 19  1  0  0  0  0
 10 20  1  0  0  0  0
 11 21  1  0  0  0  0
 12 22  1  0  0  0  0
M  END
