# Supplementary material for: Predicting pKa values from EEM atomic charges
Source: J Cheminform. 2013 Apr 10;5:18. doi: 10.1186/1758-2946-5-18 (PMC3663834; doi:10.1186/1758-2946-5-18)
Supplement: Supplementary file 2 — Additional file 2: Molecules. The SDF files with the structures of the molecules and also their dissociated forms. (ZIP 310 KB) [file 13321_2012_461_MOESM2_ESM.zip › molecules/phenols/dissociated/NSC_1549.mol]

NSC 1549
ROtclserve09080315123D 0   0.00000     0.00000  1541
 
 18 18  0  0  0  0  0  0  0  0999 V2000
   -0.6125    1.0721    0.0152 C   0  0  0  0  0  0  0  0  0  0  0  0
   -1.5647    0.0634    0.0200 C   0  0  0  0  0  0  0  0  0  0  0  0
    0.7315    0.7519    0.0041 C   0  0  0  0  0  0  0  0  0  0  0  0
   -1.1645   -1.2651    0.0135 C   0  0  0  0  0  0  0  0  0  0  0  0
    1.1276   -0.5726   -0.0028 C   0  0  0  0  0  0  0  0  0  0  0  0
    0.1803   -1.5801    0.0024 C   0  0  0  0  0  0  0  0  0  0  0  0
    1.7664    1.8472   -0.0011 C   0  0  0  0  0  0  0  0  0  0  0  0
    2.5941   -0.9191   -0.0155 C   0  0  0  0  0  0  0  0  0  0  0  0
   -2.8872    0.3759    0.0314 O   0  0  0  0  0  0  0  0  0  0  0  0
   -0.9215    2.1070    0.0157 H   0  0  0  0  0  0  0  0  0  0  0  0
   -1.9039   -2.0523    0.0176 H   0  0  0  0  0  0  0  0  0  0  0  0
    0.4923   -2.6140   -0.0027 H   0  0  0  0  0  0  0  0  0  0  0  0
    2.0239    2.1087    1.0252 H   0  0  0  0  0  0  0  0  0  0  0  0
    2.6589    1.5014   -0.5227 H   0  0  0  0  0  0  0  0  0  0  0  0
    1.3651    2.7239   -0.5097 H   0  0  0  0  0  0  0  0  0  0  0  0
    2.9559   -1.0055    1.0091 H   0  0  0  0  0  0  0  0  0  0  0  0
    2.7390   -1.8673   -0.5332 H   0  0  0  0  0  0  0  0  0  0  0  0
    3.1483   -0.1350   -0.5316 H   0  0  0  0  0  0  0  0  0  0  0  0
  1  2  2  0  0  0  0
  1  3  1  0  0  0  0
  2  4  1  0  0  0  0
  2  9  1  0  0  0  0
  3  5  2  0  0  0  0
  3  7  1  0  0  0  0
  4  6  2  0  0  0  0
  5  6  1  0  0  0  0
  5  8  1  0  0  0  0
  1 10  1  0  0  0  0
  4 11  1  0  0  0  0
  6 12  1  0  0  0  0
  7 13  1  0  0  0  0
  7 14  1  0  0  0  0
  7 15  1  0  0  0  0
  8 16  1  0  0  0  0
  8 17  1  0  0  0  0
  8 18  1  0  0  0  0
M  END
