# Supplementary material for: Predicting pKa values from EEM atomic charges
Source: J Cheminform. 2013 Apr 10;5:18. doi: 10.1186/1758-2946-5-18 (PMC3663834; doi:10.1186/1758-2946-5-18)
Supplement: Supplementary file 2 — Additional file 2: Molecules. The SDF files with the structures of the molecules and also their dissociated forms. (ZIP 310 KB) [file 13321_2012_461_MOESM2_ESM.zip › molecules/phenols/dissociated/NSC_1551.mol]

NSC 1551
ROtclserve09080315123D 0   0.00000     0.00000  1543
 
 14 14  0  0  0  0  0  0  0  0999 V2000
   -1.7911    0.4586   -0.0220 C   0  0  0  0  0  0  0  0  0  0  0  0
   -0.4543    0.8302   -0.0176 C   0  0  0  0  0  0  0  0  0  0  0  0
   -2.1350   -0.8852   -0.0117 C   0  0  0  0  0  0  0  0  0  0  0  0
    0.5305   -0.1382   -0.0030 C   0  0  0  0  0  0  0  0  0  0  0  0
   -1.1461   -1.8501    0.0029 C   0  0  0  0  0  0  0  0  0  0  0  0
    0.1851   -1.4772    0.0068 C   0  0  0  0  0  0  0  0  0  0  0  0
   -2.7619    1.4095   -0.0307 O   0  0  0  0  0  0  0  0  0  0  0  0
    1.9566    0.2576    0.0017 N   0  3  0  0  0  0  0  0  0  0  0  0
    2.2615    1.4368   -0.0074 O   0  5  0  0  0  0  0  0  0  0  0  0
    2.8254   -0.5960    0.0145 O   0  0  0  0  0  0  0  0  0  0  0  0
   -0.1840    1.8758   -0.0260 H   0  0  0  0  0  0  0  0  0  0  0  0
   -3.1748   -1.1770   -0.0147 H   0  0  0  0  0  0  0  0  0  0  0  0
   -1.4134   -2.8964    0.0110 H   0  0  0  0  0  0  0  0  0  0  0  0
    0.9565   -2.2329    0.0175 H   0  0  0  0  0  0  0  0  0  0  0  0
  1  3  2  0  0  0  0
  1  2  1  0  0  0  0
  1  7  1  0  0  0  0
  2  4  2  0  0  0  0
  3  5  1  0  0  0  0
  4  6  1  0  0  0  0
  4  8  1  0  0  0  0
  5  6  2  0  0  0  0
  8  9  1  0  0  0  0
  8 10  2  0  0  0  0
  2 11  1  0  0  0  0
  3 12  1  0  0  0  0
  5 13  1  0  0  0  0
  6 14  1  0  0  0  0
M  END
