# Supplementary material for: Predicting pKa values from EEM atomic charges
Source: J Cheminform. 2013 Apr 10;5:18. doi: 10.1186/1758-2946-5-18 (PMC3663834; doi:10.1186/1758-2946-5-18)
Supplement: Supplementary file 2 — Additional file 2: Molecules. The SDF files with the structures of the molecules and also their dissociated forms. (ZIP 310 KB) [file 13321_2012_461_MOESM2_ESM.zip › molecules/phenols/dissociated/NSC_1552.mol]

NSC 1552
ROtclserve09080315123D 0   0.00000     0.00000  1544
 
 14 14  0  0  0  0  0  0  0  0999 V2000
   -0.5791   -1.4572   -0.0094 C   0  0  0  0  0  0  0  0  0  0  0  0
    0.1474   -0.2820    0.0036 C   0  0  0  0  0  0  0  0  0  0  0  0
   -1.9609   -1.4170   -0.0098 C   0  0  0  0  0  0  0  0  0  0  0  0
   -0.5109    0.9388    0.0161 C   0  0  0  0  0  0  0  0  0  0  0  0
   -2.6196   -0.2012    0.0026 C   0  0  0  0  0  0  0  0  0  0  0  0
   -1.8980    0.9765    0.0156 C   0  0  0  0  0  0  0  0  0  0  0  0
    1.6268   -0.3258    0.0046 N   0  3  0  0  0  0  0  0  0  0  0  0
    2.2044   -1.3981   -0.0060 O   0  5  0  0  0  0  0  0  0  0  0  0
    2.2667    0.7105    0.0160 O   0  0  0  0  0  0  0  0  0  0  0  0
    0.2014    2.0961    0.0293 O   0  0  0  0  0  0  0  0  0  0  0  0
   -0.0669   -2.4080   -0.0236 H   0  0  0  0  0  0  0  0  0  0  0  0
   -2.5270   -2.3367   -0.0203 H   0  0  0  0  0  0  0  0  0  0  0  0
   -3.6992   -0.1724    0.0019 H   0  0  0  0  0  0  0  0  0  0  0  0
   -2.4128    1.9258    0.0257 H   0  0  0  0  0  0  0  0  0  0  0  0
  1  3  2  0  0  0  0
  1  2  1  0  0  0  0
  2  4  2  0  0  0  0
  2  7  1  0  0  0  0
  3  5  1  0  0  0  0
  4  6  1  0  0  0  0
  4 10  1  0  0  0  0
  5  6  2  0  0  0  0
  7  8  1  0  0  0  0
  7  9  2  0  0  0  0
  1 11  1  0  0  0  0
  3 12  1  0  0  0  0
  5 13  1  0  0  0  0
  6 14  1  0  0  0  0
M  END
