# Supplementary material for: Predicting pKa values from EEM atomic charges
Source: J Cheminform. 2013 Apr 10;5:18. doi: 10.1186/1758-2946-5-18 (PMC3663834; doi:10.1186/1758-2946-5-18)
Supplement: Supplementary file 2 — Additional file 2: Molecules. The SDF files with the structures of the molecules and also their dissociated forms. (ZIP 310 KB) [file 13321_2012_461_MOESM2_ESM.zip › molecules/phenols/dissociated/NSC_156083.mol]

NSC 156083
ROtclserve09100308223D 0   0.00000     0.00000116306
 
 16 16  0  0  0  0  0  0  0  0999 V2000
   -0.1065    2.1398    0.0012 C   0  0  0  0  0  0  0  0  0  0  0  0
    1.2364    2.4677   -0.0054 C   0  0  0  0  0  0  0  0  0  0  0  0
   -0.4969    0.8132   -0.0004 C   0  0  0  0  0  0  0  0  0  0  0  0
    0.4548   -0.1879   -0.0081 C   0  0  0  0  0  0  0  0  0  0  0  0
    2.1923    1.4700   -0.0140 C   0  0  0  0  0  0  0  0  0  0  0  0
    1.8033    0.1386   -0.0147 C   0  0  0  0  0  0  0  0  0  0  0  0
    2.7416   -0.8446   -0.0236 O   0  0  0  0  0  0  0  0  0  0  0  0
   -1.9356    0.4657    0.0066 N   0  3  0  0  0  0  0  0  0  0  0  0
   -2.2800   -0.7026    0.0056 O   0  0  0  0  0  0  0  0  0  0  0  0
   -2.7752    1.3480    0.0133 O   0  5  0  0  0  0  0  0  0  0  0  0
    0.0363   -1.6077   -0.0088 N   0  3  0  0  0  0  0  0  0  0  0  0
   -0.1415   -2.1896   -1.0639 O   0  0  0  0  0  0  0  0  0  0  0  0
   -0.1302   -2.1941    1.0457 O   0  5  0  0  0  0  0  0  0  0  0  0
   -0.8521    2.9211    0.0121 H   0  0  0  0  0  0  0  0  0  0  0  0
    1.5387    3.5045   -0.0041 H   0  0  0  0  0  0  0  0  0  0  0  0
    3.2413    1.7267   -0.0194 H   0  0  0  0  0  0  0  0  0  0  0  0
  8 10  1  0  0  0  0
 11 13  1  0  0  0  0
 11 12  2  0  0  0  0
  8  9  2  0  0  0  0
  6  7  1  0  0  0  0
  5  6  2  0  0  0  0
  4 11  1  0  0  0  0
  4  6  1  0  0  0  0
  3  8  1  0  0  0  0
  3  4  2  0  0  0  0
  2  5  1  0  0  0  0
  1  3  1  0  0  0  0
  1  2  2  0  0  0  0
  1 14  1  0  0  0  0
  2 15  1  0  0  0  0
  5 16  1  0  0  0  0
M  END
