# Supplementary material for: Predicting pKa values from EEM atomic charges
Source: J Cheminform. 2013 Apr 10;5:18. doi: 10.1186/1758-2946-5-18 (PMC3663834; doi:10.1186/1758-2946-5-18)
Supplement: Supplementary file 2 — Additional file 2: Molecules. The SDF files with the structures of the molecules and also their dissociated forms. (ZIP 310 KB) [file 13321_2012_461_MOESM2_ESM.zip › molecules/phenols/dissociated/NSC_17588.mol]

NSC 17588
ROtclserve09080318323D 0   0.00000     0.00000 16731
 
 22 23  0  0  0  0  0  0  0  0999 V2000
    1.6489    1.1045    0.5322 C   0  0  0  0  0  0  0  0  0  0  0  0
    3.0158    1.2921    0.4954 C   0  0  0  0  0  0  0  0  0  0  0  0
    1.0952   -0.0671    0.0203 C   0  0  0  0  0  0  0  0  0  0  0  0
    3.8356    0.3197   -0.0483 C   0  0  0  0  0  0  0  0  0  0  0  0
    1.9256   -1.0434   -0.5262 C   0  0  0  0  0  0  0  0  0  0  0  0
   -0.3738   -0.2747    0.0576 C   0  0  0  0  0  0  0  0  0  0  0  0
   -0.8946   -1.5302    0.3659 C   0  0  0  0  0  0  0  0  0  0  0  0
   -2.2612   -1.7209    0.3998 C   0  0  0  0  0  0  0  0  0  0  0  0
   -1.2357    0.7856   -0.2098 C   0  0  0  0  0  0  0  0  0  0  0  0
   -3.1166   -0.6692    0.1287 C   0  0  0  0  0  0  0  0  0  0  0  0
    3.2911   -0.8451   -0.5583 C   0  0  0  0  0  0  0  0  0  0  0  0
   -2.6061    0.5855   -0.1735 C   0  0  0  0  0  0  0  0  0  0  0  0
   -3.4506    1.6167   -0.4390 O   0  0  0  0  0  0  0  0  0  0  0  0
    1.0102    1.8625    0.9609 H   0  0  0  0  0  0  0  0  0  0  0  0
    3.4461    2.2001    0.8915 H   0  0  0  0  0  0  0  0  0  0  0  0
    4.9046    0.4706   -0.0751 H   0  0  0  0  0  0  0  0  0  0  0  0
    1.5016   -1.9535   -0.9240 H   0  0  0  0  0  0  0  0  0  0  0  0
   -0.2289   -2.3539    0.5778 H   0  0  0  0  0  0  0  0  0  0  0  0
   -2.6634   -2.6944    0.6385 H   0  0  0  0  0  0  0  0  0  0  0  0
   -0.8370    1.7615   -0.4445 H   0  0  0  0  0  0  0  0  0  0  0  0
   -4.1852   -0.8233    0.1565 H   0  0  0  0  0  0  0  0  0  0  0  0
    3.9358   -1.6012   -0.9816 H   0  0  0  0  0  0  0  0  0  0  0  0
  3  5  2  0  0  0  0
  2  4  1  0  0  0  0
  1  3  1  0  0  0  0
  1  2  2  0  0  0  0
 12 13  1  0  0  0  0
  5 11  1  0  0  0  0
  4 11  2  0  0  0  0
  3  6  1  0  0  0  0
 10 12  2  0  0  0  0
  6  7  1  0  0  0  0
  6  9  2  0  0  0  0
  9 12  1  0  0  0  0
  7  8  2  0  0  0  0
  8 10  1  0  0  0  0
  1 14  1  0  0  0  0
  2 15  1  0  0  0  0
  4 16  1  0  0  0  0
  5 17  1  0  0  0  0
  7 18  1  0  0  0  0
  8 19  1  0  0  0  0
  9 20  1  0  0  0  0
 10 21  1  0  0  0  0
 11 22  1  0  0  0  0
M  END
