# Supplementary material for: Predicting pKa values from EEM atomic charges
Source: J Cheminform. 2013 Apr 10;5:18. doi: 10.1186/1758-2946-5-18 (PMC3663834; doi:10.1186/1758-2946-5-18)
Supplement: Supplementary file 2 — Additional file 2: Molecules. The SDF files with the structures of the molecules and also their dissociated forms. (ZIP 310 KB) [file 13321_2012_461_MOESM2_ESM.zip › molecules/phenols/dissociated/NSC_1809.mol]

NSC 1809
ROtclserve09080315163D 0   0.00000     0.00000  1801
 
 19 19  0  0  0  0  0  0  0  0999 V2000
   -0.1326   -1.3141   -0.0090 C   0  0  0  0  0  0  0  0  0  0  0  0
    0.0785    0.0553    0.0070 C   0  0  0  0  0  0  0  0  0  0  0  0
   -1.4211   -1.8148   -0.0130 C   0  0  0  0  0  0  0  0  0  0  0  0
   -1.0087    0.9236    0.0191 C   0  0  0  0  0  0  0  0  0  0  0  0
   -2.5013   -0.9521   -0.0010 C   0  0  0  0  0  0  0  0  0  0  0  0
   -2.2977    0.4152    0.0150 C   0  0  0  0  0  0  0  0  0  0  0  0
    1.3455    0.5494    0.0113 O   0  0  0  0  0  0  0  0  0  0  0  0
    2.2274   -0.5748   -0.0031 C   0  0  0  0  0  0  0  0  0  0  0  0
    3.6772   -0.0859    0.0010 C   0  0  0  0  0  0  0  0  0  0  0  0
   -0.8067    2.2684    0.0353 O   0  0  0  0  0  0  0  0  0  0  0  0
    0.7095   -1.9902   -0.0230 H   0  0  0  0  0  0  0  0  0  0  0  0
   -1.5843   -2.8824   -0.0258 H   0  0  0  0  0  0  0  0  0  0  0  0
   -3.5065   -1.3471   -0.0041 H   0  0  0  0  0  0  0  0  0  0  0  0
   -3.1432    1.0870    0.0248 H   0  0  0  0  0  0  0  0  0  0  0  0
    2.0484   -1.1884    0.8799 H   0  0  0  0  0  0  0  0  0  0  0  0
    2.0463   -1.1672   -0.9000 H   0  0  0  0  0  0  0  0  0  0  0  0
    4.3499   -0.9435   -0.0100 H   0  0  0  0  0  0  0  0  0  0  0  0
    3.8562    0.5277   -0.8820 H   0  0  0  0  0  0  0  0  0  0  0  0
    3.8583    0.5065    0.8978 H   0  0  0  0  0  0  0  0  0  0  0  0
  1  3  2  0  0  0  0
  1  2  1  0  0  0  0
  2  4  2  0  0  0  0
  2  7  1  0  0  0  0
  3  5  1  0  0  0  0
  4  6  1  0  0  0  0
  4 10  1  0  0  0  0
  5  6  2  0  0  0  0
  7  8  1  0  0  0  0
  8  9  1  0  0  0  0
  1 11  1  0  0  0  0
  3 12  1  0  0  0  0
  5 13  1  0  0  0  0
  6 14  1  0  0  0  0
  8 15  1  0  0  0  0
  8 16  1  0  0  0  0
  9 17  1  0  0  0  0
  9 18  1  0  0  0  0
  9 19  1  0  0  0  0
M  END
