# Supplementary material for: Predicting pKa values from EEM atomic charges
Source: J Cheminform. 2013 Apr 10;5:18. doi: 10.1186/1758-2946-5-18 (PMC3663834; doi:10.1186/1758-2946-5-18)
Supplement: Supplementary file 2 — Additional file 2: Molecules. The SDF files with the structures of the molecules and also their dissociated forms. (ZIP 310 KB) [file 13321_2012_461_MOESM2_ESM.zip › molecules/phenols/dissociated/NSC_1858.mol]

NSC 1858
ROtclserve09080315173D 0   0.00000     0.00000  1850
 
 22 23  0  0  0  0  0  0  0  0999 V2000
   -1.9052   -1.1332    0.4083 C   0  0  0  0  0  0  0  0  0  0  0  0
   -3.2853   -1.1254    0.4015 C   0  0  0  0  0  0  0  0  0  0  0  0
   -1.2026   -0.0005    0.0016 C   0  0  0  0  0  0  0  0  0  0  0  0
   -3.9711    0.0038   -0.0084 C   0  0  0  0  0  0  0  0  0  0  0  0
   -1.8987    1.1344   -0.4101 C   0  0  0  0  0  0  0  0  0  0  0  0
    0.2810   -0.0028    0.0072 C   0  0  0  0  0  0  0  0  0  0  0  0
    0.9791   -1.1363   -0.4056 C   0  0  0  0  0  0  0  0  0  0  0  0
    2.3582   -1.1352   -0.3998 C   0  0  0  0  0  0  0  0  0  0  0  0
    0.9794    1.1307    0.4197 C   0  0  0  0  0  0  0  0  0  0  0  0
    3.0511   -0.0066    0.0167 C   0  0  0  0  0  0  0  0  0  0  0  0
   -3.2788    1.1308   -0.4132 C   0  0  0  0  0  0  0  0  0  0  0  0
    2.3585    1.1258    0.4234 C   0  0  0  0  0  0  0  0  0  0  0  0
    4.4098   -0.0086    0.0218 O   0  0  0  0  0  0  0  0  0  0  0  0
   -1.3707   -2.0139    0.7325 H   0  0  0  0  0  0  0  0  0  0  0  0
   -3.8308   -2.0026    0.7166 H   0  0  0  0  0  0  0  0  0  0  0  0
   -5.0511    0.0053   -0.0129 H   0  0  0  0  0  0  0  0  0  0  0  0
   -1.3592    2.0150   -0.7260 H   0  0  0  0  0  0  0  0  0  0  0  0
    0.4406   -2.0147   -0.7294 H   0  0  0  0  0  0  0  0  0  0  0  0
    2.8996   -2.0134   -0.7192 H   0  0  0  0  0  0  0  0  0  0  0  0
    0.4411    2.0120    0.7359 H   0  0  0  0  0  0  0  0  0  0  0  0
   -3.8193    2.0097   -0.7324 H   0  0  0  0  0  0  0  0  0  0  0  0
    2.9002    2.0038    0.7430 H   0  0  0  0  0  0  0  0  0  0  0  0
  1  2  2  0  0  0  0
  1  3  1  0  0  0  0
  2  4  1  0  0  0  0
  3  5  2  0  0  0  0
  3  6  1  0  0  0  0
  4 11  2  0  0  0  0
  5 11  1  0  0  0  0
  6  9  2  0  0  0  0
  6  7  1  0  0  0  0
  7  8  2  0  0  0  0
  8 10  1  0  0  0  0
  9 12  1  0  0  0  0
 10 12  2  0  0  0  0
 10 13  1  0  0  0  0
  1 14  1  0  0  0  0
  2 15  1  0  0  0  0
  4 16  1  0  0  0  0
  5 17  1  0  0  0  0
  7 18  1  0  0  0  0
  8 19  1  0  0  0  0
  9 20  1  0  0  0  0
 11 21  1  0  0  0  0
 12 22  1  0  0  0  0
M  END
