# Supplementary material for: Predicting pKa values from EEM atomic charges
Source: J Cheminform. 2013 Apr 10;5:18. doi: 10.1186/1758-2946-5-18 (PMC3663834; doi:10.1186/1758-2946-5-18)
Supplement: Supplementary file 2 — Additional file 2: Molecules. The SDF files with the structures of the molecules and also their dissociated forms. (ZIP 310 KB) [file 13321_2012_461_MOESM2_ESM.zip › molecules/phenols/dissociated/NSC_1888.mol]

NSC 1888
ROtclserve09080315173D 0   0.00000     0.00000  1880
 
 21 21  0  0  0  0  0  0  0  0999 V2000
   -2.0791   -0.0813   -0.0222 C   0  0  0  0  0  0  0  0  0  0  0  0
   -1.5276    1.1916   -0.0103 C   0  0  0  0  0  0  0  0  0  0  0  0
   -1.2503   -1.1938   -0.0235 C   0  0  0  0  0  0  0  0  0  0  0  0
   -0.1552    1.3484    0.0003 C   0  0  0  0  0  0  0  0  0  0  0  0
    0.1216   -1.0317   -0.0128 C   0  0  0  0  0  0  0  0  0  0  0  0
    0.6687    0.2381   -0.0014 C   0  0  0  0  0  0  0  0  0  0  0  0
   -3.4290   -0.2383   -0.0270 O   0  0  0  0  0  0  0  0  0  0  0  0
    2.1656    0.4121    0.0097 C   0  0  0  0  0  0  0  0  0  0  0  0
    2.7472   -0.2536    1.2585 C   0  0  0  0  0  0  0  0  0  0  0  0
    2.7638   -0.2374   -1.2399 C   0  0  0  0  0  0  0  0  0  0  0  0
   -2.1708    2.0593   -0.0097 H   0  0  0  0  0  0  0  0  0  0  0  0
   -1.6772   -2.1858   -0.0324 H   0  0  0  0  0  0  0  0  0  0  0  0
    0.2746    2.3392    0.0096 H   0  0  0  0  0  0  0  0  0  0  0  0
    0.7673   -1.8974   -0.0138 H   0  0  0  0  0  0  0  0  0  0  0  0
    2.4078    1.4748    0.0181 H   0  0  0  0  0  0  0  0  0  0  0  0
    2.5050   -1.3163    1.2500 H   0  0  0  0  0  0  0  0  0  0  0  0
    3.8299   -0.1277    1.2665 H   0  0  0  0  0  0  0  0  0  0  0  0
    2.3210    0.2091    2.1487 H   0  0  0  0  0  0  0  0  0  0  0  0
    2.5216   -1.3001   -1.2484 H   0  0  0  0  0  0  0  0  0  0  0  0
    2.3495    0.2368   -2.1296 H   0  0  0  0  0  0  0  0  0  0  0  0
    3.8465   -0.1115   -1.2319 H   0  0  0  0  0  0  0  0  0  0  0  0
  1  3  2  0  0  0  0
  1  2  1  0  0  0  0
  1  7  1  0  0  0  0
  2  4  2  0  0  0  0
  3  5  1  0  0  0  0
  4  6  1  0  0  0  0
  5  6  2  0  0  0  0
  6  8  1  0  0  0  0
  8  9  1  0  0  0  0
  8 10  1  0  0  0  0
  2 11  1  0  0  0  0
  3 12  1  0  0  0  0
  4 13  1  0  0  0  0
  5 14  1  0  0  0  0
  8 15  1  0  0  0  0
  9 16  1  0  0  0  0
  9 17  1  0  0  0  0
  9 18  1  0  0  0  0
 10 19  1  0  0  0  0
 10 20  1  0  0  0  0
 10 21  1  0  0  0  0
M  END
