# Supplementary material for: Predicting pKa values from EEM atomic charges
Source: J Cheminform. 2013 Apr 10;5:18. doi: 10.1186/1758-2946-5-18 (PMC3663834; doi:10.1186/1758-2946-5-18)
Supplement: Supplementary file 2 — Additional file 2: Molecules. The SDF files with the structures of the molecules and also their dissociated forms. (ZIP 310 KB) [file 13321_2012_461_MOESM2_ESM.zip › molecules/phenols/dissociated/NSC_202753.mol]

NSC 202753
ROtclserve09100315393D 0   0.00000     0.00000137857
 
 28 28  0  0  0  0  0  0  0  0999 V2000
   -0.6420    1.1037   -0.1116 C   0  0  0  0  0  0  0  0  0  0  0  0
   -1.0087   -0.2279   -0.1512 C   0  0  0  0  0  0  0  0  0  0  0  0
    0.6920    1.4517   -0.0083 C   0  0  0  0  0  0  0  0  0  0  0  0
   -0.0371   -1.2158   -0.0873 C   0  0  0  0  0  0  0  0  0  0  0  0
    1.6625    0.4686    0.0555 C   0  0  0  0  0  0  0  0  0  0  0  0
    1.3011   -0.8639    0.0163 C   0  0  0  0  0  0  0  0  0  0  0  0
    1.0821    2.8789    0.0334 N   0  3  0  0  0  0  0  0  0  0  0  0
    2.2571    3.1867    0.1239 O   0  5  0  0  0  0  0  0  0  0  0  0
    0.2281    3.7456   -0.0227 O   0  0  0  0  0  0  0  0  0  0  0  0
    2.3404   -1.9156    0.0851 N   0  3  0  0  0  0  0  0  0  0  0  0
    3.5149   -1.6061    0.1764 O   0  5  0  0  0  0  0  0  0  0  0  0
    2.0211   -3.0905    0.0505 O   0  0  0  0  0  0  0  0  0  0  0  0
   -2.4630   -0.6065   -0.2632 C   0  0  0  0  0  0  0  0  0  0  0  0
   -3.2295   -0.0476    0.9372 C   0  0  0  0  0  0  0  0  0  0  0  0
   -3.0433   -0.0256   -1.5542 C   0  0  0  0  0  0  0  0  0  0  0  0
   -4.6787   -0.5358    0.8892 C   0  0  0  0  0  0  0  0  0  0  0  0
   -0.3953   -2.5262   -0.1257 O   0  0  0  0  0  0  0  0  0  0  0  0
   -1.3977    1.8733   -0.1657 H   0  0  0  0  0  0  0  0  0  0  0  0
    2.7039    0.7431    0.1361 H   0  0  0  0  0  0  0  0  0  0  0  0
   -2.5555   -1.6925   -0.2798 H   0  0  0  0  0  0  0  0  0  0  0  0
   -2.7608   -0.3910    1.8594 H   0  0  0  0  0  0  0  0  0  0  0  0
   -3.2118    1.0417    0.9044 H   0  0  0  0  0  0  0  0  0  0  0  0
   -2.9508    1.0604   -1.5377 H   0  0  0  0  0  0  0  0  0  0  0  0
   -2.4972   -0.4238   -2.4095 H   0  0  0  0  0  0  0  0  0  0  0  0
   -4.0952   -0.2995   -1.6353 H   0  0  0  0  0  0  0  0  0  0  0  0
   -5.2247   -0.1377    1.7444 H   0  0  0  0  0  0  0  0  0  0  0  0
   -5.1474   -0.1925   -0.0330 H   0  0  0  0  0  0  0  0  0  0  0  0
   -4.6964   -1.6252    0.9220 H   0  0  0  0  0  0  0  0  0  0  0  0
  6 10  1  0  0  0  0
  5  6  2  0  0  0  0
  4 17  1  0  0  0  0
  3  5  1  0  0  0  0
  7  8  1  0  0  0  0
  2  4  2  0  0  0  0
  3  7  1  0  0  0  0
  4  6  1  0  0  0  0
  1  2  1  0  0  0  0
  2 13  1  0  0  0  0
  1  3  2  0  0  0  0
 10 11  1  0  0  0  0
  7  9  2  0  0  0  0
 13 15  1  0  0  0  0
 13 14  1  0  0  0  0
 10 12  2  0  0  0  0
 14 16  1  0  0  0  0
  1 18  1  0  0  0  0
  5 19  1  0  0  0  0
 13 20  1  0  0  0  0
 14 21  1  0  0  0  0
 14 22  1  0  0  0  0
 15 23  1  0  0  0  0
 15 24  1  0  0  0  0
 15 25  1  0  0  0  0
 16 26  1  0  0  0  0
 16 27  1  0  0  0  0
 16 28  1  0  0  0  0
M  END
