# Supplementary material for: Predicting pKa values from EEM atomic charges
Source: J Cheminform. 2013 Apr 10;5:18. doi: 10.1186/1758-2946-5-18 (PMC3663834; doi:10.1186/1758-2946-5-18)
Supplement: Supplementary file 2 — Additional file 2: Molecules. The SDF files with the structures of the molecules and also their dissociated forms. (ZIP 310 KB) [file 13321_2012_461_MOESM2_ESM.zip › molecules/phenols/dissociated/NSC_2082.mol]

NSC 2082
ROtclserve09080315193D 0   0.00000     0.00000  2074
 
 19 19  0  0  0  0  0  0  0  0999 V2000
    1.1995   -1.3232   -0.0052 C   0  0  0  0  0  0  0  0  0  0  0  0
    1.4146    0.0428   -0.0012 C   0  0  0  0  0  0  0  0  0  0  0  0
   -0.0890   -1.8206   -0.0101 C   0  0  0  0  0  0  0  0  0  0  0  0
    0.3411    0.9140   -0.0020 C   0  0  0  0  0  0  0  0  0  0  0  0
   -1.1681   -0.9484   -0.0109 C   0  0  0  0  0  0  0  0  0  0  0  0
   -0.9497    0.4214   -0.0064 C   0  0  0  0  0  0  0  0  0  0  0  0
   -0.3227   -3.3094   -0.0149 C   0  0  0  0  0  0  0  0  0  0  0  0
   -2.4369   -1.4354   -0.0156 O   0  0  0  0  0  0  0  0  0  0  0  0
   -2.0987    1.3547   -0.0062 N   0  3  0  0  0  0  0  0  0  0  0  0
   -1.9063    2.5574   -0.0022 O   0  5  0  0  0  0  0  0  0  0  0  0
   -3.2364    0.9199   -0.0101 O   0  0  0  0  0  0  0  0  0  0  0  0
    2.7965    0.5732    0.0045 N   0  3  0  0  0  0  0  0  0  0  0  0
    3.7430   -0.1933    0.0056 O   0  5  0  0  0  0  0  0  0  0  0  0
    2.9871    1.7762    0.0081 O   0  0  0  0  0  0  0  0  0  0  0  0
    2.0398   -2.0017   -0.0091 H   0  0  0  0  0  0  0  0  0  0  0  0
    0.5117    1.9804    0.0012 H   0  0  0  0  0  0  0  0  0  0  0  0
   -0.3817   -3.6713    1.0115 H   0  0  0  0  0  0  0  0  0  0  0  0
   -1.2569   -3.5289   -0.5319 H   0  0  0  0  0  0  0  0  0  0  0  0
    0.5016   -3.8048   -0.5280 H   0  0  0  0  0  0  0  0  0  0  0  0
  1  3  2  0  0  0  0
  1  2  1  0  0  0  0
  2  4  2  0  0  0  0
  2 12  1  0  0  0  0
  3  5  1  0  0  0  0
  3  7  1  0  0  0  0
  4  6  1  0  0  0  0
  5  6  2  0  0  0  0
  5  8  1  0  0  0  0
  6  9  1  0  0  0  0
  9 10  1  0  0  0  0
  9 11  2  0  0  0  0
 12 13  1  0  0  0  0
 12 14  2  0  0  0  0
  1 15  1  0  0  0  0
  4 16  1  0  0  0  0
  7 17  1  0  0  0  0
  7 18  1  0  0  0  0
  7 19  1  0  0  0  0
M  END
