# Supplementary material for: Predicting pKa values from EEM atomic charges
Source: J Cheminform. 2013 Apr 10;5:18. doi: 10.1186/1758-2946-5-18 (PMC3663834; doi:10.1186/1758-2946-5-18)
Supplement: Supplementary file 2 — Additional file 2: Molecules. The SDF files with the structures of the molecules and also their dissociated forms. (ZIP 310 KB) [file 13321_2012_461_MOESM2_ESM.zip › molecules/phenols/dissociated/NSC_2123.mol]

NSC 2123
ROtclserve09080315193D 0   0.00000     0.00000  2115
 
 18 18  0  0  0  0  0  0  0  0999 V2000
   -0.0000   -0.6772    0.0132 C   0  0  0  0  0  0  0  0  0  0  0  0
   -1.2008    0.0177    0.0069 C   0  0  0  0  0  0  0  0  0  0  0  0
    1.2008    0.0175    0.0065 C   0  0  0  0  0  0  0  0  0  0  0  0
   -1.1980    1.3991   -0.0059 C   0  0  0  0  0  0  0  0  0  0  0  0
    1.1982    1.3989   -0.0062 C   0  0  0  0  0  0  0  0  0  0  0  0
    0.0002    2.0891   -0.0129 C   0  0  0  0  0  0  0  0  0  0  0  0
    2.5069   -0.7342    0.0138 C   0  0  0  0  0  0  0  0  0  0  0  0
   -0.0002   -2.0361    0.0314 O   0  0  0  0  0  0  0  0  0  0  0  0
   -2.5070   -0.7338    0.0136 C   0  0  0  0  0  0  0  0  0  0  0  0
   -2.1324    1.9405   -0.0107 H   0  0  0  0  0  0  0  0  0  0  0  0
    2.1328    1.9401   -0.0114 H   0  0  0  0  0  0  0  0  0  0  0  0
    0.0003    3.1691   -0.0229 H   0  0  0  0  0  0  0  0  0  0  0  0
    2.8219   -0.9253   -1.0121 H   0  0  0  0  0  0  0  0  0  0  0  0
    3.2658   -0.1392    0.5220 H   0  0  0  0  0  0  0  0  0  0  0  0
    2.3779   -1.6818    0.5367 H   0  0  0  0  0  0  0  0  0  0  0  0
   -2.8220   -0.9058    1.0428 H   0  0  0  0  0  0  0  0  0  0  0  0
   -3.2657   -0.1481   -0.5055 H   0  0  0  0  0  0  0  0  0  0  0  0
   -2.3781   -1.6909   -0.4917 H   0  0  0  0  0  0  0  0  0  0  0  0
  5  6  2  0  0  0  0
  4  6  1  0  0  0  0
  1  2  1  0  0  0  0
  3  7  1  0  0  0  0
  1  3  2  0  0  0  0
  3  5  1  0  0  0  0
  1  8  1  0  0  0  0
  2  9  1  0  0  0  0
  2  4  2  0  0  0  0
  4 10  1  0  0  0  0
  5 11  1  0  0  0  0
  6 12  1  0  0  0  0
  7 13  1  0  0  0  0
  7 14  1  0  0  0  0
  7 15  1  0  0  0  0
  9 16  1  0  0  0  0
  9 17  1  0  0  0  0
  9 18  1  0  0  0  0
M  END
