# Supplementary material for: Predicting pKa values from EEM atomic charges
Source: J Cheminform. 2013 Apr 10;5:18. doi: 10.1186/1758-2946-5-18 (PMC3663834; doi:10.1186/1758-2946-5-18)
Supplement: Supplementary file 2 — Additional file 2: Molecules. The SDF files with the structures of the molecules and also their dissociated forms. (ZIP 310 KB) [file 13321_2012_461_MOESM2_ESM.zip › molecules/phenols/dissociated/NSC_2127.mol]

NSC 2127
ROtclserve09080315193D 0   0.00000     0.00000  2119
 
 14 14  0  0  0  0  0  0  0  0999 V2000
    0.4382   -1.0348   -0.0079 C   0  0  0  0  0  0  0  0  0  0  0  0
   -0.9229   -1.2008   -0.0167 C   0  0  0  0  0  0  0  0  0  0  0  0
    0.9837    0.2550   -0.0008 C   0  0  0  0  0  0  0  0  0  0  0  0
   -1.7613   -0.0911   -0.0190 C   0  0  0  0  0  0  0  0  0  0  0  0
    0.1351    1.3690   -0.0027 C   0  0  0  0  0  0  0  0  0  0  0  0
   -1.2246    1.1920   -0.0120 C   0  0  0  0  0  0  0  0  0  0  0  0
    3.1738   -0.5276    0.0111 O   0  0  0  0  0  0  0  0  0  0  0  0
    2.4407    0.4387    0.0091 C   0  0  0  0  0  0  0  0  0  0  0  0
    2.8594    1.4342    0.0146 H   0  0  0  0  0  0  0  0  0  0  0  0
   -3.1072   -0.2608   -0.0286 O   0  0  0  0  0  0  0  0  0  0  0  0
    1.0883   -1.8971   -0.0020 H   0  0  0  0  0  0  0  0  0  0  0  0
   -1.3446   -2.1950   -0.0222 H   0  0  0  0  0  0  0  0  0  0  0  0
    0.5508    2.3657    0.0034 H   0  0  0  0  0  0  0  0  0  0  0  0
   -1.8799    2.0504   -0.0135 H   0  0  0  0  0  0  0  0  0  0  0  0
  8  9  1  0  0  0  0
  1  2  1  0  0  0  0
  3  8  1  0  0  0  0
  7  8  2  0  0  0  0
  2  4  2  0  0  0  0
  1  3  2  0  0  0  0
  5  6  2  0  0  0  0
  3  5  1  0  0  0  0
  4 10  1  0  0  0  0
  4  6  1  0  0  0  0
  1 11  1  0  0  0  0
  2 12  1  0  0  0  0
  5 13  1  0  0  0  0
  6 14  1  0  0  0  0
M  END
