# Supplementary material for: Predicting pKa values from EEM atomic charges
Source: J Cheminform. 2013 Apr 10;5:18. doi: 10.1186/1758-2946-5-18 (PMC3663834; doi:10.1186/1758-2946-5-18)
Supplement: Supplementary file 2 — Additional file 2: Molecules. The SDF files with the structures of the molecules and also their dissociated forms. (ZIP 310 KB) [file 13321_2012_461_MOESM2_ESM.zip › molecules/phenols/dissociated/NSC_2150.mol]

NSC 2150
ROtclserve09080315193D 0   0.00000     0.00000  2142
 
 18 18  0  0  0  0  0  0  0  0999 V2000
    1.2206   -0.0461   -0.0031 C   0  0  0  0  0  0  0  0  0  0  0  0
    0.0496    0.7269   -0.0120 C   0  0  0  0  0  0  0  0  0  0  0  0
    1.1271   -1.4436    0.0101 C   0  0  0  0  0  0  0  0  0  0  0  0
   -1.1906    0.0965   -0.0074 C   0  0  0  0  0  0  0  0  0  0  0  0
   -0.1088   -2.0503    0.0202 C   0  0  0  0  0  0  0  0  0  0  0  0
   -1.2647   -1.2861    0.0057 C   0  0  0  0  0  0  0  0  0  0  0  0
   -2.3305    0.8384   -0.0154 O   0  0  0  0  0  0  0  0  0  0  0  0
    2.5358    0.6059   -0.0139 C   0  0  0  0  0  0  0  0  0  0  0  0
    3.5458   -0.0659   -0.0113 O   0  0  0  0  0  0  0  0  0  0  0  0
    0.1263    2.0816   -0.0244 O   0  0  0  0  0  0  0  0  0  0  0  0
   -3.4229   -0.0828   -0.0081 C   0  0  0  0  0  0  0  0  0  0  0  0
    2.0242   -2.0450    0.0121 H   0  0  0  0  0  0  0  0  0  0  0  0
   -0.1777   -3.1280    0.0300 H   0  0  0  0  0  0  0  0  0  0  0  0
   -2.2293   -1.7718    0.0142 H   0  0  0  0  0  0  0  0  0  0  0  0
    2.6042    1.6836   -0.0241 H   0  0  0  0  0  0  0  0  0  0  0  0
   -4.3631    0.4685   -0.0141 H   0  0  0  0  0  0  0  0  0  0  0  0
   -3.3685   -0.7180   -0.8922 H   0  0  0  0  0  0  0  0  0  0  0  0
   -3.3703   -0.7016    0.8877 H   0  0  0  0  0  0  0  0  0  0  0  0
  7 11  1  0  0  0  0
  1  3  2  0  0  0  0
  2  4  2  0  0  0  0
  5  6  2  0  0  0  0
  1  8  1  0  0  0  0
  1  2  1  0  0  0  0
  4  6  1  0  0  0  0
  2 10  1  0  0  0  0
  4  7  1  0  0  0  0
  3  5  1  0  0  0  0
  8  9  2  0  0  0  0
  3 12  1  0  0  0  0
  5 13  1  0  0  0  0
  6 14  1  0  0  0  0
  8 15  1  0  0  0  0
 11 16  1  0  0  0  0
 11 17  1  0  0  0  0
 11 18  1  0  0  0  0
M  END
