# Supplementary material for: Predicting pKa values from EEM atomic charges
Source: J Cheminform. 2013 Apr 10;5:18. doi: 10.1186/1758-2946-5-18 (PMC3663834; doi:10.1186/1758-2946-5-18)
Supplement: Supplementary file 2 — Additional file 2: Molecules. The SDF files with the structures of the molecules and also their dissociated forms. (ZIP 310 KB) [file 13321_2012_461_MOESM2_ESM.zip › molecules/phenols/dissociated/NSC_21735.mol]

NSC 21735
ROtclserve09080319203D 0   0.00000     0.00000 19927
 
 16 16  0  0  0  0  0  0  0  0999 V2000
    0.8152   -1.0689   -0.0061 C   0  0  0  0  0  0  0  0  0  0  0  0
    0.7958    0.3189    0.0045 C   0  0  0  0  0  0  0  0  0  0  0  0
   -0.3708   -1.7774   -0.0035 C   0  0  0  0  0  0  0  0  0  0  0  0
   -0.4148    0.9939    0.0177 C   0  0  0  0  0  0  0  0  0  0  0  0
   -1.5790   -1.1068    0.0092 C   0  0  0  0  0  0  0  0  0  0  0  0
   -1.6037    0.2805    0.0203 C   0  0  0  0  0  0  0  0  0  0  0  0
   -2.7921    0.9394    0.0336 O   0  0  0  0  0  0  0  0  0  0  0  0
    1.9628    1.0154    0.0025 O   0  0  0  0  0  0  0  0  0  0  0  0
    3.0185    0.0524   -0.0120 C   0  0  0  0  0  0  0  0  0  0  0  0
    1.7582   -1.5952   -0.0208 H   0  0  0  0  0  0  0  0  0  0  0  0
   -0.3536   -2.8573   -0.0118 H   0  0  0  0  0  0  0  0  0  0  0  0
   -0.4319    2.0737    0.0264 H   0  0  0  0  0  0  0  0  0  0  0  0
   -2.5048   -1.6629    0.0104 H   0  0  0  0  0  0  0  0  0  0  0  0
    3.9795    0.5667   -0.0142 H   0  0  0  0  0  0  0  0  0  0  0  0
    2.9464   -0.5791    0.8735 H   0  0  0  0  0  0  0  0  0  0  0  0
    2.9348   -0.5651   -0.9063 H   0  0  0  0  0  0  0  0  0  0  0  0
  1  3  2  0  0  0  0
  3  5  1  0  0  0  0
  2  8  1  0  0  0  0
  2  4  2  0  0  0  0
  1  2  1  0  0  0  0
  4  6  1  0  0  0  0
  8  9  1  0  0  0  0
  5  6  2  0  0  0  0
  6  7  1  0  0  0  0
  1 10  1  0  0  0  0
  3 11  1  0  0  0  0
  4 12  1  0  0  0  0
  5 13  1  0  0  0  0
  9 14  1  0  0  0  0
  9 15  1  0  0  0  0
  9 16  1  0  0  0  0
M  END
