# Supplementary material for: Predicting pKa values from EEM atomic charges
Source: J Cheminform. 2013 Apr 10;5:18. doi: 10.1186/1758-2946-5-18 (PMC3663834; doi:10.1186/1758-2946-5-18)
Supplement: Supplementary file 2 — Additional file 2: Molecules. The SDF files with the structures of the molecules and also their dissociated forms. (ZIP 310 KB) [file 13321_2012_461_MOESM2_ESM.zip › molecules/phenols/dissociated/NSC_2209.mol]

NSC 2209
ROtclserve09080315203D 0   0.00000     0.00000  2201
 
 21 21  0  0  0  0  0  0  0  0999 V2000
    1.8414   -0.3968    0.0218 C   0  0  0  0  0  0  0  0  0  0  0  0
    0.5606   -0.9307    0.0222 C   0  0  0  0  0  0  0  0  0  0  0  0
    2.0167    0.9790    0.0035 C   0  0  0  0  0  0  0  0  0  0  0  0
   -0.5362   -0.0913    0.0046 C   0  0  0  0  0  0  0  0  0  0  0  0
    0.9163    1.8143   -0.0141 C   0  0  0  0  0  0  0  0  0  0  0  0
   -0.3587    1.2800   -0.0140 C   0  0  0  0  0  0  0  0  0  0  0  0
    2.9221   -1.2205    0.0448 O   0  0  0  0  0  0  0  0  0  0  0  0
   -1.9275   -0.6705    0.0051 C   0  0  0  0  0  0  0  0  0  0  0  0
   -2.6824   -0.1828    1.2433 C   0  0  0  0  0  0  0  0  0  0  0  0
   -2.6685   -0.2185   -1.2549 C   0  0  0  0  0  0  0  0  0  0  0  0
    0.4215   -2.0016    0.0361 H   0  0  0  0  0  0  0  0  0  0  0  0
    3.0126    1.3970    0.0035 H   0  0  0  0  0  0  0  0  0  0  0  0
    1.0523    2.8857   -0.0279 H   0  0  0  0  0  0  0  0  0  0  0  0
   -1.2176    1.9346   -0.0278 H   0  0  0  0  0  0  0  0  0  0  0  0
   -1.8680   -1.7587    0.0210 H   0  0  0  0  0  0  0  0  0  0  0  0
   -2.7418    0.9054    1.2275 H   0  0  0  0  0  0  0  0  0  0  0  0
   -3.6887   -0.6017    1.2437 H   0  0  0  0  0  0  0  0  0  0  0  0
   -2.1545   -0.5048    2.1410 H   0  0  0  0  0  0  0  0  0  0  0  0
   -2.7279    0.8698   -1.2707 H   0  0  0  0  0  0  0  0  0  0  0  0
   -2.1306   -0.5659   -2.1370 H   0  0  0  0  0  0  0  0  0  0  0  0
   -3.6748   -0.6374   -1.2545 H   0  0  0  0  0  0  0  0  0  0  0  0
  5  6  2  0  0  0  0
  1  2  1  0  0  0  0
  4  8  1  0  0  0  0
  1  3  2  0  0  0  0
  4  6  1  0  0  0  0
  1  7  1  0  0  0  0
  3  5  1  0  0  0  0
  2  4  2  0  0  0  0
  8 10  1  0  0  0  0
  8  9  1  0  0  0  0
  2 11  1  0  0  0  0
  3 12  1  0  0  0  0
  5 13  1  0  0  0  0
  6 14  1  0  0  0  0
  8 15  1  0  0  0  0
  9 16  1  0  0  0  0
  9 17  1  0  0  0  0
  9 18  1  0  0  0  0
 10 19  1  0  0  0  0
 10 20  1  0  0  0  0
 10 21  1  0  0  0  0
M  END
