# Supplementary material for: Predicting pKa values from EEM atomic charges
Source: J Cheminform. 2013 Apr 10;5:18. doi: 10.1186/1758-2946-5-18 (PMC3663834; doi:10.1186/1758-2946-5-18)
Supplement: Supplementary file 2 — Additional file 2: Molecules. The SDF files with the structures of the molecules and also their dissociated forms. (ZIP 310 KB) [file 13321_2012_461_MOESM2_ESM.zip › molecules/phenols/dissociated/NSC_227926.mol]

NSC 227926
ROtclserve09100319183D 0   0.00000     0.00000148298
 
 16 16  0  0  0  0  0  0  0  0999 V2000
   -1.1256    1.2008   -0.0108 C   0  0  0  0  0  0  0  0  0  0  0  0
    0.2421    1.1980   -0.2047 C   0  0  0  0  0  0  0  0  0  0  0  0
   -1.8136    0.0000    0.0871 C   0  0  0  0  0  0  0  0  0  0  0  0
    0.9255   -0.0001   -0.3013 C   0  0  0  0  0  0  0  0  0  0  0  0
   -1.1256   -1.2008   -0.0102 C   0  0  0  0  0  0  0  0  0  0  0  0
    0.2421   -1.1981   -0.2046 C   0  0  0  0  0  0  0  0  0  0  0  0
   -3.1590    0.0001    0.2783 O   0  0  0  0  0  0  0  0  0  0  0  0
    2.4175   -0.0001   -0.5129 C   0  0  0  0  0  0  0  0  0  0  0  0
    3.0783    0.0002    0.7542 O   0  0  0  0  0  0  0  0  0  0  0  0
   -1.6583    2.1369    0.0691 H   0  0  0  0  0  0  0  0  0  0  0  0
    0.7781    2.1325   -0.2813 H   0  0  0  0  0  0  0  0  0  0  0  0
   -1.6589   -2.1369    0.0657 H   0  0  0  0  0  0  0  0  0  0  0  0
    0.7780   -2.1327   -0.2807 H   0  0  0  0  0  0  0  0  0  0  0  0
    2.7051   -0.8903   -1.0724 H   0  0  0  0  0  0  0  0  0  0  0  0
    2.7051    0.8897   -1.0729 H   0  0  0  0  0  0  0  0  0  0  0  0
    4.0284    0.0001    0.5739 H   0  0  0  0  0  0  0  0  0  0  0  0
  8  9  1  0  0  0  0
  1  3  2  0  0  0  0
  5  6  2  0  0  0  0
  4  8  1  0  0  0  0
  2  4  2  0  0  0  0
  1  2  1  0  0  0  0
  4  6  1  0  0  0  0
  3  5  1  0  0  0  0
  3  7  1  0  0  0  0
  1 10  1  0  0  0  0
  2 11  1  0  0  0  0
  5 12  1  0  0  0  0
  6 13  1  0  0  0  0
  8 14  1  0  0  0  0
  8 15  1  0  0  0  0
  9 16  1  0  0  0  0
M  END
