# Supplementary material for: Predicting pKa values from EEM atomic charges
Source: J Cheminform. 2013 Apr 10;5:18. doi: 10.1186/1758-2946-5-18 (PMC3663834; doi:10.1186/1758-2946-5-18)
Supplement: Supplementary file 2 — Additional file 2: Molecules. The SDF files with the structures of the molecules and also their dissociated forms. (ZIP 310 KB) [file 13321_2012_461_MOESM2_ESM.zip › molecules/phenols/dissociated/NSC_23076.mol]

NSC 23076
ROtclserve09080319393D 0   0.00000     0.00000 21148
 
 15 15  0  0  0  0  0  0  0  0999 V2000
   -0.5198    0.6945    0.0043 C   0  0  0  0  0  0  0  0  0  0  0  0
    0.6633    1.4080   -0.0081 C   0  0  0  0  0  0  0  0  0  0  0  0
   -0.4919   -0.6923    0.0191 C   0  0  0  0  0  0  0  0  0  0  0  0
    0.7247   -1.3594    0.0156 C   0  0  0  0  0  0  0  0  0  0  0  0
    1.8741    0.7409   -0.0120 C   0  0  0  0  0  0  0  0  0  0  0  0
    1.9046   -0.6416   -0.0026 C   0  0  0  0  0  0  0  0  0  0  0  0
   -1.8394    1.4222    0.0079 C   0  0  0  0  0  0  0  0  0  0  0  0
   -1.6542   -1.3963    0.0374 O   0  0  0  0  0  0  0  0  0  0  0  0
    0.6421    2.4878   -0.0151 H   0  0  0  0  0  0  0  0  0  0  0  0
    0.7491   -2.4391    0.0233 H   0  0  0  0  0  0  0  0  0  0  0  0
    2.7978    1.3005   -0.0262 H   0  0  0  0  0  0  0  0  0  0  0  0
    2.8518   -1.1604   -0.0053 H   0  0  0  0  0  0  0  0  0  0  0  0
   -2.1642    1.5909   -1.0188 H   0  0  0  0  0  0  0  0  0  0  0  0
   -2.5840    0.8218    0.5306 H   0  0  0  0  0  0  0  0  0  0  0  0
   -1.7245    2.3804    0.5147 H   0  0  0  0  0  0  0  0  0  0  0  0
  5  6  1  0  0  0  0
  1  7  1  0  0  0  0
  1  2  1  0  0  0  0
  1  3  2  0  0  0  0
  3  8  1  0  0  0  0
  2  5  2  0  0  0  0
  4  6  2  0  0  0  0
  3  4  1  0  0  0  0
  2  9  1  0  0  0  0
  4 10  1  0  0  0  0
  5 11  1  0  0  0  0
  6 12  1  0  0  0  0
  7 13  1  0  0  0  0
  7 14  1  0  0  0  0
  7 15  1  0  0  0  0
M  END
