# Supplementary material for: Predicting pKa values from EEM atomic charges
Source: J Cheminform. 2013 Apr 10;5:18. doi: 10.1186/1758-2946-5-18 (PMC3663834; doi:10.1186/1758-2946-5-18)
Supplement: Supplementary file 2 — Additional file 2: Molecules. The SDF files with the structures of the molecules and also their dissociated forms. (ZIP 310 KB) [file 13321_2012_461_MOESM2_ESM.zip › molecules/phenols/dissociated/NSC_2440.mol]

NSC 2440
ROtclserve09080315223D 0   0.00000     0.00000  2428
 
 17 17  0  0  0  0  0  0  0  0999 V2000
   -0.4737   -0.8513   -0.0160 C   0  0  0  0  0  0  0  0  0  0  0  0
    0.5632    0.0858   -0.0034 C   0  0  0  0  0  0  0  0  0  0  0  0
   -1.7892   -0.4206   -0.0194 C   0  0  0  0  0  0  0  0  0  0  0  0
   -2.0763    0.9379   -0.0107 C   0  0  0  0  0  0  0  0  0  0  0  0
    0.2629    1.4520    0.0058 C   0  0  0  0  0  0  0  0  0  0  0  0
   -1.0519    1.8675    0.0019 C   0  0  0  0  0  0  0  0  0  0  0  0
    1.9650   -0.3628    0.0008 C   0  0  0  0  0  0  0  0  0  0  0  0
    2.2223   -1.5477   -0.0068 O   0  0  0  0  0  0  0  0  0  0  0  0
    3.0804    0.6504    0.0145 C   0  0  0  0  0  0  0  0  0  0  0  0
   -2.8008   -1.3282   -0.0317 O   0  0  0  0  0  0  0  0  0  0  0  0
   -0.2493   -1.9076   -0.0277 H   0  0  0  0  0  0  0  0  0  0  0  0
   -3.1039    1.2703   -0.0141 H   0  0  0  0  0  0  0  0  0  0  0  0
    1.0600    2.1806    0.0153 H   0  0  0  0  0  0  0  0  0  0  0  0
   -1.2828    2.9225    0.0086 H   0  0  0  0  0  0  0  0  0  0  0  0
    3.3438    0.8870    1.0454 H   0  0  0  0  0  0  0  0  0  0  0  0
    3.9505    0.2399   -0.4978 H   0  0  0  0  0  0  0  0  0  0  0  0
    2.7537    1.5574   -0.4943 H   0  0  0  0  0  0  0  0  0  0  0  0
  1  3  1  0  0  0  0
  1  2  2  0  0  0  0
  3  4  2  0  0  0  0
  7  9  1  0  0  0  0
  2  7  1  0  0  0  0
  2  5  1  0  0  0  0
  7  8  2  0  0  0  0
  3 10  1  0  0  0  0
  5  6  2  0  0  0  0
  4  6  1  0  0  0  0
  1 11  1  0  0  0  0
  4 12  1  0  0  0  0
  5 13  1  0  0  0  0
  6 14  1  0  0  0  0
  9 15  1  0  0  0  0
  9 16  1  0  0  0  0
  9 17  1  0  0  0  0
M  END
