# Supplementary material for: Predicting pKa values from EEM atomic charges
Source: J Cheminform. 2013 Apr 10;5:18. doi: 10.1186/1758-2946-5-18 (PMC3663834; doi:10.1186/1758-2946-5-18)
Supplement: Supplementary file 2 — Additional file 2: Molecules. The SDF files with the structures of the molecules and also their dissociated forms. (ZIP 310 KB) [file 13321_2012_461_MOESM2_ESM.zip › molecules/phenols/dissociated/NSC_249188.mol]

NSC 249188
ROtclserve09100321463D 0   0.00000     0.00000154296
 
 20 20  0  0  0  0  0  0  0  0999 V2000
   -2.2754   -0.0053    0.1418 C   0  0  0  0  0  0  0  0  0  0  0  0
   -1.5889   -1.2030    0.0041 C   0  0  0  0  0  0  0  0  0  0  0  0
   -1.6010    1.1986   -0.0016 C   0  0  0  0  0  0  0  0  0  0  0  0
   -0.2349   -1.1941   -0.2701 C   0  0  0  0  0  0  0  0  0  0  0  0
   -0.2471    1.2021   -0.2758 C   0  0  0  0  0  0  0  0  0  0  0  0
    0.4360    0.0071   -0.4073 C   0  0  0  0  0  0  0  0  0  0  0  0
   -3.6074   -0.0114    0.4111 O   0  0  0  0  0  0  0  0  0  0  0  0
    1.9131    0.0139   -0.7059 C   0  0  0  0  0  0  0  0  0  0  0  0
    2.6987    0.0239    0.6069 C   0  0  0  0  0  0  0  0  0  0  0  0
    4.1386    0.0305    0.3158 N   0  0  0  0  0  0  0  0  0  0  0  0
   -2.1124   -2.1415    0.1115 H   0  0  0  0  0  0  0  0  0  0  0  0
   -2.1341    2.1322    0.1008 H   0  0  0  0  0  0  0  0  0  0  0  0
    0.3009   -2.1261   -0.3729 H   0  0  0  0  0  0  0  0  0  0  0  0
    0.2792    2.1390   -0.3833 H   0  0  0  0  0  0  0  0  0  0  0  0
    2.1722   -0.8772   -1.2777 H   0  0  0  0  0  0  0  0  0  0  0  0
    2.1625    0.9027   -1.2854 H   0  0  0  0  0  0  0  0  0  0  0  0
    2.4395    0.9149    1.1787 H   0  0  0  0  0  0  0  0  0  0  0  0
    2.4493   -0.8650    1.1864 H   0  0  0  0  0  0  0  0  0  0  0  0
    4.6143    0.0369    1.2056 H   0  0  0  0  0  0  0  0  0  0  0  0
    4.3504   -0.8547   -0.1198 H   0  0  0  0  0  0  0  0  0  0  0  0
  5  6  1  0  0  0  0
  6  8  1  0  0  0  0
  4  6  2  0  0  0  0
  8  9  1  0  0  0  0
  9 10  1  0  0  0  0
  3  5  2  0  0  0  0
  2  4  1  0  0  0  0
  1  7  1  0  0  0  0
  1  3  1  0  0  0  0
  1  2  2  0  0  0  0
  2 11  1  0  0  0  0
  3 12  1  0  0  0  0
  4 13  1  0  0  0  0
  5 14  1  0  0  0  0
  8 15  1  0  0  0  0
  8 16  1  0  0  0  0
  9 17  1  0  0  0  0
  9 18  1  0  0  0  0
 10 19  1  0  0  0  0
 10 20  1  0  0  0  0
M  END
