# Supplementary material for: Predicting pKa values from EEM atomic charges
Source: J Cheminform. 2013 Apr 10;5:18. doi: 10.1186/1758-2946-5-18 (PMC3663834; doi:10.1186/1758-2946-5-18)
Supplement: Supplementary file 2 — Additional file 2: Molecules. The SDF files with the structures of the molecules and also their dissociated forms. (ZIP 310 KB) [file 13321_2012_461_MOESM2_ESM.zip › molecules/phenols/dissociated/NSC_2599.mol]

NSC 2599
ROtclserve09080315233D 0   0.00000     0.00000  2586
 
 18 18  0  0  0  0  0  0  0  0999 V2000
    0.1663   -1.5871    0.0099 C   0  0  0  0  0  0  0  0  0  0  0  0
   -1.1827   -1.2829    0.0127 C   0  0  0  0  0  0  0  0  0  0  0  0
    1.1040   -0.5731   -0.0062 C   0  0  0  0  0  0  0  0  0  0  0  0
   -1.5963    0.0362   -0.0007 C   0  0  0  0  0  0  0  0  0  0  0  0
    0.6915    0.7516   -0.0197 C   0  0  0  0  0  0  0  0  0  0  0  0
   -0.6622    1.0541   -0.0169 C   0  0  0  0  0  0  0  0  0  0  0  0
   -3.0672    0.3641    0.0019 C   0  0  0  0  0  0  0  0  0  0  0  0
    1.6122    1.7511   -0.0351 O   0  0  0  0  0  0  0  0  0  0  0  0
    2.5740   -0.9053   -0.0087 C   0  0  0  0  0  0  0  0  0  0  0  0
    0.4869   -2.6183    0.0249 H   0  0  0  0  0  0  0  0  0  0  0  0
   -1.9144   -2.0772    0.0249 H   0  0  0  0  0  0  0  0  0  0  0  0
   -0.9858    2.0844   -0.0277 H   0  0  0  0  0  0  0  0  0  0  0  0
   -3.4174    0.4549    1.0301 H   0  0  0  0  0  0  0  0  0  0  0  0
   -3.2304    1.3058   -0.5221 H   0  0  0  0  0  0  0  0  0  0  0  0
   -3.6176   -0.4314   -0.5005 H   0  0  0  0  0  0  0  0  0  0  0  0
    2.9239   -0.9975   -1.0369 H   0  0  0  0  0  0  0  0  0  0  0  0
    3.1268   -0.1112    0.4933 H   0  0  0  0  0  0  0  0  0  0  0  0
    2.7345   -1.8473    0.5156 H   0  0  0  0  0  0  0  0  0  0  0  0
  1  2  1  0  0  0  0
  2  4  2  0  0  0  0
  5  6  2  0  0  0  0
  1  3  2  0  0  0  0
  4  7  1  0  0  0  0
  3  5  1  0  0  0  0
  4  6  1  0  0  0  0
  3  9  1  0  0  0  0
  5  8  1  0  0  0  0
  1 10  1  0  0  0  0
  2 11  1  0  0  0  0
  6 12  1  0  0  0  0
  7 13  1  0  0  0  0
  7 14  1  0  0  0  0
  7 15  1  0  0  0  0
  9 16  1  0  0  0  0
  9 17  1  0  0  0  0
  9 18  1  0  0  0  0
M  END
