# Supplementary material for: Predicting pKa values from EEM atomic charges
Source: J Cheminform. 2013 Apr 10;5:18. doi: 10.1186/1758-2946-5-18 (PMC3663834; doi:10.1186/1758-2946-5-18)
Supplement: Supplementary file 2 — Additional file 2: Molecules. The SDF files with the structures of the molecules and also their dissociated forms. (ZIP 310 KB) [file 13321_2012_461_MOESM2_ESM.zip › molecules/phenols/dissociated/NSC_2880.mol]

NSC 2880
ROtclserve09080315263D 0   0.00000     0.00000  2865
 
 26 27  0  0  0  0  0  0  0  0999 V2000
    2.7706    1.0424   -0.8817 C   0  0  0  0  0  0  0  0  0  0  0  0
    4.1503    1.0770   -0.8796 C   0  0  0  0  0  0  0  0  0  0  0  0
    2.0959    0.2060    0.0057 C   0  0  0  0  0  0  0  0  0  0  0  0
    4.8633    0.2834    0.0009 C   0  0  0  0  0  0  0  0  0  0  0  0
    2.8194   -0.5914    0.8905 C   0  0  0  0  0  0  0  0  0  0  0  0
    0.6132    0.1648    0.0086 C   0  0  0  0  0  0  0  0  0  0  0  0
   -0.1195    1.3482    0.0666 C   0  0  0  0  0  0  0  0  0  0  0  0
   -1.4989    1.3050    0.0633 C   0  0  0  0  0  0  0  0  0  0  0  0
   -0.0554   -1.0614   -0.0527 C   0  0  0  0  0  0  0  0  0  0  0  0
   -2.1579    0.0896    0.0026 C   0  0  0  0  0  0  0  0  0  0  0  0
    4.1988   -0.5490    0.8834 C   0  0  0  0  0  0  0  0  0  0  0  0
   -1.4409   -1.0902   -0.0553 C   0  0  0  0  0  0  0  0  0  0  0  0
   -2.2763    2.5631    0.1255 N   0  3  0  0  0  0  0  0  0  0  0  0
   -1.6985    3.6340    0.1790 O   0  0  0  0  0  0  0  0  0  0  0  0
   -3.4937    2.5275    0.1232 O   0  5  0  0  0  0  0  0  0  0  0  0
   -2.1534   -2.3860   -0.1205 N   0  3  0  0  0  0  0  0  0  0  0  0
   -1.5220   -3.4263   -0.1719 O   0  0  0  0  0  0  0  0  0  0  0  0
   -3.3711   -2.4120   -0.1228 O   0  5  0  0  0  0  0  0  0  0  0  0
    0.6506   -2.2206   -0.1100 O   0  0  0  0  0  0  0  0  0  0  0  0
    2.2148    1.6657   -1.5665 H   0  0  0  0  0  0  0  0  0  0  0  0
    4.6742    1.7246   -1.5671 H   0  0  0  0  0  0  0  0  0  0  0  0
    5.9429    0.3137   -0.0010 H   0  0  0  0  0  0  0  0  0  0  0  0
    2.3016   -1.2411    1.5805 H   0  0  0  0  0  0  0  0  0  0  0  0
    0.3914    2.2985    0.1144 H   0  0  0  0  0  0  0  0  0  0  0  0
   -3.2376    0.0631    0.0008 H   0  0  0  0  0  0  0  0  0  0  0  0
    4.7606   -1.1667    1.5685 H   0  0  0  0  0  0  0  0  0  0  0  0
  2  4  1  0  0  0  0
  1  3  1  0  0  0  0
  1  2  2  0  0  0  0
  3  5  2  0  0  0  0
 13 15  1  0  0  0  0
  6  7  1  0  0  0  0
  6  9  2  0  0  0  0
  3  6  1  0  0  0  0
  5 11  1  0  0  0  0
  4 11  2  0  0  0  0
  8 13  1  0  0  0  0
 13 14  2  0  0  0  0
  8 10  1  0  0  0  0
  7  8  2  0  0  0  0
 12 16  1  0  0  0  0
  9 12  1  0  0  0  0
 10 12  2  0  0  0  0
  9 19  1  0  0  0  0
 16 18  1  0  0  0  0
 16 17  2  0  0  0  0
  1 20  1  0  0  0  0
  2 21  1  0  0  0  0
  4 22  1  0  0  0  0
  5 23  1  0  0  0  0
  7 24  1  0  0  0  0
 10 25  1  0  0  0  0
 11 26  1  0  0  0  0
M  END
