# Supplementary material for: Predicting pKa values from EEM atomic charges
Source: J Cheminform. 2013 Apr 10;5:18. doi: 10.1186/1758-2946-5-18 (PMC3663834; doi:10.1186/1758-2946-5-18)
Supplement: Supplementary file 2 — Additional file 2: Molecules. The SDF files with the structures of the molecules and also their dissociated forms. (ZIP 310 KB) [file 13321_2012_461_MOESM2_ESM.zip › molecules/phenols/dissociated/NSC_3115.mol]

NSC 3115
ROtclserve09080315313D 0   0.00000     0.00000  3100
 
 16 16  0  0  0  0  0  0  0  0999 V2000
   -0.5148   -1.4745   -0.0087 C   0  0  0  0  0  0  0  0  0  0  0  0
    0.1780   -0.2614    0.0040 C   0  0  0  0  0  0  0  0  0  0  0  0
   -1.8927   -1.4788   -0.0094 C   0  0  0  0  0  0  0  0  0  0  0  0
   -0.5365    0.9441    0.0160 C   0  0  0  0  0  0  0  0  0  0  0  0
   -2.5954   -0.2848    0.0025 C   0  0  0  0  0  0  0  0  0  0  0  0
   -1.9234    0.9210    0.0151 C   0  0  0  0  0  0  0  0  0  0  0  0
    1.6533   -0.2495    0.0053 C   0  0  0  0  0  0  0  0  0  0  0  0
    2.2528    0.8083    0.0167 O   0  0  0  0  0  0  0  0  0  0  0  0
    2.3366   -1.4112   -0.0063 N   0  0  0  0  0  0  0  0  0  0  0  0
    0.1253    2.1282    0.0288 O   0  0  0  0  0  0  0  0  0  0  0  0
    0.0288   -2.4076   -0.0225 H   0  0  0  0  0  0  0  0  0  0  0  0
   -2.4273   -2.4171   -0.0196 H   0  0  0  0  0  0  0  0  0  0  0  0
   -3.6753   -0.2975    0.0015 H   0  0  0  0  0  0  0  0  0  0  0  0
   -2.4782    1.8476    0.0247 H   0  0  0  0  0  0  0  0  0  0  0  0
    1.8583   -2.2551   -0.0155 H   0  0  0  0  0  0  0  0  0  0  0  0
    3.3065   -1.4034   -0.0055 H   0  0  0  0  0  0  0  0  0  0  0  0
  7  9  1  0  0  0  0
  1  3  2  0  0  0  0
  2  7  1  0  0  0  0
  7  8  2  0  0  0  0
  2  4  2  0  0  0  0
  1  2  1  0  0  0  0
  3  5  1  0  0  0  0
  5  6  2  0  0  0  0
  4 10  1  0  0  0  0
  4  6  1  0  0  0  0
  1 11  1  0  0  0  0
  3 12  1  0  0  0  0
  5 13  1  0  0  0  0
  6 14  1  0  0  0  0
  9 15  1  0  0  0  0
  9 16  1  0  0  0  0
M  END
