# Supplementary material for: Predicting pKa values from EEM atomic charges
Source: J Cheminform. 2013 Apr 10;5:18. doi: 10.1186/1758-2946-5-18 (PMC3663834; doi:10.1186/1758-2946-5-18)
Supplement: Supplementary file 2 — Additional file 2: Molecules. The SDF files with the structures of the molecules and also their dissociated forms. (ZIP 310 KB) [file 13321_2012_461_MOESM2_ESM.zip › molecules/phenols/dissociated/NSC_3142.mol]

NSC 3142
ROtclserve09080315313D 0   0.00000     0.00000  3127
 
 17 17  0  0  0  0  0  0  0  0999 V2000
    0.2202    1.4386   -0.0098 C   0  0  0  0  0  0  0  0  0  0  0  0
    1.6010    1.3705   -0.0105 C   0  0  0  0  0  0  0  0  0  0  0  0
   -0.5298    0.2783    0.0034 C   0  0  0  0  0  0  0  0  0  0  0  0
    0.1038   -0.9556    0.0160 C   0  0  0  0  0  0  0  0  0  0  0  0
    2.2350    0.1417    0.0020 C   0  0  0  0  0  0  0  0  0  0  0  0
    1.4898   -1.0212    0.0153 C   0  0  0  0  0  0  0  0  0  0  0  0
    3.7404    0.0711    0.0011 C   0  0  0  0  0  0  0  0  0  0  0  0
   -2.0080    0.3519    0.0046 N   0  3  0  0  0  0  0  0  0  0  0  0
   -2.5638    1.4356   -0.0060 O   0  5  0  0  0  0  0  0  0  0  0  0
   -2.6687   -0.6713    0.0163 O   0  0  0  0  0  0  0  0  0  0  0  0
   -0.6317   -2.0983    0.0294 O   0  0  0  0  0  0  0  0  0  0  0  0
   -0.2726    2.3996   -0.0150 H   0  0  0  0  0  0  0  0  0  0  0  0
    2.1855    2.2786   -0.0212 H   0  0  0  0  0  0  0  0  0  0  0  0
    1.9854   -1.9807    0.0254 H   0  0  0  0  0  0  0  0  0  0  0  0
    4.1044    0.0652    1.0285 H   0  0  0  0  0  0  0  0  0  0  0  0
    4.0611   -0.8403   -0.5033 H   0  0  0  0  0  0  0  0  0  0  0  0
    4.1444    0.9376   -0.5224 H   0  0  0  0  0  0  0  0  0  0  0  0
  2  5  1  0  0  0  0
  1  3  1  0  0  0  0
  1  2  2  0  0  0  0
  8  9  1  0  0  0  0
  3  8  1  0  0  0  0
  3  4  2  0  0  0  0
  4  6  1  0  0  0  0
  5  7  1  0  0  0  0
  5  6  2  0  0  0  0
  4 11  1  0  0  0  0
  8 10  2  0  0  0  0
  1 12  1  0  0  0  0
  2 13  1  0  0  0  0
  6 14  1  0  0  0  0
  7 15  1  0  0  0  0
  7 16  1  0  0  0  0
  7 17  1  0  0  0  0
M  END
