# Supplementary material for: Predicting pKa values from EEM atomic charges
Source: J Cheminform. 2013 Apr 10;5:18. doi: 10.1186/1758-2946-5-18 (PMC3663834; doi:10.1186/1758-2946-5-18)
Supplement: Supplementary file 2 — Additional file 2: Molecules. The SDF files with the structures of the molecules and also their dissociated forms. (ZIP 310 KB) [file 13321_2012_461_MOESM2_ESM.zip › molecules/phenols/dissociated/NSC_3177.mol]

NSC 3177
ROtclserve09080315323D 0   0.00000     0.00000  3162
 
 24 25  0  0  0  0  0  0  0  0999 V2000
   -3.5281    1.1674    0.0098 C   0  0  0  0  0  0  0  0  0  0  0  0
   -2.1696    1.3934    0.0049 C   0  0  0  0  0  0  0  0  0  0  0  0
   -4.0184   -0.1331    0.0156 C   0  0  0  0  0  0  0  0  0  0  0  0
   -1.2830    0.3117    0.0059 C   0  0  0  0  0  0  0  0  0  0  0  0
   -3.1414   -1.2112    0.0165 C   0  0  0  0  0  0  0  0  0  0  0  0
   -1.7813   -0.9953    0.0117 C   0  0  0  0  0  0  0  0  0  0  0  0
    0.8803   -0.4685    0.0015 N   0  0  0  0  0  0  0  0  0  0  0  0
    0.0644    0.5307    0.0006 N   0  0  0  0  0  0  0  0  0  0  0  0
    2.2297   -0.2491   -0.0038 C   0  0  0  0  0  0  0  0  0  0  0  0
    2.7289    1.0562   -0.0043 C   0  0  0  0  0  0  0  0  0  0  0  0
    4.0914    1.2698   -0.0038 C   0  0  0  0  0  0  0  0  0  0  0  0
    4.9636    0.1954   -0.0034 C   0  0  0  0  0  0  0  0  0  0  0  0
    4.4766   -1.1000   -0.0029 C   0  0  0  0  0  0  0  0  0  0  0  0
    3.1167   -1.3290   -0.0029 C   0  0  0  0  0  0  0  0  0  0  0  0
   -5.3586   -0.3510    0.0208 O   0  0  0  0  0  0  0  0  0  0  0  0
   -4.2135    2.0020    0.0136 H   0  0  0  0  0  0  0  0  0  0  0  0
   -1.7895    2.4043    0.0000 H   0  0  0  0  0  0  0  0  0  0  0  0
   -3.5271   -2.2200    0.0214 H   0  0  0  0  0  0  0  0  0  0  0  0
   -1.1005   -1.8337    0.0121 H   0  0  0  0  0  0  0  0  0  0  0  0
    2.0493    1.8956   -0.0053 H   0  0  0  0  0  0  0  0  0  0  0  0
    4.4786    2.2780   -0.0042 H   0  0  0  0  0  0  0  0  0  0  0  0
    6.0296    0.3687   -0.0038 H   0  0  0  0  0  0  0  0  0  0  0  0
    5.1633   -1.9336   -0.0029 H   0  0  0  0  0  0  0  0  0  0  0  0
    2.7380   -2.3405   -0.0025 H   0  0  0  0  0  0  0  0  0  0  0  0
  2  4  2  0  0  0  0
  1  3  2  0  0  0  0
  1  2  1  0  0  0  0
  9 14  1  0  0  0  0
  4  8  1  0  0  0  0
  9 10  2  0  0  0  0
  3 15  1  0  0  0  0
  3  5  1  0  0  0  0
  4  6  1  0  0  0  0
  7  9  1  0  0  0  0
  7  8  2  0  0  0  0
  5  6  2  0  0  0  0
 11 12  2  0  0  0  0
 10 11  1  0  0  0  0
 12 13  1  0  0  0  0
 13 14  2  0  0  0  0
  1 16  1  0  0  0  0
  2 17  1  0  0  0  0
  5 18  1  0  0  0  0
  6 19  1  0  0  0  0
 10 20  1  0  0  0  0
 11 21  1  0  0  0  0
 12 22  1  0  0  0  0
 13 23  1  0  0  0  0
 14 24  1  0  0  0  0
M  END
