# Supplementary material for: Predicting pKa values from EEM atomic charges
Source: J Cheminform. 2013 Apr 10;5:18. doi: 10.1186/1758-2946-5-18 (PMC3663834; doi:10.1186/1758-2946-5-18)
Supplement: Supplementary file 2 — Additional file 2: Molecules. The SDF files with the structures of the molecules and also their dissociated forms. (ZIP 310 KB) [file 13321_2012_461_MOESM2_ESM.zip › molecules/phenols/dissociated/NSC_33870.mol]

NSC 33870
ROtclserve09080321303D 0   0.00000     0.00000 29696
 
 19 19  0  0  0  0  0  0  0  0999 V2000
   -0.0000   -0.6237    0.0080 C   0  0  0  0  0  0  0  0  0  0  0  0
    1.2008    0.0711    0.0047 C   0  0  0  0  0  0  0  0  0  0  0  0
   -1.2008    0.0711    0.0051 C   0  0  0  0  0  0  0  0  0  0  0  0
    1.1981    1.4526   -0.0015 C   0  0  0  0  0  0  0  0  0  0  0  0
   -1.1981    1.4525   -0.0010 C   0  0  0  0  0  0  0  0  0  0  0  0
   -0.0000    2.1427   -0.0043 C   0  0  0  0  0  0  0  0  0  0  0  0
   -2.4838   -0.6671    0.0081 N   0  3  0  0  0  0  0  0  0  0  0  0
   -3.5377   -0.0566    0.0056 O   0  5  0  0  0  0  0  0  0  0  0  0
   -2.4855   -1.8851    0.0131 O   0  0  0  0  0  0  0  0  0  0  0  0
    0.0000   -1.9827    0.0083 O   0  0  0  0  0  0  0  0  0  0  0  0
   -0.0001    3.6497   -0.0110 C   0  0  0  0  0  0  0  0  0  0  0  0
    2.4838   -0.6671    0.0082 N   0  3  0  0  0  0  0  0  0  0  0  0
    3.5377   -0.0565    0.0053 O   0  5  0  0  0  0  0  0  0  0  0  0
    2.4856   -1.8851    0.0140 O   0  0  0  0  0  0  0  0  0  0  0  0
    2.1326    1.9939   -0.0040 H   0  0  0  0  0  0  0  0  0  0  0  0
   -2.1326    1.9939   -0.0036 H   0  0  0  0  0  0  0  0  0  0  0  0
   -0.0003    4.0085   -1.0402 H   0  0  0  0  0  0  0  0  0  0  0  0
   -0.8900    4.0153    0.5014 H   0  0  0  0  0  0  0  0  0  0  0  0
    0.8900    4.0153    0.5011 H   0  0  0  0  0  0  0  0  0  0  0  0
  4  6  1  0  0  0  0
  3  7  1  0  0  0  0
  1  3  2  0  0  0  0
  3  5  1  0  0  0  0
  1  2  1  0  0  0  0
  2 12  1  0  0  0  0
  2  4  2  0  0  0  0
  1 10  1  0  0  0  0
  6 11  1  0  0  0  0
  5  6  2  0  0  0  0
  7  8  1  0  0  0  0
 12 13  1  0  0  0  0
  7  9  2  0  0  0  0
 12 14  2  0  0  0  0
  4 15  1  0  0  0  0
  5 16  1  0  0  0  0
 11 17  1  0  0  0  0
 11 18  1  0  0  0  0
 11 19  1  0  0  0  0
M  END
