# Supplementary material for: Predicting pKa values from EEM atomic charges
Source: J Cheminform. 2013 Apr 10;5:18. doi: 10.1186/1758-2946-5-18 (PMC3663834; doi:10.1186/1758-2946-5-18)
Supplement: Supplementary file 2 — Additional file 2: Molecules. The SDF files with the structures of the molecules and also their dissociated forms. (ZIP 310 KB) [file 13321_2012_461_MOESM2_ESM.zip › molecules/phenols/dissociated/NSC_3504.mol]

NSC 3504
ROtclserve09080315363D 0   0.00000     0.00000  3478
 
 14 14  0  0  0  0  0  0  0  0999 V2000
   -3.1533   -0.1979    0.0105 O   0  0  0  0  0  0  0  0  0  0  0  0
   -0.7379    1.1886    0.0073 C   0  0  0  0  0  0  0  0  0  0  0  0
   -0.8251   -0.2074   -0.0043 C   0  0  0  0  0  0  0  0  0  0  0  0
    0.4976    1.8010    0.0051 C   0  0  0  0  0  0  0  0  0  0  0  0
    0.3433   -0.9743   -0.0181 C   0  0  0  0  0  0  0  0  0  0  0  0
    1.6524    1.0395   -0.0090 C   0  0  0  0  0  0  0  0  0  0  0  0
    1.5772   -0.3469   -0.0202 C   0  0  0  0  0  0  0  0  0  0  0  0
    2.7160   -1.0886   -0.0345 O   0  0  0  0  0  0  0  0  0  0  0  0
   -2.1414   -0.8658   -0.0015 C   0  0  0  0  0  0  0  0  0  0  0  0
   -1.6374    1.7863    0.0135 H   0  0  0  0  0  0  0  0  0  0  0  0
    0.5639    2.8789    0.0141 H   0  0  0  0  0  0  0  0  0  0  0  0
    0.2837   -2.0527   -0.0268 H   0  0  0  0  0  0  0  0  0  0  0  0
    2.6169    1.5256   -0.0110 H   0  0  0  0  0  0  0  0  0  0  0  0
   -2.2060   -1.9439   -0.0102 H   0  0  0  0  0  0  0  0  0  0  0  0
  3  5  2  0  0  0  0
  2  3  1  0  0  0  0
  2  4  2  0  0  0  0
  1  9  2  0  0  0  0
  3  9  1  0  0  0  0
  4  6  1  0  0  0  0
  7  8  1  0  0  0  0
  6  7  2  0  0  0  0
  5  7  1  0  0  0  0
  2 10  1  0  0  0  0
  4 11  1  0  0  0  0
  5 12  1  0  0  0  0
  6 13  1  0  0  0  0
  9 14  1  0  0  0  0
M  END
