# Supplementary material for: Predicting pKa values from EEM atomic charges
Source: J Cheminform. 2013 Apr 10;5:18. doi: 10.1186/1758-2946-5-18 (PMC3663834; doi:10.1186/1758-2946-5-18)
Supplement: Supplementary file 2 — Additional file 2: Molecules. The SDF files with the structures of the molecules and also their dissociated forms. (ZIP 310 KB) [file 13321_2012_461_MOESM2_ESM.zip › molecules/phenols/dissociated/NSC_36808.mol]

NSC 36808
ROtclserve09080322103D 0   0.00000     0.00000 32177
 
 12 12  0  0  0  0  0  0  0  0999 V2000
   -0.2174    1.2008   -0.0129 C   0  0  0  0  0  0  0  0  0  0  0  0
    1.1639    1.1981    0.0046 C   0  0  0  0  0  0  0  0  0  0  0  0
   -0.9122   -0.0000   -0.0216 C   0  0  0  0  0  0  0  0  0  0  0  0
   -0.2174   -1.2008   -0.0127 C   0  0  0  0  0  0  0  0  0  0  0  0
    1.8540    0.0000    0.0135 C   0  0  0  0  0  0  0  0  0  0  0  0
    1.1639   -1.1981    0.0049 C   0  0  0  0  0  0  0  0  0  0  0  0
   -2.2711   -0.0000   -0.0385 O   0  0  0  0  0  0  0  0  0  0  0  0
   -0.7560    2.1369   -0.0154 H   0  0  0  0  0  0  0  0  0  0  0  0
    1.7053    2.1326    0.0111 H   0  0  0  0  0  0  0  0  0  0  0  0
   -0.7560   -2.1369   -0.0191 H   0  0  0  0  0  0  0  0  0  0  0  0
    2.9340    0.0000    0.0273 H   0  0  0  0  0  0  0  0  0  0  0  0
    1.7053   -2.1326    0.0115 H   0  0  0  0  0  0  0  0  0  0  0  0
  3  7  1  0  0  0  0
  3  4  2  0  0  0  0
  2  5  1  0  0  0  0
  1  3  1  0  0  0  0
  1  2  2  0  0  0  0
  5  6  2  0  0  0  0
  4  6  1  0  0  0  0
  1  8  1  0  0  0  0
  2  9  1  0  0  0  0
  4 10  1  0  0  0  0
  5 11  1  0  0  0  0
  6 12  1  0  0  0  0
M  END
