# Supplementary material for: Predicting pKa values from EEM atomic charges
Source: J Cheminform. 2013 Apr 10;5:18. doi: 10.1186/1758-2946-5-18 (PMC3663834; doi:10.1186/1758-2946-5-18)
Supplement: Supplementary file 2 — Additional file 2: Molecules. The SDF files with the structures of the molecules and also their dissociated forms. (ZIP 310 KB) [file 13321_2012_461_MOESM2_ESM.zip › molecules/phenols/dissociated/NSC_36947.mol]

NSC 36947
ROtclserve09080322123D 0   0.00000     0.00000 32316
 
 18 18  0  0  0  0  0  0  0  0999 V2000
    0.8843   -1.1981   -0.0015 C   0  0  0  0  0  0  0  0  0  0  0  0
   -0.4972   -1.2008   -0.0054 C   0  0  0  0  0  0  0  0  0  0  0  0
    1.5744    0.0000   -0.0002 C   0  0  0  0  0  0  0  0  0  0  0  0
    0.8842    1.1981   -0.0024 C   0  0  0  0  0  0  0  0  0  0  0  0
   -1.1920   -0.0000   -0.0080 C   0  0  0  0  0  0  0  0  0  0  0  0
   -0.4972    1.2008   -0.0058 C   0  0  0  0  0  0  0  0  0  0  0  0
   -1.2354   -2.4838   -0.0072 N   0  3  0  0  0  0  0  0  0  0  0  0
   -0.6248   -3.5377   -0.0053 O   0  5  0  0  0  0  0  0  0  0  0  0
   -2.4534   -2.4856   -0.0106 O   0  0  0  0  0  0  0  0  0  0  0  0
   -2.5510   -0.0000   -0.0114 O   0  0  0  0  0  0  0  0  0  0  0  0
   -1.2355    2.4837   -0.0071 N   0  3  0  0  0  0  0  0  0  0  0  0
   -2.4535    2.4855   -0.0101 O   0  0  0  0  0  0  0  0  0  0  0  0
   -0.6249    3.5377   -0.0052 O   0  5  0  0  0  0  0  0  0  0  0  0
    3.0546    0.0000    0.0040 N   0  3  0  0  0  0  0  0  0  0  0  0
    3.6636    1.0549    0.0055 O   0  5  0  0  0  0  0  0  0  0  0  0
    3.6636   -1.0548    0.0058 O   0  0  0  0  0  0  0  0  0  0  0  0
    1.4256   -2.1326    0.0050 H   0  0  0  0  0  0  0  0  0  0  0  0
    1.4256    2.1326   -0.0006 H   0  0  0  0  0  0  0  0  0  0  0  0
  4  6  1  0  0  0  0
  1  2  2  0  0  0  0
  3 14  1  0  0  0  0
  3  4  2  0  0  0  0
  2  7  1  0  0  0  0
  1  3  1  0  0  0  0
  2  5  1  0  0  0  0
 14 15  1  0  0  0  0
  5 10  1  0  0  0  0
  5  6  2  0  0  0  0
  6 11  1  0  0  0  0
 11 13  1  0  0  0  0
 11 12  2  0  0  0  0
  7  8  1  0  0  0  0
  7  9  2  0  0  0  0
 14 16  2  0  0  0  0
  1 17  1  0  0  0  0
  4 18  1  0  0  0  0
M  END
