# Supplementary material for: Predicting pKa values from EEM atomic charges
Source: J Cheminform. 2013 Apr 10;5:18. doi: 10.1186/1758-2946-5-18 (PMC3663834; doi:10.1186/1758-2946-5-18)
Supplement: Supplementary file 2 — Additional file 2: Molecules. The SDF files with the structures of the molecules and also their dissociated forms. (ZIP 310 KB) [file 13321_2012_461_MOESM2_ESM.zip › molecules/phenols/dissociated/NSC_3696.mol]

NSC 3696
ROtclserve09080315383D 0   0.00000     0.00000  3666
 
 15 15  0  0  0  0  0  0  0  0999 V2000
   -0.6675    1.2008    0.0143 C   0  0  0  0  0  0  0  0  0  0  0  0
   -1.3623   -0.0000    0.0199 C   0  0  0  0  0  0  0  0  0  0  0  0
    0.7138    1.1981    0.0028 C   0  0  0  0  0  0  0  0  0  0  0  0
   -0.6675   -1.2008    0.0140 C   0  0  0  0  0  0  0  0  0  0  0  0
    1.4040    0.0000   -0.0031 C   0  0  0  0  0  0  0  0  0  0  0  0
    0.7139   -1.1981    0.0025 C   0  0  0  0  0  0  0  0  0  0  0  0
    2.9109    0.0000   -0.0156 C   0  0  0  0  0  0  0  0  0  0  0  0
   -2.7213   -0.0000    0.0317 O   0  0  0  0  0  0  0  0  0  0  0  0
   -1.2062    2.1369    0.0144 H   0  0  0  0  0  0  0  0  0  0  0  0
    1.2552    2.1326   -0.0019 H   0  0  0  0  0  0  0  0  0  0  0  0
   -1.2061   -2.1369    0.0187 H   0  0  0  0  0  0  0  0  0  0  0  0
    1.2552   -2.1326   -0.0018 H   0  0  0  0  0  0  0  0  0  0  0  0
    3.2828   -0.0001    1.0090 H   0  0  0  0  0  0  0  0  0  0  0  0
    3.2700   -0.8899   -0.5326 H   0  0  0  0  0  0  0  0  0  0  0  0
    3.2700    0.8901   -0.5324 H   0  0  0  0  0  0  0  0  0  0  0  0
  1  2  2  0  0  0  0
  1  3  1  0  0  0  0
  2  4  1  0  0  0  0
  2  8  1  0  0  0  0
  3  5  2  0  0  0  0
  4  6  2  0  0  0  0
  5  6  1  0  0  0  0
  5  7  1  0  0  0  0
  1  9  1  0  0  0  0
  3 10  1  0  0  0  0
  4 11  1  0  0  0  0
  6 12  1  0  0  0  0
  7 13  1  0  0  0  0
  7 14  1  0  0  0  0
  7 15  1  0  0  0  0
M  END
