# Supplementary material for: Predicting pKa values from EEM atomic charges
Source: J Cheminform. 2013 Apr 10;5:18. doi: 10.1186/1758-2946-5-18 (PMC3663834; doi:10.1186/1758-2946-5-18)
Supplement: Supplementary file 2 — Additional file 2: Molecules. The SDF files with the structures of the molecules and also their dissociated forms. (ZIP 310 KB) [file 13321_2012_461_MOESM2_ESM.zip › molecules/phenols/dissociated/NSC_3698.mol]

NSC 3698
ROtclserve09080315383D 0   0.00000     0.00000  3668
 
 17 17  0  0  0  0  0  0  0  0999 V2000
   -1.4379    1.1942    0.0146 C   0  0  0  0  0  0  0  0  0  0  0  0
   -2.0972   -0.0304    0.0185 C   0  0  0  0  0  0  0  0  0  0  0  0
   -0.0674    1.2376    0.0070 C   0  0  0  0  0  0  0  0  0  0  0  0
   -1.3711   -1.2166    0.0153 C   0  0  0  0  0  0  0  0  0  0  0  0
    0.6685    0.0462    0.0033 C   0  0  0  0  0  0  0  0  0  0  0  0
   -0.0003   -1.1842    0.0078 C   0  0  0  0  0  0  0  0  0  0  0  0
    2.1365    0.0868   -0.0052 C   0  0  0  0  0  0  0  0  0  0  0  0
    2.7136    1.1536   -0.0091 O   0  0  0  0  0  0  0  0  0  0  0  0
    2.9258   -1.1969   -0.0092 C   0  0  0  0  0  0  0  0  0  0  0  0
   -3.4533   -0.0680    0.0259 O   0  0  0  0  0  0  0  0  0  0  0  0
   -2.0063    2.1125    0.0130 H   0  0  0  0  0  0  0  0  0  0  0  0
    0.4436    2.1891    0.0036 H   0  0  0  0  0  0  0  0  0  0  0  0
   -1.8879   -2.1649    0.0191 H   0  0  0  0  0  0  0  0  0  0  0  0
    0.5626   -2.1059    0.0056 H   0  0  0  0  0  0  0  0  0  0  0  0
    3.1101   -1.5069   -1.0378 H   0  0  0  0  0  0  0  0  0  0  0  0
    3.8772   -1.0400    0.4990 H   0  0  0  0  0  0  0  0  0  0  0  0
    2.3610   -1.9723    0.5083 H   0  0  0  0  0  0  0  0  0  0  0  0
  1  2  2  0  0  0  0
  1  3  1  0  0  0  0
  2  4  1  0  0  0  0
  2 10  1  0  0  0  0
  3  5  2  0  0  0  0
  4  6  2  0  0  0  0
  5  6  1  0  0  0  0
  5  7  1  0  0  0  0
  7  8  2  0  0  0  0
  7  9  1  0  0  0  0
  1 11  1  0  0  0  0
  3 12  1  0  0  0  0
  4 13  1  0  0  0  0
  6 14  1  0  0  0  0
  9 15  1  0  0  0  0
  9 16  1  0  0  0  0
  9 17  1  0  0  0  0
M  END
