# Supplementary material for: Predicting pKa values from EEM atomic charges
Source: J Cheminform. 2013 Apr 10;5:18. doi: 10.1186/1758-2946-5-18 (PMC3663834; doi:10.1186/1758-2946-5-18)
Supplement: Supplementary file 2 — Additional file 2: Molecules. The SDF files with the structures of the molecules and also their dissociated forms. (ZIP 310 KB) [file 13321_2012_461_MOESM2_ESM.zip › molecules/phenols/dissociated/NSC_3814.mol]

NSC 3814
ROtclserve09080315393D 0   0.00000     0.00000  3784
 
 16 16  0  0  0  0  0  0  0  0999 V2000
    1.8970   -0.5262    0.0149 C   0  0  0  0  0  0  0  0  0  0  0  0
    0.5722   -0.9387    0.0194 C   0  0  0  0  0  0  0  0  0  0  0  0
    2.1995    0.8214   -0.0015 C   0  0  0  0  0  0  0  0  0  0  0  0
   -0.4453    0.0040    0.0074 C   0  0  0  0  0  0  0  0  0  0  0  0
    1.1833    1.7592   -0.0130 C   0  0  0  0  0  0  0  0  0  0  0  0
   -0.1374    1.3509   -0.0090 C   0  0  0  0  0  0  0  0  0  0  0  0
    0.2721   -2.2640    0.0350 O   0  0  0  0  0  0  0  0  0  0  0  0
   -1.8852   -0.4405    0.0117 C   0  0  0  0  0  0  0  0  0  0  0  0
   -2.7377    0.7063   -0.0026 O   0  0  0  0  0  0  0  0  0  0  0  0
    2.6910   -1.2582    0.0287 H   0  0  0  0  0  0  0  0  0  0  0  0
    3.2305    1.1430   -0.0050 H   0  0  0  0  0  0  0  0  0  0  0  0
    1.4219    2.8125   -0.0254 H   0  0  0  0  0  0  0  0  0  0  0  0
   -0.9293    2.0852   -0.0187 H   0  0  0  0  0  0  0  0  0  0  0  0
   -2.0802   -1.0492   -0.8712 H   0  0  0  0  0  0  0  0  0  0  0  0
   -2.0814   -1.0279    0.9086 H   0  0  0  0  0  0  0  0  0  0  0  0
   -3.6474    0.3783    0.0007 H   0  0  0  0  0  0  0  0  0  0  0  0
  3  5  1  0  0  0  0
  2  7  1  0  0  0  0
  2  4  2  0  0  0  0
  1  2  1  0  0  0  0
  1  3  2  0  0  0  0
  4  8  1  0  0  0  0
  4  6  1  0  0  0  0
  5  6  2  0  0  0  0
  8  9  1  0  0  0  0
  1 10  1  0  0  0  0
  3 11  1  0  0  0  0
  5 12  1  0  0  0  0
  6 13  1  0  0  0  0
  8 14  1  0  0  0  0
  8 15  1  0  0  0  0
  9 16  1  0  0  0  0
M  END
