# Supplementary material for: Predicting pKa values from EEM atomic charges
Source: J Cheminform. 2013 Apr 10;5:18. doi: 10.1186/1758-2946-5-18 (PMC3663834; doi:10.1186/1758-2946-5-18)
Supplement: Supplementary file 2 — Additional file 2: Molecules. The SDF files with the structures of the molecules and also their dissociated forms. (ZIP 310 KB) [file 13321_2012_461_MOESM2_ESM.zip › molecules/phenols/dissociated/NSC_3815.mol]

NSC 3815
ROtclserve09080315393D 0   0.00000     0.00000  3785
 
 16 16  0  0  0  0  0  0  0  0999 V2000
    0.2480   -1.3292    0.0087 C   0  0  0  0  0  0  0  0  0  0  0  0
    0.5073    0.0314   -0.0077 C   0  0  0  0  0  0  0  0  0  0  0  0
   -1.0578   -1.7842    0.0134 C   0  0  0  0  0  0  0  0  0  0  0  0
   -0.5489    0.9380   -0.0193 C   0  0  0  0  0  0  0  0  0  0  0  0
   -2.1065   -0.8841    0.0014 C   0  0  0  0  0  0  0  0  0  0  0  0
   -1.8546    0.4755   -0.0145 C   0  0  0  0  0  0  0  0  0  0  0  0
    1.7910    0.4806   -0.0119 O   0  0  0  0  0  0  0  0  0  0  0  0
   -0.2994    2.2748   -0.0354 O   0  0  0  0  0  0  0  0  0  0  0  0
    2.6326   -0.6742    0.0030 C   0  0  0  0  0  0  0  0  0  0  0  0
    1.0657   -2.0347    0.0132 H   0  0  0  0  0  0  0  0  0  0  0  0
   -1.2586   -2.8453    0.0262 H   0  0  0  0  0  0  0  0  0  0  0  0
   -3.1250   -1.2434    0.0045 H   0  0  0  0  0  0  0  0  0  0  0  0
   -2.6759    1.1768   -0.0231 H   0  0  0  0  0  0  0  0  0  0  0  0
    3.6771   -0.3626    0.0002 H   0  0  0  0  0  0  0  0  0  0  0  0
    2.4305   -1.2596    0.9000 H   0  0  0  0  0  0  0  0  0  0  0  0
    2.4322   -1.2813   -0.8798 H   0  0  0  0  0  0  0  0  0  0  0  0
  2  7  1  0  0  0  0
  1  3  1  0  0  0  0
  1  2  2  0  0  0  0
  4  6  2  0  0  0  0
  3  5  2  0  0  0  0
  2  4  1  0  0  0  0
  4  8  1  0  0  0  0
  7  9  1  0  0  0  0
  5  6  1  0  0  0  0
  1 10  1  0  0  0  0
  3 11  1  0  0  0  0
  5 12  1  0  0  0  0
  6 13  1  0  0  0  0
  9 14  1  0  0  0  0
  9 15  1  0  0  0  0
  9 16  1  0  0  0  0
M  END
