# Supplementary material for: Predicting pKa values from EEM atomic charges
Source: J Cheminform. 2013 Apr 10;5:18. doi: 10.1186/1758-2946-5-18 (PMC3663834; doi:10.1186/1758-2946-5-18)
Supplement: Supplementary file 2 — Additional file 2: Molecules. The SDF files with the structures of the molecules and also their dissociated forms. (ZIP 310 KB) [file 13321_2012_461_MOESM2_ESM.zip › molecules/phenols/dissociated/NSC_3829.mol]

NSC 3829
ROtclserve09080315393D 0   0.00000     0.00000  3799
 
 18 18  0  0  0  0  0  0  0  0999 V2000
    0.6571   -1.0756    0.0028 C   0  0  0  0  0  0  0  0  0  0  0  0
    1.6000   -0.0645    0.0034 C   0  0  0  0  0  0  0  0  0  0  0  0
   -0.6894   -0.7661   -0.0080 C   0  0  0  0  0  0  0  0  0  0  0  0
    1.1983    1.2587   -0.0067 C   0  0  0  0  0  0  0  0  0  0  0  0
   -1.0949    0.5604   -0.0182 C   0  0  0  0  0  0  0  0  0  0  0  0
   -0.1466    1.5733   -0.0176 C   0  0  0  0  0  0  0  0  0  0  0  0
   -1.7166   -1.8688   -0.0091 C   0  0  0  0  0  0  0  0  0  0  0  0
   -2.4187    0.8674   -0.0283 O   0  0  0  0  0  0  0  0  0  0  0  0
    3.0680   -0.4049    0.0157 C   0  0  0  0  0  0  0  0  0  0  0  0
    0.9734   -2.1082    0.0062 H   0  0  0  0  0  0  0  0  0  0  0  0
    1.9368    2.0467   -0.0059 H   0  0  0  0  0  0  0  0  0  0  0  0
   -0.4598    2.6069   -0.0255 H   0  0  0  0  0  0  0  0  0  0  0  0
   -1.9712   -2.1292    1.0182 H   0  0  0  0  0  0  0  0  0  0  0  0
   -2.6119   -1.5307   -0.5308 H   0  0  0  0  0  0  0  0  0  0  0  0
   -1.3096   -2.7439   -0.5156 H   0  0  0  0  0  0  0  0  0  0  0  0
    3.4291   -0.4931   -1.0089 H   0  0  0  0  0  0  0  0  0  0  0  0
    3.6194    0.3830    0.5288 H   0  0  0  0  0  0  0  0  0  0  0  0
    3.2172   -1.3509    0.5362 H   0  0  0  0  0  0  0  0  0  0  0  0
  1  3  1  0  0  0  0
  1  2  2  0  0  0  0
  3  5  2  0  0  0  0
  2  9  1  0  0  0  0
  2  4  1  0  0  0  0
  3  7  1  0  0  0  0
  5  8  1  0  0  0  0
  5  6  1  0  0  0  0
  4  6  2  0  0  0  0
  1 10  1  0  0  0  0
  4 11  1  0  0  0  0
  6 12  1  0  0  0  0
  7 13  1  0  0  0  0
  7 14  1  0  0  0  0
  7 15  1  0  0  0  0
  9 16  1  0  0  0  0
  9 17  1  0  0  0  0
  9 18  1  0  0  0  0
M  END
