# Supplementary material for: Predicting pKa values from EEM atomic charges
Source: J Cheminform. 2013 Apr 10;5:18. doi: 10.1186/1758-2946-5-18 (PMC3663834; doi:10.1186/1758-2946-5-18)
Supplement: Supplementary file 2 — Additional file 2: Molecules. The SDF files with the structures of the molecules and also their dissociated forms. (ZIP 310 KB) [file 13321_2012_461_MOESM2_ESM.zip › molecules/phenols/dissociated/NSC_38776.mol]

NSC 38776
ROtclserve09080322323D 0   0.00000     0.00000 33823
 
 21 21  0  0  0  0  0  0  0  0999 V2000
   -0.0222   -1.3766   -0.0159 C   0  0  0  0  0  0  0  0  0  0  0  0
    1.1819   -0.6880   -0.0179 C   0  0  0  0  0  0  0  0  0  0  0  0
   -1.2152   -0.6798   -0.0047 C   0  0  0  0  0  0  0  0  0  0  0  0
    1.1849    0.6995   -0.0087 C   0  0  0  0  0  0  0  0  0  0  0  0
   -1.2095    0.7026    0.0041 C   0  0  0  0  0  0  0  0  0  0  0  0
   -0.0104    1.3915    0.0025 C   0  0  0  0  0  0  0  0  0  0  0  0
   -2.5237   -1.4273   -0.0025 C   0  0  0  0  0  0  0  0  0  0  0  0
   -2.5122    1.4602    0.0158 C   0  0  0  0  0  0  0  0  0  0  0  0
    2.4913    1.4508   -0.0098 C   0  0  0  0  0  0  0  0  0  0  0  0
    2.3567   -1.3711   -0.0285 O   0  0  0  0  0  0  0  0  0  0  0  0
   -0.0272   -2.4565   -0.0276 H   0  0  0  0  0  0  0  0  0  0  0  0
   -0.0086    2.4715    0.0101 H   0  0  0  0  0  0  0  0  0  0  0  0
   -2.8447   -1.6010   -1.0296 H   0  0  0  0  0  0  0  0  0  0  0  0
   -2.3950   -2.3835    0.5046 H   0  0  0  0  0  0  0  0  0  0  0  0
   -3.2779   -0.8380    0.5191 H   0  0  0  0  0  0  0  0  0  0  0  0
   -2.8208    1.6363    1.0462 H   0  0  0  0  0  0  0  0  0  0  0  0
   -2.3816    2.4154   -0.4927 H   0  0  0  0  0  0  0  0  0  0  0  0
   -3.2764    0.8767   -0.4977 H   0  0  0  0  0  0  0  0  0  0  0  0
    2.8115    1.6244    1.0175 H   0  0  0  0  0  0  0  0  0  0  0  0
    3.2473    0.8643   -0.5319 H   0  0  0  0  0  0  0  0  0  0  0  0
    2.3599    2.4072   -0.5160 H   0  0  0  0  0  0  0  0  0  0  0  0
  3  7  1  0  0  0  0
  2 10  1  0  0  0  0
  3  5  2  0  0  0  0
  4  6  2  0  0  0  0
  2  4  1  0  0  0  0
  1  3  1  0  0  0  0
  1  2  2  0  0  0  0
  5  6  1  0  0  0  0
  4  9  1  0  0  0  0
  5  8  1  0  0  0  0
  1 11  1  0  0  0  0
  6 12  1  0  0  0  0
  7 13  1  0  0  0  0
  7 14  1  0  0  0  0
  7 15  1  0  0  0  0
  8 16  1  0  0  0  0
  8 17  1  0  0  0  0
  8 18  1  0  0  0  0
  9 19  1  0  0  0  0
  9 20  1  0  0  0  0
  9 21  1  0  0  0  0
M  END
