# Supplementary material for: Predicting pKa values from EEM atomic charges
Source: J Cheminform. 2013 Apr 10;5:18. doi: 10.1186/1758-2946-5-18 (PMC3663834; doi:10.1186/1758-2946-5-18)
Supplement: Supplementary file 2 — Additional file 2: Molecules. The SDF files with the structures of the molecules and also their dissociated forms. (ZIP 310 KB) [file 13321_2012_461_MOESM2_ESM.zip › molecules/phenols/dissociated/NSC_3991.mol]

NSC 3991
ROtclserve09080315413D 0   0.00000     0.00000  3957
 
 19 19  0  0  0  0  0  0  0  0999 V2000
   -0.6912   -1.4676    0.1387 C   0  0  0  0  0  0  0  0  0  0  0  0
    0.2276   -0.4753   -0.1761 C   0  0  0  0  0  0  0  0  0  0  0  0
   -2.0351   -1.1618    0.2241 C   0  0  0  0  0  0  0  0  0  0  0  0
   -0.2057    0.8238   -0.4050 C   0  0  0  0  0  0  0  0  0  0  0  0
   -2.4674    0.1363   -0.0051 C   0  0  0  0  0  0  0  0  0  0  0  0
   -1.5499    1.1282   -0.3193 C   0  0  0  0  0  0  0  0  0  0  0  0
   -3.7909    0.4364    0.0782 O   0  0  0  0  0  0  0  0  0  0  0  0
    1.5913   -0.7847   -0.2624 N   0  0  0  0  0  0  0  0  0  0  0  0
    2.5138    0.1288    0.0995 C   0  0  0  0  0  0  0  0  0  0  0  0
    2.1649    1.1805    0.5929 O   0  0  0  0  0  0  0  0  0  0  0  0
    3.9789   -0.1564   -0.1087 C   0  0  0  0  0  0  0  0  0  0  0  0
   -0.3553   -2.4792    0.3125 H   0  0  0  0  0  0  0  0  0  0  0  0
   -2.7498   -1.9336    0.4690 H   0  0  0  0  0  0  0  0  0  0  0  0
    0.5084    1.5962   -0.6496 H   0  0  0  0  0  0  0  0  0  0  0  0
   -1.8871    2.1387   -0.4973 H   0  0  0  0  0  0  0  0  0  0  0  0
    1.8716   -1.6564   -0.5827 H   0  0  0  0  0  0  0  0  0  0  0  0
    4.2813    0.1969   -1.0945 H   0  0  0  0  0  0  0  0  0  0  0  0
    4.5614    0.3575    0.6559 H   0  0  0  0  0  0  0  0  0  0  0  0
    4.1536   -1.2300   -0.0381 H   0  0  0  0  0  0  0  0  0  0  0  0
  3  5  1  0  0  0  0
  1  3  2  0  0  0  0
  2  8  1  0  0  0  0
  2  4  2  0  0  0  0
  1  2  1  0  0  0  0
  5  7  1  0  0  0  0
  5  6  2  0  0  0  0
  4  6  1  0  0  0  0
  8  9  1  0  0  0  0
  9 11  1  0  0  0  0
  9 10  2  0  0  0  0
  1 12  1  0  0  0  0
  3 13  1  0  0  0  0
  4 14  1  0  0  0  0
  6 15  1  0  0  0  0
  8 16  1  0  0  0  0
 11 17  1  0  0  0  0
 11 18  1  0  0  0  0
 11 19  1  0  0  0  0
M  END
