# Supplementary material for: Predicting pKa values from EEM atomic charges
Source: J Cheminform. 2013 Apr 10;5:18. doi: 10.1186/1758-2946-5-18 (PMC3663834; doi:10.1186/1758-2946-5-18)
Supplement: Supplementary file 2 — Additional file 2: Molecules. The SDF files with the structures of the molecules and also their dissociated forms. (ZIP 310 KB) [file 13321_2012_461_MOESM2_ESM.zip › molecules/phenols/dissociated/NSC_41205.mol]

NSC 41205
ROtclserve09080323023D 0   0.00000     0.00000 35871
 
 17 17  0  0  0  0  0  0  0  0999 V2000
   -0.2315    1.2150    0.0835 C   0  0  0  0  0  0  0  0  0  0  0  0
    1.0364    1.7667    0.1039 C   0  0  0  0  0  0  0  0  0  0  0  0
   -0.3903   -0.1550   -0.0109 C   0  0  0  0  0  0  0  0  0  0  0  0
    0.7180   -0.9763   -0.0898 C   0  0  0  0  0  0  0  0  0  0  0  0
    2.1475    0.9501    0.0248 C   0  0  0  0  0  0  0  0  0  0  0  0
    1.9908   -0.4249   -0.0748 C   0  0  0  0  0  0  0  0  0  0  0  0
   -1.4421    2.1083    0.1704 C   0  0  0  0  0  0  0  0  0  0  0  0
    3.0825   -1.2306   -0.1527 O   0  0  0  0  0  0  0  0  0  0  0  0
   -1.7486   -0.7426   -0.0268 N   0  3  0  0  0  0  0  0  0  0  0  0
   -1.9608   -1.8014    0.5366 O   0  5  0  0  0  0  0  0  0  0  0  0
   -2.6542   -0.1674   -0.6034 O   0  0  0  0  0  0  0  0  0  0  0  0
    1.1579    2.8371    0.1815 H   0  0  0  0  0  0  0  0  0  0  0  0
    0.5935   -2.0466   -0.1628 H   0  0  0  0  0  0  0  0  0  0  0  0
    3.1375    1.3815    0.0405 H   0  0  0  0  0  0  0  0  0  0  0  0
   -1.8117    2.3181   -0.8333 H   0  0  0  0  0  0  0  0  0  0  0  0
   -2.2208    1.6098    0.7475 H   0  0  0  0  0  0  0  0  0  0  0  0
   -1.1693    3.0433    0.6599 H   0  0  0  0  0  0  0  0  0  0  0  0
  1  7  1  0  0  0  0
  2  5  2  0  0  0  0
  3  9  1  0  0  0  0
  3  4  1  0  0  0  0
  5  6  1  0  0  0  0
  4  6  2  0  0  0  0
  6  8  1  0  0  0  0
  9 10  1  0  0  0  0
  9 11  2  0  0  0  0
  1  2  1  0  0  0  0
  1  3  2  0  0  0  0
  2 12  1  0  0  0  0
  4 13  1  0  0  0  0
  5 14  1  0  0  0  0
  7 15  1  0  0  0  0
  7 16  1  0  0  0  0
  7 17  1  0  0  0  0
M  END
