# Supplementary material for: Predicting pKa values from EEM atomic charges
Source: J Cheminform. 2013 Apr 10;5:18. doi: 10.1186/1758-2946-5-18 (PMC3663834; doi:10.1186/1758-2946-5-18)
Supplement: Supplementary file 2 — Additional file 2: Molecules. The SDF files with the structures of the molecules and also their dissociated forms. (ZIP 310 KB) [file 13321_2012_461_MOESM2_ESM.zip › molecules/phenols/dissociated/NSC_4875.mol]

NSC 4875
ROtclserve09080315523D 0   0.00000     0.00000  4823
 
 19 19  0  0  0  0  0  0  0  0999 V2000
    0.2637   -1.1791    0.0052 C   0  0  0  0  0  0  0  0  0  0  0  0
    0.3612    0.2054   -0.0071 C   0  0  0  0  0  0  0  0  0  0  0  0
   -0.9777   -1.7854    0.0051 C   0  0  0  0  0  0  0  0  0  0  0  0
   -0.7884    0.9798   -0.0194 C   0  0  0  0  0  0  0  0  0  0  0  0
   -2.1252   -1.0154   -0.0076 C   0  0  0  0  0  0  0  0  0  0  0  0
   -2.0331    0.3690   -0.0195 C   0  0  0  0  0  0  0  0  0  0  0  0
   -3.1619    1.1256   -0.0315 O   0  0  0  0  0  0  0  0  0  0  0  0
    1.5826    0.8012   -0.0066 O   0  0  0  0  0  0  0  0  0  0  0  0
    2.5535   -0.2472    0.0073 C   0  0  0  0  0  0  0  0  0  0  0  0
    3.9584    0.3587    0.0086 C   0  0  0  0  0  0  0  0  0  0  0  0
    1.1591   -1.7830    0.0103 H   0  0  0  0  0  0  0  0  0  0  0  0
   -1.0514   -2.8628    0.0146 H   0  0  0  0  0  0  0  0  0  0  0  0
   -0.7146    2.0573   -0.0286 H   0  0  0  0  0  0  0  0  0  0  0  0
   -3.0945   -1.4917   -0.0084 H   0  0  0  0  0  0  0  0  0  0  0  0
    2.4192   -0.8550    0.9021 H   0  0  0  0  0  0  0  0  0  0  0  0
    2.4276   -0.8708   -0.8778 H   0  0  0  0  0  0  0  0  0  0  0  0
    4.6990   -0.4409    0.0192 H   0  0  0  0  0  0  0  0  0  0  0  0
    4.0928    0.9665   -0.8861 H   0  0  0  0  0  0  0  0  0  0  0  0
    4.0843    0.9823    0.8937 H   0  0  0  0  0  0  0  0  0  0  0  0
  9 10  1  0  0  0  0
  8  9  1  0  0  0  0
  6  7  1  0  0  0  0
  3  5  1  0  0  0  0
  1  3  2  0  0  0  0
  2  8  1  0  0  0  0
  2  4  2  0  0  0  0
  1  2  1  0  0  0  0
  5  6  2  0  0  0  0
  4  6  1  0  0  0  0
  1 11  1  0  0  0  0
  3 12  1  0  0  0  0
  4 13  1  0  0  0  0
  5 14  1  0  0  0  0
  9 15  1  0  0  0  0
  9 16  1  0  0  0  0
 10 17  1  0  0  0  0
 10 18  1  0  0  0  0
 10 19  1  0  0  0  0
M  END
