# Supplementary material for: Predicting pKa values from EEM atomic charges
Source: J Cheminform. 2013 Apr 10;5:18. doi: 10.1186/1758-2946-5-18 (PMC3663834; doi:10.1186/1758-2946-5-18)
Supplement: Supplementary file 2 — Additional file 2: Molecules. The SDF files with the structures of the molecules and also their dissociated forms. (ZIP 310 KB) [file 13321_2012_461_MOESM2_ESM.zip › molecules/phenols/dissociated/NSC_4960.mol]

NSC 4960
ROtclserve09080315543D 0   0.00000     0.00000  4907
 
 16 16  0  0  0  0  0  0  0  0999 V2000
   -0.0958    1.4112    0.0021 C   0  0  0  0  0  0  0  0  0  0  0  0
   -0.9803    0.3428   -0.0003 C   0  0  0  0  0  0  0  0  0  0  0  0
    1.2660    1.1804    0.0118 C   0  0  0  0  0  0  0  0  0  0  0  0
   -0.4973   -0.9573    0.0075 C   0  0  0  0  0  0  0  0  0  0  0  0
    1.7490   -0.1198    0.0191 C   0  0  0  0  0  0  0  0  0  0  0  0
    0.8645   -1.1882    0.0176 C   0  0  0  0  0  0  0  0  0  0  0  0
    3.0896   -0.3470    0.0295 O   0  0  0  0  0  0  0  0  0  0  0  0
   -2.3210    0.5701   -0.0098 O   0  0  0  0  0  0  0  0  0  0  0  0
   -2.9568   -0.7097   -0.0099 C   0  0  0  0  0  0  0  0  0  0  0  0
   -0.4719    2.4236   -0.0081 H   0  0  0  0  0  0  0  0  0  0  0  0
    1.9547    2.0123    0.0134 H   0  0  0  0  0  0  0  0  0  0  0  0
   -1.1861   -1.7892    0.0067 H   0  0  0  0  0  0  0  0  0  0  0  0
    1.2406   -2.2005    0.0243 H   0  0  0  0  0  0  0  0  0  0  0  0
   -4.0388   -0.5778   -0.0174 H   0  0  0  0  0  0  0  0  0  0  0  0
   -2.6525   -1.2665   -0.8961 H   0  0  0  0  0  0  0  0  0  0  0  0
   -2.6642   -1.2609    0.8838 H   0  0  0  0  0  0  0  0  0  0  0  0
  8  9  1  0  0  0  0
  5  6  2  0  0  0  0
  1  2  1  0  0  0  0
  5  7  1  0  0  0  0
  1  3  2  0  0  0  0
  4  6  1  0  0  0  0
  2  8  1  0  0  0  0
  2  4  2  0  0  0  0
  3  5  1  0  0  0  0
  1 10  1  0  0  0  0
  3 11  1  0  0  0  0
  4 12  1  0  0  0  0
  6 13  1  0  0  0  0
  9 14  1  0  0  0  0
  9 15  1  0  0  0  0
  9 16  1  0  0  0  0
M  END
