# Supplementary material for: Predicting pKa values from EEM atomic charges
Source: J Cheminform. 2013 Apr 10;5:18. doi: 10.1186/1758-2946-5-18 (PMC3663834; doi:10.1186/1758-2946-5-18)
Supplement: Supplementary file 2 — Additional file 2: Molecules. The SDF files with the structures of the molecules and also their dissociated forms. (ZIP 310 KB) [file 13321_2012_461_MOESM2_ESM.zip › molecules/phenols/dissociated/NSC_4965.mol]

NSC 4965
ROtclserve09080315543D 0   0.00000     0.00000  4912
 
 27 27  0  0  0  0  0  0  0  0999 V2000
    0.4940    1.1298    0.0110 C   0  0  0  0  0  0  0  0  0  0  0  0
   -0.0732   -0.1312    0.0047 C   0  0  0  0  0  0  0  0  0  0  0  0
    1.8682    1.2703    0.0179 C   0  0  0  0  0  0  0  0  0  0  0  0
    0.7330   -1.2544    0.0053 C   0  0  0  0  0  0  0  0  0  0  0  0
    2.6794    0.1448    0.0185 C   0  0  0  0  0  0  0  0  0  0  0  0
    2.1078   -1.1193    0.0126 C   0  0  0  0  0  0  0  0  0  0  0  0
    4.0316    0.2804    0.0253 O   0  0  0  0  0  0  0  0  0  0  0  0
   -1.5727   -0.2815   -0.0024 C   0  0  0  0  0  0  0  0  0  0  0  0
   -2.2240    1.1029   -0.0016 C   0  0  0  0  0  0  0  0  0  0  0  0
   -3.7464    0.9503   -0.0088 C   0  0  0  0  0  0  0  0  0  0  0  0
   -2.0027   -1.0467   -1.2556 C   0  0  0  0  0  0  0  0  0  0  0  0
   -2.0137   -1.0533    1.2429 C   0  0  0  0  0  0  0  0  0  0  0  0
   -0.1379    2.0057    0.0060 H   0  0  0  0  0  0  0  0  0  0  0  0
    2.3108    2.2554    0.0224 H   0  0  0  0  0  0  0  0  0  0  0  0
    0.2876   -2.2383    0.0003 H   0  0  0  0  0  0  0  0  0  0  0  0
    2.7371   -1.9970    0.0134 H   0  0  0  0  0  0  0  0  0  0  0  0
   -1.9177    1.6481    0.8912 H   0  0  0  0  0  0  0  0  0  0  0  0
   -1.9098    1.6528   -0.8888 H   0  0  0  0  0  0  0  0  0  0  0  0
   -4.2104    1.9366   -0.0082 H   0  0  0  0  0  0  0  0  0  0  0  0
   -4.0527    0.4052   -0.9015 H   0  0  0  0  0  0  0  0  0  0  0  0
   -4.0606    0.4005    0.8784 H   0  0  0  0  0  0  0  0  0  0  0  0
   -1.5386   -2.0330   -1.2561 H   0  0  0  0  0  0  0  0  0  0  0  0
   -3.0872   -1.1554   -1.2607 H   0  0  0  0  0  0  0  0  0  0  0  0
   -1.6885   -0.4968   -2.1427 H   0  0  0  0  0  0  0  0  0  0  0  0
   -1.7074   -0.5082    2.1357 H   0  0  0  0  0  0  0  0  0  0  0  0
   -3.0983   -1.1620    1.2378 H   0  0  0  0  0  0  0  0  0  0  0  0
   -1.5497   -2.0396    1.2423 H   0  0  0  0  0  0  0  0  0  0  0  0
  2  8  1  0  0  0  0
  2  4  2  0  0  0  0
  1  2  1  0  0  0  0
  1  3  2  0  0  0  0
  9 10  1  0  0  0  0
  5  6  2  0  0  0  0
  4  6  1  0  0  0  0
  3  5  1  0  0  0  0
  5  7  1  0  0  0  0
  8 12  1  0  0  0  0
  8 11  1  0  0  0  0
  8  9  1  0  0  0  0
  1 13  1  0  0  0  0
  3 14  1  0  0  0  0
  4 15  1  0  0  0  0
  6 16  1  0  0  0  0
  9 17  1  0  0  0  0
  9 18  1  0  0  0  0
 10 19  1  0  0  0  0
 10 20  1  0  0  0  0
 10 21  1  0  0  0  0
 11 22  1  0  0  0  0
 11 23  1  0  0  0  0
 11 24  1  0  0  0  0
 12 25  1  0  0  0  0
 12 26  1  0  0  0  0
 12 27  1  0  0  0  0
M  END
