# Supplementary material for: Predicting pKa values from EEM atomic charges
Source: J Cheminform. 2013 Apr 10;5:18. doi: 10.1186/1758-2946-5-18 (PMC3663834; doi:10.1186/1758-2946-5-18)
Supplement: Supplementary file 2 — Additional file 2: Molecules. The SDF files with the structures of the molecules and also their dissociated forms. (ZIP 310 KB) [file 13321_2012_461_MOESM2_ESM.zip › molecules/phenols/dissociated/NSC_4969.mol]

NSC 4969
ROtclserve09080315543D 0   0.00000     0.00000  4916
 
 19 19  0  0  0  0  0  0  0  0999 V2000
    0.7207    1.1351    0.0206 C   0  0  0  0  0  0  0  0  0  0  0  0
   -0.4707    1.8425    0.0150 C   0  0  0  0  0  0  0  0  0  0  0  0
    0.7002   -0.2563    0.0096 C   0  0  0  0  0  0  0  0  0  0  0  0
   -0.5115   -0.9282   -0.0010 C   0  0  0  0  0  0  0  0  0  0  0  0
   -1.6762    1.1660   -0.0014 C   0  0  0  0  0  0  0  0  0  0  0  0
   -1.6966   -0.2164   -0.0007 C   0  0  0  0  0  0  0  0  0  0  0  0
    1.9075    1.7991    0.0311 O   0  0  0  0  0  0  0  0  0  0  0  0
   -3.0136   -0.9489   -0.0128 C   0  0  0  0  0  0  0  0  0  0  0  0
    1.8670   -0.9550    0.0089 O   0  0  0  0  0  0  0  0  0  0  0  0
    1.5184   -2.3408   -0.0038 C   0  0  0  0  0  0  0  0  0  0  0  0
   -0.4576    2.9224    0.0238 H   0  0  0  0  0  0  0  0  0  0  0  0
   -0.5302   -2.0081   -0.0004 H   0  0  0  0  0  0  0  0  0  0  0  0
   -2.6041    1.7186   -0.0012 H   0  0  0  0  0  0  0  0  0  0  0  0
   -3.3359   -1.1338    1.0119 H   0  0  0  0  0  0  0  0  0  0  0  0
   -3.7613   -0.3435   -0.5252 H   0  0  0  0  0  0  0  0  0  0  0  0
   -2.8961   -1.8990   -0.5338 H   0  0  0  0  0  0  0  0  0  0  0  0
    2.4265   -2.9438   -0.0049 H   0  0  0  0  0  0  0  0  0  0  0  0
    0.9277   -2.5751    0.8818 H   0  0  0  0  0  0  0  0  0  0  0  0
    0.9353   -2.5606   -0.8981 H   0  0  0  0  0  0  0  0  0  0  0  0
  4  6  2  0  0  0  0
  9 10  1  0  0  0  0
  3  9  1  0  0  0  0
  6  8  1  0  0  0  0
  5  6  1  0  0  0  0
  3  4  1  0  0  0  0
  1  3  2  0  0  0  0
  2  5  2  0  0  0  0
  1  7  1  0  0  0  0
  1  2  1  0  0  0  0
  2 11  1  0  0  0  0
  4 12  1  0  0  0  0
  5 13  1  0  0  0  0
  8 14  1  0  0  0  0
  8 15  1  0  0  0  0
  8 16  1  0  0  0  0
 10 17  1  0  0  0  0
 10 18  1  0  0  0  0
 10 19  1  0  0  0  0
M  END
