# Supplementary material for: Predicting pKa values from EEM atomic charges
Source: J Cheminform. 2013 Apr 10;5:18. doi: 10.1186/1758-2946-5-18 (PMC3663834; doi:10.1186/1758-2946-5-18)
Supplement: Supplementary file 2 — Additional file 2: Molecules. The SDF files with the structures of the molecules and also their dissociated forms. (ZIP 310 KB) [file 13321_2012_461_MOESM2_ESM.zip › molecules/phenols/dissociated/NSC_5103.mol]

NSC 5103
ROtclserve09080315563D 0   0.00000     0.00000  5049
 
 21 21  0  0  0  0  0  0  0  0999 V2000
    0.2117    1.3912   -0.0169 C   0  0  0  0  0  0  0  0  0  0  0  0
   -0.2255    0.0807    0.0052 C   0  0  0  0  0  0  0  0  0  0  0  0
    1.5659    1.6693   -0.0209 C   0  0  0  0  0  0  0  0  0  0  0  0
    0.6956   -0.9563    0.0234 C   0  0  0  0  0  0  0  0  0  0  0  0
    2.4862    0.6373   -0.0028 C   0  0  0  0  0  0  0  0  0  0  0  0
    2.0542   -0.6745    0.0194 C   0  0  0  0  0  0  0  0  0  0  0  0
   -1.7018   -0.2218    0.0100 C   0  0  0  0  0  0  0  0  0  0  0  0
   -2.3466    0.4039    1.2484 C   0  0  0  0  0  0  0  0  0  0  0  0
   -2.3458    0.3607   -1.2497 C   0  0  0  0  0  0  0  0  0  0  0  0
    0.2681   -2.2461    0.0456 O   0  0  0  0  0  0  0  0  0  0  0  0
   -0.5050    2.1988   -0.0356 H   0  0  0  0  0  0  0  0  0  0  0  0
    1.9056    2.6943   -0.0386 H   0  0  0  0  0  0  0  0  0  0  0  0
    3.5436    0.8572   -0.0059 H   0  0  0  0  0  0  0  0  0  0  0  0
    2.7733   -1.4801    0.0335 H   0  0  0  0  0  0  0  0  0  0  0  0
   -1.8514   -1.3013    0.0286 H   0  0  0  0  0  0  0  0  0  0  0  0
   -3.4144    0.1851    1.2518 H   0  0  0  0  0  0  0  0  0  0  0  0
   -1.8878   -0.0111    2.1458 H   0  0  0  0  0  0  0  0  0  0  0  0
   -2.1970    1.4834    1.2297 H   0  0  0  0  0  0  0  0  0  0  0  0
   -2.1962    1.4402   -1.2684 H   0  0  0  0  0  0  0  0  0  0  0  0
   -1.8865   -0.0851   -2.1320 H   0  0  0  0  0  0  0  0  0  0  0  0
   -3.4136    0.1419   -1.2463 H   0  0  0  0  0  0  0  0  0  0  0  0
  7  9  1  0  0  0  0
  7  8  1  0  0  0  0
  2  4  2  0  0  0  0
  1  2  1  0  0  0  0
  1  3  2  0  0  0  0
  3  5  1  0  0  0  0
  5  6  2  0  0  0  0
  2  7  1  0  0  0  0
  4 10  1  0  0  0  0
  4  6  1  0  0  0  0
  1 11  1  0  0  0  0
  3 12  1  0  0  0  0
  5 13  1  0  0  0  0
  6 14  1  0  0  0  0
  7 15  1  0  0  0  0
  8 16  1  0  0  0  0
  8 17  1  0  0  0  0
  8 18  1  0  0  0  0
  9 19  1  0  0  0  0
  9 20  1  0  0  0  0
  9 21  1  0  0  0  0
M  END
