# Supplementary material for: Predicting pKa values from EEM atomic charges
Source: J Cheminform. 2013 Apr 10;5:18. doi: 10.1186/1758-2946-5-18 (PMC3663834; doi:10.1186/1758-2946-5-18)
Supplement: Supplementary file 2 — Additional file 2: Molecules. The SDF files with the structures of the molecules and also their dissociated forms. (ZIP 310 KB) [file 13321_2012_461_MOESM2_ESM.zip › molecules/phenols/dissociated/NSC_5105.mol]

NSC 5105
ROtclserve09080315563D 0   0.00000     0.00000  5051
 
 30 30  0  0  0  0  0  0  0  0999 V2000
    0.0000   -0.5711   -0.0198 C   0  0  0  0  0  0  0  0  0  0  0  0
   -1.2008    0.1236   -0.0042 C   0  0  0  0  0  0  0  0  0  0  0  0
    1.2008    0.1236   -0.0046 C   0  0  0  0  0  0  0  0  0  0  0  0
    1.1981    1.5048    0.0209 C   0  0  0  0  0  0  0  0  0  0  0  0
   -1.1981    1.5048    0.0212 C   0  0  0  0  0  0  0  0  0  0  0  0
    0.0000    2.1949    0.0312 C   0  0  0  0  0  0  0  0  0  0  0  0
   -2.5070   -0.6279   -0.0155 C   0  0  0  0  0  0  0  0  0  0  0  0
   -3.3060   -0.2807    1.2423 C   0  0  0  0  0  0  0  0  0  0  0  0
   -3.3114   -0.2338   -1.2558 C   0  0  0  0  0  0  0  0  0  0  0  0
   -0.0000   -1.9299   -0.0444 O   0  0  0  0  0  0  0  0  0  0  0  0
    2.5070   -0.6280   -0.0152 C   0  0  0  0  0  0  0  0  0  0  0  0
    3.3116   -0.2347   -1.2557 C   0  0  0  0  0  0  0  0  0  0  0  0
    3.3059   -0.2799    1.2423 C   0  0  0  0  0  0  0  0  0  0  0  0
    2.1326    2.0460    0.0287 H   0  0  0  0  0  0  0  0  0  0  0  0
   -2.1326    2.0461    0.0290 H   0  0  0  0  0  0  0  0  0  0  0  0
    0.0000    3.2747    0.0510 H   0  0  0  0  0  0  0  0  0  0  0  0
   -2.3094   -1.6997   -0.0360 H   0  0  0  0  0  0  0  0  0  0  0  0
   -3.5036    0.7911    1.2628 H   0  0  0  0  0  0  0  0  0  0  0  0
   -4.2508   -0.8242    1.2341 H   0  0  0  0  0  0  0  0  0  0  0  0
   -2.7329   -0.5614    2.1259 H   0  0  0  0  0  0  0  0  0  0  0  0
   -3.5090    0.8379   -1.2353 H   0  0  0  0  0  0  0  0  0  0  0  0
   -2.7422   -0.4812   -2.1518 H   0  0  0  0  0  0  0  0  0  0  0  0
   -4.2562   -0.7774   -1.2639 H   0  0  0  0  0  0  0  0  0  0  0  0
    2.3094   -1.6997   -0.0350 H   0  0  0  0  0  0  0  0  0  0  0  0
    3.5092    0.8370   -1.2359 H   0  0  0  0  0  0  0  0  0  0  0  0
    4.2563   -0.7783   -1.2634 H   0  0  0  0  0  0  0  0  0  0  0  0
    2.7424   -0.4827   -2.1516 H   0  0  0  0  0  0  0  0  0  0  0  0
    3.5035    0.7919    1.2622 H   0  0  0  0  0  0  0  0  0  0  0  0
    2.7327   -0.5601    2.1261 H   0  0  0  0  0  0  0  0  0  0  0  0
    4.2507   -0.8235    1.2346 H   0  0  0  0  0  0  0  0  0  0  0  0
  5  6  2  0  0  0  0
  4  6  1  0  0  0  0
  1 10  1  0  0  0  0
  1  3  1  0  0  0  0
  1  2  2  0  0  0  0
  2  5  1  0  0  0  0
  3 11  1  0  0  0  0
  3  4  2  0  0  0  0
  2  7  1  0  0  0  0
  7  8  1  0  0  0  0
  7  9  1  0  0  0  0
 11 13  1  0  0  0  0
 11 12  1  0  0  0  0
  4 14  1  0  0  0  0
  5 15  1  0  0  0  0
  6 16  1  0  0  0  0
  7 17  1  0  0  0  0
  8 18  1  0  0  0  0
  8 19  1  0  0  0  0
  8 20  1  0  0  0  0
  9 21  1  0  0  0  0
  9 22  1  0  0  0  0
  9 23  1  0  0  0  0
 11 24  1  0  0  0  0
 12 25  1  0  0  0  0
 12 26  1  0  0  0  0
 12 27  1  0  0  0  0
 13 28  1  0  0  0  0
 13 29  1  0  0  0  0
 13 30  1  0  0  0  0
M  END
