# Supplementary material for: Predicting pKa values from EEM atomic charges
Source: J Cheminform. 2013 Apr 10;5:18. doi: 10.1186/1758-2946-5-18 (PMC3663834; doi:10.1186/1758-2946-5-18)
Supplement: Supplementary file 2 — Additional file 2: Molecules. The SDF files with the structures of the molecules and also their dissociated forms. (ZIP 310 KB) [file 13321_2012_461_MOESM2_ESM.zip › molecules/phenols/dissociated/NSC_5296.mol]

NSC 5296
ROtclserve09080315573D 0   0.00000     0.00000  5233
 
 21 21  0  0  0  0  0  0  0  0999 V2000
    1.0261   -1.1718    0.0145 C   0  0  0  0  0  0  0  0  0  0  0  0
    1.7007    0.0340    0.0017 C   0  0  0  0  0  0  0  0  0  0  0  0
   -0.3609   -1.1891    0.0188 C   0  0  0  0  0  0  0  0  0  0  0  0
    0.9945    1.2224   -0.0068 C   0  0  0  0  0  0  0  0  0  0  0  0
   -1.0673    0.0051    0.0104 C   0  0  0  0  0  0  0  0  0  0  0  0
   -0.3883    1.2077   -0.0029 C   0  0  0  0  0  0  0  0  0  0  0  0
   -2.5743   -0.0102    0.0141 C   0  0  0  0  0  0  0  0  0  0  0  0
   -1.0267   -2.3738    0.0310 O   0  0  0  0  0  0  0  0  0  0  0  0
   -1.1550    2.5051   -0.0126 C   0  0  0  0  0  0  0  0  0  0  0  0
    3.2076    0.0536   -0.0026 C   0  0  0  0  0  0  0  0  0  0  0  0
    1.5782   -2.1000    0.0165 H   0  0  0  0  0  0  0  0  0  0  0  0
    1.5236    2.1638   -0.0171 H   0  0  0  0  0  0  0  0  0  0  0  0
   -2.9400   -0.0238   -1.0126 H   0  0  0  0  0  0  0  0  0  0  0  0
   -2.9273   -0.8988    0.5374 H   0  0  0  0  0  0  0  0  0  0  0  0
   -2.9454    0.8810    0.5202 H   0  0  0  0  0  0  0  0  0  0  0  0
   -1.3367    2.8275    1.0127 H   0  0  0  0  0  0  0  0  0  0  0  0
   -0.5752    3.2659   -0.5353 H   0  0  0  0  0  0  0  0  0  0  0  0
   -2.1076    2.3604   -0.5222 H   0  0  0  0  0  0  0  0  0  0  0  0
    3.5737    0.0672    1.0240 H   0  0  0  0  0  0  0  0  0  0  0  0
    3.5811   -0.8360   -0.5097 H   0  0  0  0  0  0  0  0  0  0  0  0
    3.5579    0.9437   -0.5252 H   0  0  0  0  0  0  0  0  0  0  0  0
  3  8  1  0  0  0  0
  5  7  1  0  0  0  0
  5  6  2  0  0  0  0
  3  5  1  0  0  0  0
  4  6  1  0  0  0  0
  1  3  2  0  0  0  0
  2 10  1  0  0  0  0
  2  4  2  0  0  0  0
  1  2  1  0  0  0  0
  6  9  1  0  0  0  0
  1 11  1  0  0  0  0
  4 12  1  0  0  0  0
  7 13  1  0  0  0  0
  7 14  1  0  0  0  0
  7 15  1  0  0  0  0
  9 16  1  0  0  0  0
  9 17  1  0  0  0  0
  9 18  1  0  0  0  0
 10 19  1  0  0  0  0
 10 20  1  0  0  0  0
 10 21  1  0  0  0  0
M  END
