# Supplementary material for: Predicting pKa values from EEM atomic charges
Source: J Cheminform. 2013 Apr 10;5:18. doi: 10.1186/1758-2946-5-18 (PMC3663834; doi:10.1186/1758-2946-5-18)
Supplement: Supplementary file 2 — Additional file 2: Molecules. The SDF files with the structures of the molecules and also their dissociated forms. (ZIP 310 KB) [file 13321_2012_461_MOESM2_ESM.zip › molecules/phenols/dissociated/NSC_5353.mol]

NSC 5353
ROtclserve09080315593D 0   0.00000     0.00000  5288
 
 21 21  0  0  0  0  0  0  0  0999 V2000
    0.3640    1.2008   -0.0063 C   0  0  0  0  0  0  0  0  0  0  0  0
   -1.0174    1.1981    0.0019 C   0  0  0  0  0  0  0  0  0  0  0  0
    1.0588   -0.0000   -0.0128 C   0  0  0  0  0  0  0  0  0  0  0  0
   -1.7075    0.0000    0.0037 C   0  0  0  0  0  0  0  0  0  0  0  0
    0.3640   -1.2008   -0.0057 C   0  0  0  0  0  0  0  0  0  0  0  0
   -1.0174   -1.1981   -0.0023 C   0  0  0  0  0  0  0  0  0  0  0  0
   -3.2145    0.0000    0.0127 C   0  0  0  0  0  0  0  0  0  0  0  0
    1.1156    2.5070   -0.0146 C   0  0  0  0  0  0  0  0  0  0  0  0
    1.1156   -2.5070   -0.0127 C   0  0  0  0  0  0  0  0  0  0  0  0
    2.4178   -0.0000   -0.0266 O   0  0  0  0  0  0  0  0  0  0  0  0
   -1.5587    2.1326    0.0073 H   0  0  0  0  0  0  0  0  0  0  0  0
   -1.5588   -2.1326   -0.0039 H   0  0  0  0  0  0  0  0  0  0  0  0
   -3.5840    0.0020   -1.0127 H   0  0  0  0  0  0  0  0  0  0  0  0
   -3.5748   -0.8910    0.5270 H   0  0  0  0  0  0  0  0  0  0  0  0
   -3.5747    0.8890    0.5305 H   0  0  0  0  0  0  0  0  0  0  0  0
    1.2864    2.8214   -1.0442 H   0  0  0  0  0  0  0  0  0  0  0  0
    0.5307    3.2660    0.5048 H   0  0  0  0  0  0  0  0  0  0  0  0
    2.0734    2.3783    0.4896 H   0  0  0  0  0  0  0  0  0  0  0  0
    1.2943   -2.8178   -1.0421 H   0  0  0  0  0  0  0  0  0  0  0  0
    2.0695   -2.3801    0.4993 H   0  0  0  0  0  0  0  0  0  0  0  0
    0.5267   -3.2678    0.4995 H   0  0  0  0  0  0  0  0  0  0  0  0
  1  3  2  0  0  0  0
  1  8  1  0  0  0  0
  1  2  1  0  0  0  0
  5  9  1  0  0  0  0
  2  4  2  0  0  0  0
  5  6  2  0  0  0  0
  3 10  1  0  0  0  0
  3  5  1  0  0  0  0
  4  7  1  0  0  0  0
  4  6  1  0  0  0  0
  2 11  1  0  0  0  0
  6 12  1  0  0  0  0
  7 13  1  0  0  0  0
  7 14  1  0  0  0  0
  7 15  1  0  0  0  0
  8 16  1  0  0  0  0
  8 17  1  0  0  0  0
  8 18  1  0  0  0  0
  9 19  1  0  0  0  0
  9 20  1  0  0  0  0
  9 21  1  0  0  0  0
M  END
