# Supplementary material for: Predicting pKa values from EEM atomic charges
Source: J Cheminform. 2013 Apr 10;5:18. doi: 10.1186/1758-2946-5-18 (PMC3663834; doi:10.1186/1758-2946-5-18)
Supplement: Supplementary file 2 — Additional file 2: Molecules. The SDF files with the structures of the molecules and also their dissociated forms. (ZIP 310 KB) [file 13321_2012_461_MOESM2_ESM.zip › molecules/phenols/dissociated/NSC_5387.mol]

NSC 5387
ROtclserve09080315593D 0   0.00000     0.00000  5322
 
 17 17  0  0  0  0  0  0  0  0999 V2000
    0.2205   -1.2013    0.0143 C   0  0  0  0  0  0  0  0  0  0  0  0
   -1.0477   -1.7644    0.0153 C   0  0  0  0  0  0  0  0  0  0  0  0
    0.3641    0.1783    0.0048 C   0  0  0  0  0  0  0  0  0  0  0  0
   -0.7552    0.9883   -0.0036 C   0  0  0  0  0  0  0  0  0  0  0  0
   -2.1635   -0.9504    0.0068 C   0  0  0  0  0  0  0  0  0  0  0  0
   -2.0176    0.4247   -0.0021 C   0  0  0  0  0  0  0  0  0  0  0  0
    1.3199   -2.0000    0.0282 O   0  0  0  0  0  0  0  0  0  0  0  0
   -3.2368    1.3105   -0.0113 C   0  0  0  0  0  0  0  0  0  0  0  0
    1.7153    0.7823    0.0042 N   0  3  0  0  0  0  0  0  0  0  0  0
    2.7017    0.0678    0.0120 O   0  0  0  0  0  0  0  0  0  0  0  0
    1.8409    1.9938   -0.0042 O   0  5  0  0  0  0  0  0  0  0  0  0
   -1.1621   -2.8383    0.0223 H   0  0  0  0  0  0  0  0  0  0  0  0
   -0.6439    2.0625   -0.0110 H   0  0  0  0  0  0  0  0  0  0  0  0
   -3.1508   -1.3882    0.0076 H   0  0  0  0  0  0  0  0  0  0  0  0
   -3.5334    1.5311    1.0141 H   0  0  0  0  0  0  0  0  0  0  0  0
   -3.0063    2.2406   -0.5309 H   0  0  0  0  0  0  0  0  0  0  0  0
   -4.0525    0.8006   -0.5238 H   0  0  0  0  0  0  0  0  0  0  0  0
  1  2  1  0  0  0  0
  1  3  2  0  0  0  0
  9 11  1  0  0  0  0
  3  4  1  0  0  0  0
  9 10  2  0  0  0  0
  2  5  2  0  0  0  0
  1  7  1  0  0  0  0
  3  9  1  0  0  0  0
  6  8  1  0  0  0  0
  5  6  1  0  0  0  0
  4  6  2  0  0  0  0
  2 12  1  0  0  0  0
  4 13  1  0  0  0  0
  5 14  1  0  0  0  0
  8 15  1  0  0  0  0
  8 16  1  0  0  0  0
  8 17  1  0  0  0  0
M  END
