# Supplementary material for: Predicting pKa values from EEM atomic charges
Source: J Cheminform. 2013 Apr 10;5:18. doi: 10.1186/1758-2946-5-18 (PMC3663834; doi:10.1186/1758-2946-5-18)
Supplement: Supplementary file 2 — Additional file 2: Molecules. The SDF files with the structures of the molecules and also their dissociated forms. (ZIP 310 KB) [file 13321_2012_461_MOESM2_ESM.zip › molecules/phenols/dissociated/NSC_60291.mol]

NSC 60291
ROtclserve09090302523D 0   0.00000     0.00000 50539
 
 24 24  0  0  0  0  0  0  0  0999 V2000
    1.1823    1.4738   -0.2801 C   0  0  0  0  0  0  0  0  0  0  0  0
    0.5238    0.2682   -0.4282 C   0  0  0  0  0  0  0  0  0  0  0  0
    2.4774    1.5006    0.2028 C   0  0  0  0  0  0  0  0  0  0  0  0
    1.1633   -0.9159   -0.0918 C   0  0  0  0  0  0  0  0  0  0  0  0
    3.1170    0.3215    0.5389 C   0  0  0  0  0  0  0  0  0  0  0  0
    2.4631   -0.8863    0.3927 C   0  0  0  0  0  0  0  0  0  0  0  0
    0.5176   -2.1030   -0.2361 O   0  0  0  0  0  0  0  0  0  0  0  0
   -0.8881    0.2397   -0.9543 C   0  0  0  0  0  0  0  0  0  0  0  0
   -1.8692    0.2147    0.2194 C   0  0  0  0  0  0  0  0  0  0  0  0
   -3.3027    0.1858   -0.3148 C   0  0  0  0  0  0  0  0  0  0  0  0
   -4.2839    0.1609    0.8589 C   0  0  0  0  0  0  0  0  0  0  0  0
    0.6865    2.3956   -0.5461 H   0  0  0  0  0  0  0  0  0  0  0  0
    2.9905    2.4440    0.3175 H   0  0  0  0  0  0  0  0  0  0  0  0
    4.1288    0.3451    0.9160 H   0  0  0  0  0  0  0  0  0  0  0  0
    2.9630   -1.8068    0.6557 H   0  0  0  0  0  0  0  0  0  0  0  0
   -1.0682    1.1280   -1.5597 H   0  0  0  0  0  0  0  0  0  0  0  0
   -1.0301   -0.6515   -1.5656 H   0  0  0  0  0  0  0  0  0  0  0  0
   -1.6891   -0.6736    0.8247 H   0  0  0  0  0  0  0  0  0  0  0  0
   -1.7272    1.1059    0.8307 H   0  0  0  0  0  0  0  0  0  0  0  0
   -3.4829    1.0741   -0.9201 H   0  0  0  0  0  0  0  0  0  0  0  0
   -3.4447   -0.7054   -0.9261 H   0  0  0  0  0  0  0  0  0  0  0  0
   -5.3051    0.1402    0.4784 H   0  0  0  0  0  0  0  0  0  0  0  0
   -4.1037   -0.7275    1.4643 H   0  0  0  0  0  0  0  0  0  0  0  0
   -4.1418    1.0521    1.4702 H   0  0  0  0  0  0  0  0  0  0  0  0
  4  7  1  0  0  0  0
  4  6  1  0  0  0  0
  3  5  1  0  0  0  0
 10 11  1  0  0  0  0
  5  6  2  0  0  0  0
  2  8  1  0  0  0  0
  9 10  1  0  0  0  0
  2  4  2  0  0  0  0
  8  9  1  0  0  0  0
  1  2  1  0  0  0  0
  1  3  2  0  0  0  0
  1 12  1  0  0  0  0
  3 13  1  0  0  0  0
  5 14  1  0  0  0  0
  6 15  1  0  0  0  0
  8 16  1  0  0  0  0
  8 17  1  0  0  0  0
  9 18  1  0  0  0  0
  9 19  1  0  0  0  0
 10 20  1  0  0  0  0
 10 21  1  0  0  0  0
 11 22  1  0  0  0  0
 11 23  1  0  0  0  0
 11 24  1  0  0  0  0
M  END
