# Supplementary material for: Predicting pKa values from EEM atomic charges
Source: J Cheminform. 2013 Apr 10;5:18. doi: 10.1186/1758-2946-5-18 (PMC3663834; doi:10.1186/1758-2946-5-18)
Supplement: Supplementary file 2 — Additional file 2: Molecules. The SDF files with the structures of the molecules and also their dissociated forms. (ZIP 310 KB) [file 13321_2012_461_MOESM2_ESM.zip › molecules/phenols/dissociated/NSC_60735.mol]

NSC 60735
ROtclserve09090302573D 0   0.00000     0.00000 50976
 
 16 16  0  0  0  0  0  0  0  0999 V2000
   -0.8095   -1.8193    0.1063 C   0  0  0  0  0  0  0  0  0  0  0  0
   -1.8109   -0.8718    0.1917 C   0  0  0  0  0  0  0  0  0  0  0  0
    0.4948   -1.4287   -0.1359 C   0  0  0  0  0  0  0  0  0  0  0  0
   -1.5072    0.4729    0.0341 C   0  0  0  0  0  0  0  0  0  0  0  0
    0.8000   -0.0895   -0.2928 C   0  0  0  0  0  0  0  0  0  0  0  0
   -0.1982    0.8621   -0.2088 C   0  0  0  0  0  0  0  0  0  0  0  0
   -2.4908    1.4071    0.1172 O   0  0  0  0  0  0  0  0  0  0  0  0
    2.2224    0.3326   -0.5566 C   0  0  0  0  0  0  0  0  0  0  0  0
    2.8860    0.5735    0.6858 O   0  0  0  0  0  0  0  0  0  0  0  0
   -1.0446   -2.8657    0.2333 H   0  0  0  0  0  0  0  0  0  0  0  0
   -2.8294   -1.1773    0.3805 H   0  0  0  0  0  0  0  0  0  0  0  0
    1.2763   -2.1711   -0.2022 H   0  0  0  0  0  0  0  0  0  0  0  0
    0.0406    1.9081   -0.3325 H   0  0  0  0  0  0  0  0  0  0  0  0
    2.7414   -0.4580   -1.0984 H   0  0  0  0  0  0  0  0  0  0  0  0
    2.2259    1.2448   -1.1533 H   0  0  0  0  0  0  0  0  0  0  0  0
    3.7906    0.8405    0.4723 H   0  0  0  0  0  0  0  0  0  0  0  0
  4  7  1  0  0  0  0
  8  9  1  0  0  0  0
  5  8  1  0  0  0  0
  5  6  1  0  0  0  0
  4  6  2  0  0  0  0
  1  2  2  0  0  0  0
  3  5  2  0  0  0  0
  2  4  1  0  0  0  0
  1  3  1  0  0  0  0
  1 10  1  0  0  0  0
  2 11  1  0  0  0  0
  3 12  1  0  0  0  0
  6 13  1  0  0  0  0
  8 14  1  0  0  0  0
  8 15  1  0  0  0  0
  9 16  1  0  0  0  0
M  END
