# Supplementary material for: Predicting pKa values from EEM atomic charges
Source: J Cheminform. 2013 Apr 10;5:18. doi: 10.1186/1758-2946-5-18 (PMC3663834; doi:10.1186/1758-2946-5-18)
Supplement: Supplementary file 2 — Additional file 2: Molecules. The SDF files with the structures of the molecules and also their dissociated forms. (ZIP 310 KB) [file 13321_2012_461_MOESM2_ESM.zip › molecules/phenols/dissociated/NSC_62011.mol]

NSC 62011
ROtclserve09090303163D 0   0.00000     0.00000 51722
 
 18 18  0  0  0  0  0  0  0  0999 V2000
   -0.0442   -0.6852   -0.0072 C   0  0  0  0  0  0  0  0  0  0  0  0
    1.1824   -0.0368   -0.0186 C   0  0  0  0  0  0  0  0  0  0  0  0
   -1.2130    0.0507    0.0033 C   0  0  0  0  0  0  0  0  0  0  0  0
    1.2315    1.3495   -0.0136 C   0  0  0  0  0  0  0  0  0  0  0  0
   -1.1614    1.4326    0.0077 C   0  0  0  0  0  0  0  0  0  0  0  0
    0.0596    2.0810    0.0027 C   0  0  0  0  0  0  0  0  0  0  0  0
   -2.5457   -0.6529    0.0093 C   0  0  0  0  0  0  0  0  0  0  0  0
   -0.1013   -2.1911   -0.0125 C   0  0  0  0  0  0  0  0  0  0  0  0
    2.3338   -0.7586   -0.0341 O   0  0  0  0  0  0  0  0  0  0  0  0
    2.1851    1.8565   -0.0175 H   0  0  0  0  0  0  0  0  0  0  0  0
   -2.0764    2.0063    0.0156 H   0  0  0  0  0  0  0  0  0  0  0  0
    0.0973    3.1604    0.0066 H   0  0  0  0  0  0  0  0  0  0  0  0
   -2.8735   -0.8190   -1.0169 H   0  0  0  0  0  0  0  0  0  0  0  0
   -2.4482   -1.6113    0.5192 H   0  0  0  0  0  0  0  0  0  0  0  0
   -3.2792   -0.0373    0.5300 H   0  0  0  0  0  0  0  0  0  0  0  0
   -0.1033   -2.5583    1.0138 H   0  0  0  0  0  0  0  0  0  0  0  0
   -1.0102   -2.5185   -0.5173 H   0  0  0  0  0  0  0  0  0  0  0  0
    0.7684   -2.5858   -0.5378 H   0  0  0  0  0  0  0  0  0  0  0  0
  3  7  1  0  0  0  0
  3  5  1  0  0  0  0
  2  9  1  0  0  0  0
  5  6  2  0  0  0  0
  4  6  1  0  0  0  0
  1  8  1  0  0  0  0
  2  4  2  0  0  0  0
  1  2  1  0  0  0  0
  1  3  2  0  0  0  0
  4 10  1  0  0  0  0
  5 11  1  0  0  0  0
  6 12  1  0  0  0  0
  7 13  1  0  0  0  0
  7 14  1  0  0  0  0
  7 15  1  0  0  0  0
  8 16  1  0  0  0  0
  8 17  1  0  0  0  0
  8 18  1  0  0  0  0
M  END
