# Supplementary material for: Predicting pKa values from EEM atomic charges
Source: J Cheminform. 2013 Apr 10;5:18. doi: 10.1186/1758-2946-5-18 (PMC3663834; doi:10.1186/1758-2946-5-18)
Supplement: Supplementary file 2 — Additional file 2: Molecules. The SDF files with the structures of the molecules and also their dissociated forms. (ZIP 310 KB) [file 13321_2012_461_MOESM2_ESM.zip › molecules/phenols/dissociated/NSC_62012.mol]

NSC 62012
ROtclserve09090303163D 0   0.00000     0.00000 51723
 
 18 18  0  0  0  0  0  0  0  0999 V2000
    1.0799   -1.2008   -0.0405 C   0  0  0  0  0  0  0  0  0  0  0  0
    1.7684    0.0000    0.0525 C   0  0  0  0  0  0  0  0  0  0  0  0
   -0.2891   -1.1981   -0.2258 C   0  0  0  0  0  0  0  0  0  0  0  0
    1.0798    1.2008   -0.0409 C   0  0  0  0  0  0  0  0  0  0  0  0
   -0.9730   -0.0001   -0.3186 C   0  0  0  0  0  0  0  0  0  0  0  0
   -0.2891    1.1981   -0.2262 C   0  0  0  0  0  0  0  0  0  0  0  0
   -2.4664   -0.0001   -0.5208 C   0  0  0  0  0  0  0  0  0  0  0  0
   -3.1653    0.0001    0.8403 C   0  0  0  0  0  0  0  0  0  0  0  0
    3.1151    0.0001    0.2353 O   0  0  0  0  0  0  0  0  0  0  0  0
    1.6142   -2.1369    0.0274 H   0  0  0  0  0  0  0  0  0  0  0  0
   -0.8255   -2.1327   -0.2987 H   0  0  0  0  0  0  0  0  0  0  0  0
    1.6136    2.1369    0.0316 H   0  0  0  0  0  0  0  0  0  0  0  0
   -0.8256    2.1326   -0.2990 H   0  0  0  0  0  0  0  0  0  0  0  0
   -2.7575    0.8898   -1.0788 H   0  0  0  0  0  0  0  0  0  0  0  0
   -2.7575   -0.8902   -1.0786 H   0  0  0  0  0  0  0  0  0  0  0  0
   -4.2455    0.0001    0.6940 H   0  0  0  0  0  0  0  0  0  0  0  0
   -2.8742   -0.8898    1.3983 H   0  0  0  0  0  0  0  0  0  0  0  0
   -2.8742    0.8902    1.3981 H   0  0  0  0  0  0  0  0  0  0  0  0
  2  9  1  0  0  0  0
  2  4  1  0  0  0  0
  1  3  1  0  0  0  0
  1  2  2  0  0  0  0
  3  5  2  0  0  0  0
  4  6  2  0  0  0  0
  5  6  1  0  0  0  0
  7  8  1  0  0  0  0
  5  7  1  0  0  0  0
  1 10  1  0  0  0  0
  3 11  1  0  0  0  0
  4 12  1  0  0  0  0
  6 13  1  0  0  0  0
  7 14  1  0  0  0  0
  7 15  1  0  0  0  0
  8 16  1  0  0  0  0
  8 17  1  0  0  0  0
  8 18  1  0  0  0  0
M  END
