# Supplementary material for: Predicting pKa values from EEM atomic charges
Source: J Cheminform. 2013 Apr 10;5:18. doi: 10.1186/1758-2946-5-18 (PMC3663834; doi:10.1186/1758-2946-5-18)
Supplement: Supplementary file 2 — Additional file 2: Molecules. The SDF files with the structures of the molecules and also their dissociated forms. (ZIP 310 KB) [file 13321_2012_461_MOESM2_ESM.zip › molecules/phenols/dissociated/NSC_6215.mol]

NSC 6215
ROtclserve09080316083D 0   0.00000     0.00000  6129
 
 16 16  0  0  0  0  0  0  0  0999 V2000
    0.0000   -0.3373   -0.0115 C   0  0  0  0  0  0  0  0  0  0  0  0
   -1.2008    0.3575   -0.0038 C   0  0  0  0  0  0  0  0  0  0  0  0
    1.2008    0.3575   -0.0043 C   0  0  0  0  0  0  0  0  0  0  0  0
    1.1981    1.7389    0.0047 C   0  0  0  0  0  0  0  0  0  0  0  0
   -1.1981    1.7389    0.0052 C   0  0  0  0  0  0  0  0  0  0  0  0
    0.0000    2.4291    0.0065 C   0  0  0  0  0  0  0  0  0  0  0  0
   -2.4837   -0.3807   -0.0058 N   0  3  0  0  0  0  0  0  0  0  0  0
   -2.4855   -1.5987   -0.0141 O   0  0  0  0  0  0  0  0  0  0  0  0
   -3.5377    0.2298    0.0010 O   0  5  0  0  0  0  0  0  0  0  0  0
   -0.0000   -1.6963   -0.0204 O   0  0  0  0  0  0  0  0  0  0  0  0
    2.4838   -0.3808   -0.0057 N   0  3  0  0  0  0  0  0  0  0  0  0
    2.4855   -1.5987   -0.0132 O   0  0  0  0  0  0  0  0  0  0  0  0
    3.5377    0.2297    0.0006 O   0  5  0  0  0  0  0  0  0  0  0  0
    2.1327    2.2802    0.0058 H   0  0  0  0  0  0  0  0  0  0  0  0
   -2.1326    2.2803    0.0066 H   0  0  0  0  0  0  0  0  0  0  0  0
    0.0001    3.5091    0.0139 H   0  0  0  0  0  0  0  0  0  0  0  0
 11 13  1  0  0  0  0
 11 12  2  0  0  0  0
  5  6  2  0  0  0  0
  1 10  1  0  0  0  0
  4  6  1  0  0  0  0
  1  3  1  0  0  0  0
  1  2  2  0  0  0  0
  2  5  1  0  0  0  0
  3 11  1  0  0  0  0
  3  4  2  0  0  0  0
  2  7  1  0  0  0  0
  7  9  1  0  0  0  0
  7  8  2  0  0  0  0
  4 14  1  0  0  0  0
  5 15  1  0  0  0  0
  6 16  1  0  0  0  0
M  END
