# Supplementary material for: Predicting pKa values from EEM atomic charges
Source: J Cheminform. 2013 Apr 10;5:18. doi: 10.1186/1758-2946-5-18 (PMC3663834; doi:10.1186/1758-2946-5-18)
Supplement: Supplementary file 2 — Additional file 2: Molecules. The SDF files with the structures of the molecules and also their dissociated forms. (ZIP 310 KB) [file 13321_2012_461_MOESM2_ESM.zip › molecules/phenols/dissociated/NSC_65646.mol]

NSC 65646
ROtclserve09090304033D 0   0.00000     0.00000 53730
 
 21 21  0  0  0  0  0  0  0  0999 V2000
    0.0394    0.2844   -0.3268 C   0  0  0  0  0  0  0  0  0  0  0  0
    0.7412    1.4727   -0.2600 C   0  0  0  0  0  0  0  0  0  0  0  0
    0.6833   -0.9157   -0.0639 C   0  0  0  0  0  0  0  0  0  0  0  0
    2.0326   -0.9200    0.2600 C   0  0  0  0  0  0  0  0  0  0  0  0
    2.0855    1.4657    0.0625 C   0  0  0  0  0  0  0  0  0  0  0  0
    2.7310    0.2701    0.3198 C   0  0  0  0  0  0  0  0  0  0  0  0
   -1.4258    0.2928   -0.6788 C   0  0  0  0  0  0  0  0  0  0  0  0
   -2.2588    0.2892    0.6046 C   0  0  0  0  0  0  0  0  0  0  0  0
   -3.7464    0.2977    0.2471 C   0  0  0  0  0  0  0  0  0  0  0  0
   -0.0062   -2.0853   -0.1230 O   0  0  0  0  0  0  0  0  0  0  0  0
    0.2393    2.4078   -0.4602 H   0  0  0  0  0  0  0  0  0  0  0  0
    2.5370   -1.8535    0.4614 H   0  0  0  0  0  0  0  0  0  0  0  0
    2.6324    2.3956    0.1138 H   0  0  0  0  0  0  0  0  0  0  0  0
    3.7813    0.2672    0.5715 H   0  0  0  0  0  0  0  0  0  0  0  0
   -1.6552    1.1870   -1.2584 H   0  0  0  0  0  0  0  0  0  0  0  0
   -1.6629   -0.5929   -1.2683 H   0  0  0  0  0  0  0  0  0  0  0  0
   -2.0294   -0.6050    1.1841 H   0  0  0  0  0  0  0  0  0  0  0  0
   -2.0217    1.1749    1.1940 H   0  0  0  0  0  0  0  0  0  0  0  0
   -4.3398    0.2952    1.1614 H   0  0  0  0  0  0  0  0  0  0  0  0
   -3.9758    1.1919   -0.3324 H   0  0  0  0  0  0  0  0  0  0  0  0
   -3.9835   -0.5880   -0.3423 H   0  0  0  0  0  0  0  0  0  0  0  0
  8  9  1  0  0  0  0
  1  7  1  0  0  0  0
  2  5  2  0  0  0  0
  1  2  1  0  0  0  0
  1  3  2  0  0  0  0
  7  8  1  0  0  0  0
  5  6  1  0  0  0  0
  4  6  2  0  0  0  0
  3 10  1  0  0  0  0
  3  4  1  0  0  0  0
  2 11  1  0  0  0  0
  4 12  1  0  0  0  0
  5 13  1  0  0  0  0
  6 14  1  0  0  0  0
  7 15  1  0  0  0  0
  7 16  1  0  0  0  0
  8 17  1  0  0  0  0
  8 18  1  0  0  0  0
  9 19  1  0  0  0  0
  9 20  1  0  0  0  0
  9 21  1  0  0  0  0
M  END
