# Supplementary material for: Predicting pKa values from EEM atomic charges
Source: J Cheminform. 2013 Apr 10;5:18. doi: 10.1186/1758-2946-5-18 (PMC3663834; doi:10.1186/1758-2946-5-18)
Supplement: Supplementary file 2 — Additional file 2: Molecules. The SDF files with the structures of the molecules and also their dissociated forms. (ZIP 310 KB) [file 13321_2012_461_MOESM2_ESM.zip › molecules/phenols/dissociated/NSC_65647.mol]

NSC 65647
ROtclserve09090304033D 0   0.00000     0.00000 53731
 
 21 21  0  0  0  0  0  0  0  0999 V2000
   -1.5765    1.2008    0.0264 C   0  0  0  0  0  0  0  0  0  0  0  0
   -2.2595    0.0000   -0.1011 C   0  0  0  0  0  0  0  0  0  0  0  0
   -0.2184    1.1980    0.2795 C   0  0  0  0  0  0  0  0  0  0  0  0
   -1.5765   -1.2008    0.0260 C   0  0  0  0  0  0  0  0  0  0  0  0
    0.4601   -0.0001    0.4058 C   0  0  0  0  0  0  0  0  0  0  0  0
   -0.2184   -1.1981    0.2791 C   0  0  0  0  0  0  0  0  0  0  0  0
    1.9415   -0.0001    0.6820 C   0  0  0  0  0  0  0  0  0  0  0  0
    2.7072    0.0001   -0.6426 C   0  0  0  0  0  0  0  0  0  0  0  0
    4.2113    0.0001   -0.3623 C   0  0  0  0  0  0  0  0  0  0  0  0
   -3.5956    0.0001   -0.3497 O   0  0  0  0  0  0  0  0  0  0  0  0
   -2.1051    2.1369   -0.0766 H   0  0  0  0  0  0  0  0  0  0  0  0
    0.3138    2.1325    0.3785 H   0  0  0  0  0  0  0  0  0  0  0  0
   -2.1059   -2.1369   -0.0732 H   0  0  0  0  0  0  0  0  0  0  0  0
    0.3137   -2.1327    0.3786 H   0  0  0  0  0  0  0  0  0  0  0  0
    2.2046    0.8898    1.2538 H   0  0  0  0  0  0  0  0  0  0  0  0
    2.2046   -0.8902    1.2535 H   0  0  0  0  0  0  0  0  0  0  0  0
    2.4442   -0.8898   -1.2145 H   0  0  0  0  0  0  0  0  0  0  0  0
    2.4442    0.8902   -1.2142 H   0  0  0  0  0  0  0  0  0  0  0  0
    4.7568    0.0002   -1.3059 H   0  0  0  0  0  0  0  0  0  0  0  0
    4.4744    0.8899    0.2096 H   0  0  0  0  0  0  0  0  0  0  0  0
    4.4743   -0.8900    0.2093 H   0  0  0  0  0  0  0  0  0  0  0  0
  8  9  1  0  0  0  0
  5  7  1  0  0  0  0
  5  6  1  0  0  0  0
  4  6  2  0  0  0  0
  7  8  1  0  0  0  0
  1  2  2  0  0  0  0
  2 10  1  0  0  0  0
  3  5  2  0  0  0  0
  2  4  1  0  0  0  0
  1  3  1  0  0  0  0
  1 11  1  0  0  0  0
  3 12  1  0  0  0  0
  4 13  1  0  0  0  0
  6 14  1  0  0  0  0
  7 15  1  0  0  0  0
  7 16  1  0  0  0  0
  8 17  1  0  0  0  0
  8 18  1  0  0  0  0
  9 19  1  0  0  0  0
  9 20  1  0  0  0  0
  9 21  1  0  0  0  0
M  END
