# Supplementary material for: Predicting pKa values from EEM atomic charges
Source: J Cheminform. 2013 Apr 10;5:18. doi: 10.1186/1758-2946-5-18 (PMC3663834; doi:10.1186/1758-2946-5-18)
Supplement: Supplementary file 3 — Additional file 3: Table S1b: The list of the carboxylic acid molecules, including their names, NCS numbers, CAS numbers and experimental p Kavalues. (XLS 36 KB) [file 13321_2012_461_MOESM3_ESM.xls]

## Sheet: SuppInfo_Table_S1b.csv
Table S1b: CAS numbers and experimental pKa values of carboxylic acids
Legend:
NSC	NSC id of a molecule
CAS	CAS numbers and experimental pKa values
Name	Name of a molecule
pKa	Dissociation constant
NSC	CAS	Name	pKa
166	79-14-1	Hydroxyethanoic acid	3.83
295	1821-12-1	4-Phenylbutyric acid	4.76
836	595-46-0	Dimethylmalonic acid	3.15
1112	1759-53-1	Cyclopropanecarboxylic acid	4.83
2159	5292-21-7	Cyclohexylacetic acid	4.8
2192	111-14-8	n-Heptanoic acid	4.8
2752	110-17-8	trans-Butenedioic acid	3.03
3716	123-76-2	4-Oxovaleric acid	4.64
3806	300-85-6	3-Hydroxybutyric acid	4.41
4126	646-07-1	Isobutylacetic acid	4.84
4255	1877-75-4	Acetic acid, (p-methoxyphenoxy)-	3.21
4505	594-61-6	Acetonic acid	3.61
4765	79-10-7	Acroleic acid	4.26
5024	124-07-2	n-Caprylic acid	4.89
5025	334-48-5	n-Capric acid	4.9
5026	143-07-7	n-Dodecanoic acid	5.3
5028	544-63-8	n-Tetradecanoic acid	4.9
5165	1878-85-9	Acetic acid,2-(2-methoxyphenoxy)-	3.23
5293	1878-49-5	Acetic acid, (2-methylphenoxy)- (9CI)	3.23
5398	104-03-0	(4-Nitrophenyl)acetic acid	3.85
6135	81-25-4	Cholalic acid	4.98
7304	116-53-0	2-Methylbutanoic acid	4.81
7393	79-41-4	Methylacrylic acid	4.65
7622	124-04-9	Adipic acid (8CI)	4.44
7925	90-64-2	Almond acid	3.41
8124	141-82-2	Carboxyacetic acid	2.85
8266	142-62-1	n-Caproic acid	4.88
8406	97-61-0	Methylpropylacetic acid	4.79
8415	107-92-6	n-Butanoic acid	4.82
8742	117-34-0	Diphenylacetic acid	3.94
8751	107-93-7	(E)-Crotonic acid	4.17
8758	88-09-5	Diethylacetic acid	4.71
8881	149-57-5	Butylethylacetic acid	4.7
8999	80-59-1	(E)-2-Methylcrotonic acid	4.96
9238	110-94-1	Glutaric acid (8CI)	4.34
9272	501-52-0	Benzenepropanoic acid (9CI)	4.66
9810	122-59-8	Phenoxyacetic acid	3.17
15772	86-87-3	1-Naphthylacetic acid	4.23
16682	306-08-1	(4-Hydroxy-3-methoxyphenyl)acetic acid	4.41
19493	123-99-9	Anchoic acid	4.55
25201	516-05-2	Isosuccinic acid	3.12
25949	110-15-6	Amber acid	4.21
25952	505-48-6	Hexamethylenedicarboxylic acid	4.52
27799	104-01-8	(p-Methoxyphenyl)acetic acid	4.36
30092	6324-11-04	Acetic acid, (2-hydroxyphenoxy)- (9CI)	3.02
30112	111-16-0	Heptandioic acid	4.51
30279	77-92-9	Citric acid (8CI)	2.79
35913	1643-15-8	Acetic acid,2-(3-methylphenoxy)-	3.2
37409	1878-87-1	Acetic acid,2-(2-nitrophenoxy)-	2.9
38176	940-64-7	Acetic acid,2-(4-methylphenoxy)-	3.21
38177	2088-24-6	Acetic acid,2-(3-methoxyphenoxy)-	3.14
61983	1185-39-3	2, 2-Dimethylpentanoic acid	5.02
62774	144-62-7	Ethanedioic acid (9CI)	1.25
62780	79-31-2	Dimethylacetic acid	4.84
62783	503-74-2	Delphinic acid	4.77
62787	112-05-0	n-Nonanoic acid	4.95
65449	75-98-9	Dimethylpropionic acid	5.03
65595	622-47-9	Benzeneacetic acid, 4-methyl- (9CI)	4.37
65637	2270-20-4	Benzenepentanoic acid (9CI)	4.88
67957	617-31-2	Pentanoic acid,2-hydroxy-	3.59
73191	102-32-9	(3,4-Dihydroxyphenyl)acetic acid	4.25
93819	99-66-1	Dipropylacetic acid	4.6
93911	1877-73-2	Benzeneacetic acid, 3-nitro- (9CI)	3.97
132953	64-19-7	Acetic acid	4.76
166278	1798-11-4	(4-Nitrophenoxy)acetic acid	2.89
193418	1878-88-2	3-Nitrophenoxyacetic acid	2.95
256857	15687-27-1	4-Isobutylhydratropic acid	4.91
281243	60-33-3	cis-9,cis-12-Octadecadienoic acid	4.77
367919	598-82-3	Propanoic acid, 2-hydroxy-, (+-)	3.86
401846	515-30-0	Atrolactic acid	3.53
406833	109-52-4	n-Pentanoic acid	4.84
