# Supplementary material for: Predicting pKa values from EEM atomic charges
Source: J Cheminform. 2013 Apr 10;5:18. doi: 10.1186/1758-2946-5-18 (PMC3663834; doi:10.1186/1758-2946-5-18)
Supplement: Supplementary file 4 — Additional file 4: Table S2: The parameters of all the QSPR models for phenols. (XLS 46 KB) [file 13321_2012_461_MOESM4_ESM.xls]

## Sheet: S2
Table S2: Parameters of all the QSPR models for phenols
Legend:
QM		Quantum mechanical method
PA		Population analysis
QSPR model		Type of QSPR model
EEM parameters		Name of EEM parameter set (only for EEM QSPR models)
R2		Squared Pearson correlation coefficient
RMSE		Root mean square error
		Average absolute pKa error
s		Standard deviation of the estimation
F		Fisher’s statistics of the regression
#		Number of molecules in a training set
pH or p'H		QSPR model parameter for phenolic hydrogen in 3d QSPR models (pH ) or in 5d QSPR models (p'H)
pO or p'O		QSPR model parameter for phenolic oxygen in 3d QSPR models (pO ) or in 5d QSPR models (p'O)
pC1 or p'C1		QSPR model parameter for carbon binding OH in 3d QSPR models (pC1 ) or in 5d QSPR models (p'C1)
p'OD		QSPR model parameter for phenolic oxygen in dissociated molecule (only for 5d QSPR)
p'C1D		QSPR model parameter for phenolic carbon binding OH in dissociated molecule (only for 5d QSPR)
p or p'		Last parameter of 3d QSPR model (p) or 5d QSPR model (p')
QM	PA	QSPR model	EEM parameters	R2	RMSE		s	F	#	pH or p'H	pO or p'O	pC1 or p'C1	p'OD	p'C1D	p or p'
HF/STO-3G	MPA	3d QM	-	0.9515	0.490	0.388	0.504	458	74	-282.32	58.43	7.804	-	-	84.843
HF/STO-3G	MPA	5d QM	-	0.9657	0.412	0.310	0.43	383	74	-260.664	132.025	-28.301	-3.604	40.834	87.946
HF/STO-3G	MPA	3d EEM	Svob2007_cbeg2	0.8671	0.812	0.571	0.835	152	74	-125.99	16.3	10.01	-	-	37.73
HF/STO-3G	MPA	3d EEM WO	Svob2007_cbeg2	0.9239	0.482	0.382	0.497	255	67	-160.281	64.339	8.014	-	-	61.609
HF/STO-3G	MPA	5d EEM	Svob2007_cbeg2	0.9179	0.638	0.481	0.666	152	74	-166.24	39.53	24.87	102.05	-109.7	60.61
HF/STO-3G	MPA	3d EEM	Svob2007_cmet2	0.8663	0.814	0.577	0.837	151	74	-125.61	20.51	10.08	-	-	39.89
HF/STO-3G	MPA	3d EEM WO	Svob2007_cmet2	0.9239	0.482	0.386	0.497	255	67	-161.908	70.684	9.209	-	-	65.299
HF/STO-3G	MPA	5d EEM	Svob2007_cmet2	0.9189	0.634	0.476	0.661	154	74	-169.86	38.13	33.63	113.76	-116.64	64.42
HF/STO-3G	MPA	3d EEM	Svob2007_chal2	0.8737	0.792	0.554	0.814	161	74	-109.918	-2.096	6.926	-	-	28.1
HF/STO-3G	MPA	3d EEM WO	Svob2007_chal2	0.9127	0.483	0.387	0.498	220	67	-167.361	57.927	7.196	-	-	58.947
HF/STO-3G	MPA	5d EEM	Svob2007_chal2	0.9203	0.629	0.473	0.656	157	74	-165.62	37.04	12.49	91.68	-98.72	53.72
HF/STO-3G	MPA	3d EEM	Svob2007_hm2	0.8671	0.812	0.578	0.835	152	74	-128.48	16.13	12.64	-	-	37.48
HF/STO-3G	MPA	3d EEM WO	Svob2007_hm2	0.9241	0.481	0.387	0.496	256	67	-165.85	66.51	10.31	-	-	61.77
HF/STO-3G	MPA	5d EEM	Svob2007_hm2	0.9179	0.638	0.478	0.666	152	74	-172.32	37.9	27.91	110.59	-115.17	60.09
HF/STO-3G	MPA	3d EEM	Baek1991	0.9099	0.669	0.531	0.688	236	74	1757.7	-928.7	-690.2	-	-	-263.2
HF/STO-3G	MPA	3d EEM WO	Baek1991	0.9166	0.531	0.423	0.548	231	67	969.7	-615.3	-331.3	-	-	-155.6
HF/STO-3G	MPA	5d EEM	Baek1991	0.9195	0.632	0.493	0.659	155	74	658.2	-136.4	-288	-456	217.1	-105.5
HF/STO-3G	MPA	3d EEM	Mort1986	0.8860	0.752	0.577	0.773	181	74	3482.1	-3210	-593.2	-	-	-318.9
HF/STO-3G	MPA	3d EEM WO	Mort1986	0.9151	0.520	0.405	0.536	226	67	-482.94	-851.33	911.94	-	-	-50.17
HF/STO-3G	MPA	5d EEM	Mort1986	0.9142	0.652	0.524	0.68	145	74	678.5	-1145.3	-348.1	166.4	258.5	-127.5
HF/6-31G*	MK	3d QM	-	0.8405	0.890	0.727	0.915	123	74	-42.846	-54.579	-8.722	-	-	-2.704
HF/6-31G*	MK	5d QM	-	0.8865	0.750	0.641	0.782	106	74	-16.964	-2.829	-36.335	1.43	-8.853	-11.863
HF/6-31G*	MK	3d EEM	Jir2008_hf	0.8612	0.830	0.582	0.853	145	74	-46.7191	-4.1287	-0.5717	-	-	22.7313
HF/6-31G*	MK	3d EEM WO	Jir2008_hf	0.9182	0.500	0.394	0.516	236	67	-79.1142	46.6531	0.1976	-	-	72.459
HF/6-31G*	MK	5d EEM	Jir2008_hf	0.9154	0.648	0.488	0.676	147	74	-70.78	238.6	-159.36	-54.57	51.26	102.35
B3LYP/6-31G*	MPA	3d QM	-	0.9671	0.404	0.317	0.415	686	74	-231.271	-38.173	-5.722	-	-	81.395
B3LYP/6-31G*	MPA	5d QM	-	0.9724	0.370	0.274	0.386	479	74	-195.505	2.014	-13.598	-22.617	18.294	80.366
B3LYP/6-31G*	MPA	3d EEM	Chaves2006	0.8910	0.735	0.570	0.756	191	74	1811	-1189.2	-183.3	-	-	-582.5
B3LYP/6-31G*	MPA	3d EEM WO	Chaves2006	0.9198	0.505	0.398	0.521	241	67	52.39	-467.46	150.04	-	-	-148.39
B3LYP/6-31G*	MPA	5d EEM	Chaves2006	0.9192	0.633	0.489	0.66	155	74	19.72	505.13	-679.42	-218.2	257.27	-51.79
B3LYP/6-31G*	MPA	3d EEM	Bult2002_mul	0.8876	0.747	0.589	0.768	184	74	1936	-1280.3	-217.1	-	-	-666.9
B3LYP/6-31G*	MPA	3d EEM WO	Bult2002_mul	0.9151	0.520	0.416	0.536	226	67	310.8	-641	216.3	-	-	-247.9
B3LYP/6-31G*	MPA	5d EEM	Bult2002_mul	0.9158	0.646	0.504	0.674	148	74	136.8	507.2	-783	-391.4	468.6	-103.9
B3LYP/6-31G*	NPA	3d QM	-	0.9590	0.451	0.349	0.464	546	74	-308.08	-16.6	3.18	-	-	147.36
B3LYP/6-31G*	NPA	5d QM	-	0.9680	0.399	0.295	0.416	411	74	-266.029	18.998	-14.388	1.186	5.894	139.782
B3LYP/6-31G*	NPA	3d EEM	Ouy2009	0.8731	0.793	0.541	0.815	161	74	-35.536	-5.65	-1.182	-	-	19.341
B3LYP/6-31G*	NPA	3d EEM WO	Ouy2009	0.9043	0.505	0.379	0.521	198	67	-66.0592	65.3149	0.1457	-	-	82.6517
B3LYP/6-31G*	NPA	5d EEM	Ouy2009	0.9094	0.670	0.503	0.699	137	74	-47.23	218.47	-142.57	-30.07	28.18	90.35
B3LYP/6-31G*	NPA	3d EEM	Ouy2009_elem	0.8727	0.795	0.546	0.817	160	74	-40.216	-1.936	0.5265	-	-	24.4826
B3LYP/6-31G*	NPA	3d EEM WO	Ouy2009_elem	0.9113	0.487	0.382	0.502	216	67	-67.465	44.607	1.488	-	-	69.377
B3LYP/6-31G*	NPA	5d EEM	Ouy2009_elem	0.9132	0.656	0.495	0.684	143	74	-56.78	70.18	-24.47	39.15	-41.13	68.59
B3LYP/6-31G*	NPA	3d EEM	Ouy2009_elemF	0.8848	0.756	0.519	0.777	179	74	-15.39	44.07	-31.24	-	-	60.61
B3LYP/6-31G*	NPA	3d EEM WO	Ouy2009_elemF	0.9012	0.512	0.386	0.528	192	67	-26.24	61.64	11.35	-	-	84.99
B3LYP/6-31G*	NPA	5d EEM	Ouy2009_elemF	0.8866	0.750	0.520	0.782	106	74	1.525	115.432	-68.387	-101.081	78.417	63.951
B3LYP/6-31G*	NPA	3d EEM	Bult2002_npa	0.9044	0.689	0.532	0.708	221	74	467.4	-715.4	-151.2	-	-	-531.7
B3LYP/6-31G*	NPA	3d EEM WO	Bult2002_npa	0.9098	0.523	0.405	0.539	212	67	323.94	-765.82	14.94	-	-	-497.69
B3LYP/6-31G*	NPA	5d EEM	Bult2002_npa	0.9180	0.638	0.488	0.666	152	74	229.7	-976.2	589.7	253	-330.2	-279.6
B3LYP/6-31G*	Hir.	3d QM	-	0.9042	0.689	0.503	0.708	220	74	-238.22	-48.53	-43.53	-	-	46.43
B3LYP/6-31G*	Hir.	5d QM	-	0.9477	0.509	0.356	0.531	246	74	-187.54	31.87	-39.14	-62.1	79.35	34.71
B3LYP/6-31G*	Hir.	3d EEM	Bult2002_hir	0.8415	0.887	0.636	0.912	124	74	711.8	-3655.7	-209	-	-	-826.8
B3LYP/6-31G*	Hir.	3d EEM WO	Bult2002_hir	0.8838	0.579	0.414	0.597	160	67	-1434.57	-653	760.45	-	-	-86.26
B3LYP/6-31G*	Hir.	5d EEM	Bult2002_hir	0.9050	0.687	0.522	0.717	130	74	-691.9	805.26	-1113.88	299.51	27.84	-38.14
B3LYP/6-31G*	MK	3d QM	-	0.8447	0.878	0.705	0.903	127	74	-48.186	-64.109	-11.328	-	-	-3.063
B3LYP/6-31G*	MK	5d QM	-	0.8960	0.718	0.594	0.749	117	74	-27.0436	-12.8291	-31.0347	-0.7491	-8.5081	-5.8748
B3LYP/6-31G*	MK	3d EEM	Jir2008_dft	0.8696	0.804	0.555	0.827	156	74	-51.335	-0.3428	-2.6388	-	-	25.0975
B3LYP/6-31G*	MK	3d EEM WO	Jir2008_dft	0.9224	0.487	0.371	0.502	250	67	-81.7418	56.5207	-0.9815	-	-	68.7488
B3LYP/6-31G*	MK	5d EEM	Jir2008_dft	0.9148	0.650	0.489	0.678	146	74	-75.688	140.171	-63.743	-1.997	-4.284	82.64
B3LYP/6-31G*	MK	3d EEM	Bult2002_mk	0.8639	0.822	0.610	0.845	148	74	1355.03	-2657.54	-93.28	-	-	-1176.32
B3LYP/6-31G*	MK	3d EEM WO	Bult2002_mk	0.9053	0.519	0.384	0.535	201	67	-17.86	-1367.28	377.3	-	-	-542.16
B3LYP/6-31G*	MK	5d EEM	Bult2002_mk	0.9131	0.657	0.508	0.685	143	74	-259.05	2324.71	-2348.37	-510.42	652.26	19.36
B3LYP/6-31G*	CHelpG	3d QM	-	0.8528	0.854	0.712	0.878	135	74	-75.003	-66.297	-16.264	-	-	7.216
B3LYP/6-31G*	CHelpG	5d QM	-	0.9087	0.673	0.552	0.702	135	74	-33.777	-18.809	-28.557	-2.003	-11.038	-3.711
B3LYP/6-31G*	CHelpG	3d EEM	Bult2002_che	0.8695	0.805	0.597	0.828	155	74	1556.84	-3537.79	-86.52	-	-	-1656.35
B3LYP/6-31G*	CHelpG	3d EEM WO	Bult2002_che	0.8863	0.588	0.436	0.606	164	67	538.2	-2675.8	315.4	-	-	-1209.6
B3LYP/6-31G*	CHelpG	5d EEM	Bult2002_che	0.9057	0.684	0.540	0.714	131	74	409.75	-572.55	-917.06	-97.46	194.09	-678.2
B3LYP/6-31G*	AIM	3d QM	-	0.9609	0.440	0.332	0.452	573	74	-257.89	-7.01	1.867	-	-	146.31
B3LYP/6-31G*	AIM	5d QM	-	0.9677	0.400	0.285	0.417	407	74	-217.8	19.49	-19.68	22.93	-27.69	139.13
B3LYP/6-31G*	AIM	3d EEM	Bult2004_aim	0.8646	0.819	0.619	0.842	149	74	1306.1	-964.39	-46.88	-	-	-884.93
B3LYP/6-31G*	AIM	3d EEM WO	Bult2004_aim	0.8972	0.590	0.438	0.608	183	67	363.8	-581.3	162.6	-	-	-518
B3LYP/6-31G*	AIM	5d EEM	Bult2004_aim	0.9017	0.698	0.571	0.728	125	74	278.5	1350.7	-1620.8	-917.5	946	-240.2
