# Supplementary material for: Predicting pKa values from EEM atomic charges
Source: J Cheminform. 2013 Apr 10;5:18. doi: 10.1186/1758-2946-5-18 (PMC3663834; doi:10.1186/1758-2946-5-18)
Supplement: Supplementary file 5 — Additional file 5: Table S6: The table containing charge descriptors for all charge calculation approaches and predicted p Kavalues for all QSPR models (for phenols). (XLS 421 KB) [file 13321_2012_461_MOESM5_ESM.xls]

## Sheet: Beak1991
NSC	pKa	qH	qO	qC1	qOD	qC1D	outlier	pKa(3d model)	pKa(3d WO model)	pKa(5d model)
NSC_10112	10.2	0.0544	-0.1642	-0.0371	-0.2135	-0.095	0	10.55	10.52	10.48
NSC_11215	10.6	0.0508	-0.1678	-0.0414	-0.2053	-0.0852	0	10.54	10.67	10.33
NSC_12987	8.59	0.0842	-0.1328	0.001	-0.1828	-0.0584	1	7.47	-	7.54
NSC_1317	7.15	0.0931	-0.1235	0.0115	-0.1843	-0.0604	0	7.23	6.9	7.34
NSC_14881	7.4	0.0718	-0.1454	-0.0151	-0.1775	-0.0538	0	8.49	8.54	7.91
NSC_1532	4.09	0.1202	-0.0946	0.0462	-0.1449	-0.0146	0	4.08	3.9	4.01
NSC_15351	7.4	0.0739	-0.1434	-0.0122	-0.1916	-0.069	0	8.32	8.38	8.46
NSC_1548	9.97	0.0602	-0.1576	-0.0293	-0.1959	-0.0749	0	9.23	9.5	9.13
NSC_1549	10.4	0.055	-0.1635	-0.0366	-0.2145	-0.0959	0	10.61	10.51	10.64
NSC_1551	8.36	0.0935	-0.123	0.0122	-0.1836	-0.0596	1	6.99	-	7.19
NSC_1552	7.23	0.0958	-0.1202	0.015	-0.1799	-0.0562	0	6.5	6.33	6.72
NSC_156083	4.96	0.12	-0.0948	0.0462	-0.1453	-0.0147	1	3.91	-	4
NSC_17588	9.64	0.0605	-0.1577	-0.0296	-0.1975	-0.0763	0	10.06	9.95	9.64
NSC_1809	10.1	0.0623	-0.1556	-0.0267	-0.2025	-0.0819	0	9.27	9.44	9.44
NSC_1858	9.55	0.0605	-0.1577	-0.0296	-0.1978	-0.0766	0	10.06	9.95	9.66
NSC_1888	10.2	0.053	-0.1655	-0.0391	-0.21	-0.0908	0	10.68	10.63	10.55
NSC_202753	4.62	0.0882	-0.1282	0.0069	-0.1574	-0.0287	1	6.16	-	5.99
NSC_2082	4.31	0.108	-0.1076	0.0312	-0.15	-0.0202	0	5.06	5.04	4.84
NSC_2123	10.6	0.0541	-0.1643	-0.0371	-0.2132	-0.0945	0	10.12	10.29	10.32
NSC_2127	7.61	0.0718	-0.1458	-0.0155	-0.2076	-0.088	0	9.14	8.91	9.39
NSC_2150	7.91	0.0741	-0.1431	-0.0115	-0.1905	-0.0676	0	7.91	8.16	8.22
NSC_21735	9.65	0.0655	-0.1524	-0.0232	-0.2085	-0.0888	0	9.51	9.42	9.74
NSC_2209	10.2	0.053	-0.1656	-0.0391	-0.2098	-0.0906	0	10.77	10.69	10.55
NSC_227926	9.82	0.0652	-0.1527	-0.0237	-0.2086	-0.0891	0	9.61	9.48	9.78
NSC_23076	10.3	0.0573	-0.1611	-0.0335	-0.2201	-0.1027	0	10.29	10.23	10.55
NSC_2440	9.25	0.0669	-0.151	-0.0216	-0.2029	-0.0824	0	9.57	9.38	9.52
NSC_249188	9.77	0.0613	-0.1569	-0.0288	-0.203	-0.0828	0	10.17	9.97	9.86
NSC_2599	10.4	0.0544	-0.164	-0.0369	-0.2137	-0.095	0	10.23	10.33	10.42
NSC_2880	3.85	0.0971	-0.1183	0.019	-0.1478	-0.0175	0	4.26	5.09	4.64
NSC_3115	8.37	0.0794	-0.1376	-0.006	-0.1913	-0.0697	0	8.33	8.09	8.22
NSC_3142	7.41	0.0874	-0.129	0.0045	-0.179	-0.055	0	7.15	7.08	7.18
NSC_3177	8.2	0.0738	-0.1437	-0.0124	-0.1798	-0.0553	0	8.57	8.53	8.1
NSC_33870	4.23	0.1119	-0.1029	0.0358	-0.1453	-0.0157	0	4.38	4.4	4.3
NSC_3504	8.98	0.0718	-0.1458	-0.0154	-0.2075	-0.0878	0	9.07	8.88	9.36
NSC_36808	9.99	0.0618	-0.1564	-0.0282	-0.23	-0.1143	0	10.17	9.95	10.79
NSC_36947	0.38	0.1422	-0.0712	0.0746	-0.1134	0.0223	1	1.41	-	1.28
NSC_3696	10.3	0.0578	-0.1606	-0.0332	-0.2207	-0.1034	0	10.49	10.31	10.7
NSC_3698	8.05	0.0666	-0.1513	-0.0219	-0.2033	-0.0829	0	9.53	9.38	9.51
NSC_3814	9.84	0.065	-0.1529	-0.0237	-0.2077	-0.0881	0	9.44	9.41	9.63
NSC_3815	9.98	0.0662	-0.1515	-0.022	-0.2069	-0.087	0	9.08	9.14	9.46
NSC_3829	10.6	0.0545	-0.1639	-0.0369	-0.2138	-0.0952	0	10.31	10.37	10.46
NSC_38776	10.6	0.0525	-0.166	-0.0393	-0.2092	-0.0897	0	10.4	10.51	10.39
NSC_3991	9.38	0.072	-0.1457	-0.0149	-0.1925	-0.0701	0	8.98	8.85	8.77
NSC_41205	8.62	0.0848	-0.1322	0.0012	-0.1834	-0.0592	0	7.83	7.62	7.76
NSC_4875	9.65	0.0617	-0.1564	-0.0278	-0.2042	-0.0838	0	9.72	9.72	9.73
NSC_4960	10.1	0.0653	-0.1527	-0.0235	-0.2087	-0.0891	0	9.64	9.51	9.78
NSC_4965	10.4	0.0504	-0.1683	-0.0423	-0.2039	-0.0837	0	10.92	10.89	10.46
NSC_4969	10.3	0.0625	-0.1553	-0.0266	-0.2026	-0.0819	0	9.28	9.42	9.51
NSC_5103	10.5	0.0524	-0.1661	-0.0394	-0.2089	-0.0896	0	10.39	10.51	10.32
NSC_5105	11.1	0.0482	-0.1704	-0.0441	-0.1996	-0.0784	0	10.24	10.64	10.04
NSC_5296	10.7	0.0525	-0.1661	-0.0394	-0.2091	-0.0896	0	10.57	10.61	10.44
NSC_5353	10.9	0.0521	-0.1664	-0.0395	-0.2087	-0.0891	0	10.21	10.44	10.26
NSC_5387	7.6	0.0875	-0.1289	0.0046	-0.1791	-0.0551	0	7.17	7.08	7.19
NSC_60291	10.6	0.0507	-0.1677	-0.0412	-0.2049	-0.0852	0	10.13	10.44	10.04
NSC_60735	9.83	0.0652	-0.1527	-0.0236	-0.2084	-0.0888	0	9.54	9.44	9.74
NSC_62011	10.5	0.0546	-0.1639	-0.0368	-0.2139	-0.0953	0	10.42	10.43	10.48
NSC_62012	10	0.055	-0.1634	-0.0366	-0.2144	-0.096	0	10.52	10.44	10.58
NSC_6215	3.97	0.1227	-0.0916	0.0495	-0.141	-0.0106	0	3.41	3.38	3.48
NSC_65646	10.5	0.0524	-0.1662	-0.0394	-0.2086	-0.0894	0	10.48	10.57	10.29
NSC_65647	10.3	0.0531	-0.1654	-0.0389	-0.2097	-0.0905	0	10.62	10.59	10.49
NSC_6769	9.88	0.0611	-0.1568	-0.0282	-0.1957	-0.0738	0	9.31	9.52	9.3
NSC_70955	9.34	0.0672	-0.1506	-0.0206	-0.1949	-0.0725	0	9.03	9.1	9.05
NSC_7739	4.52	0.0845	-0.132	0.0025	-0.1575	-0.0288	1	6.22	-	6.08
NSC_82996	8.89	0.0739	-0.1434	-0.0121	-0.1914	-0.0687	0	8.26	8.35	8.42
NSC_85475	10.2	0.0613	-0.1568	-0.0282	-0.2034	-0.083	0	9.67	9.71	9.65
NSC_8768	10.1	0.0577	-0.1606	-0.0333	-0.2206	-0.1032	0	10.39	10.25	10.69
NSC_881	5.51	0.0993	-0.1168	0.0194	-0.168	-0.0419	0	6.46	6.17	6.23
NSC_8873	9.9	0.0549	-0.1635	-0.0367	-0.2143	-0.0958	0	10.51	10.44	10.59
NSC_8885	10.1	0.0528	-0.1658	-0.0393	-0.2095	-0.0901	0	10.74	10.68	10.56
NSC_8895	10.2	0.061	-0.1569	-0.0284	-0.1959	-0.074	0	9.37	9.55	9.35
NSC_90441	5.21	0.1207	-0.0941	0.0469	-0.1442	-0.0137	1	4.01	-	3.94
NSC_9268	10.2	0.0548	-0.1636	-0.0368	-0.2142	-0.0956	0	10.49	10.44	10.59
NSC_95810	6.73	0.0827	-0.1339	-0.0012	-0.1687	-0.0429	0	7.38	7.42	7.01
NSC_9885	10.1	0.0615	-0.1566	-0.0282	-0.2044	-0.0841	0	9.83	9.78	9.8

## Sheet: Bult2002_che
NSC	pKa	qH	qO	qC1	qOD	qC1D	outlier	pKa(3d model)	pKa(3d WO model)	pKa(5d model)
NSC_10112	10.2	0.0633	-0.4433	-0.0007	-0.4604	-0.0687	0	10.56	10.47	10.5
NSC_11215	10.6	0.058	-0.4455	-0.0095	-0.4585	-0.0611	0	10.85	10.73	10.18
NSC_12987	8.59	0.1175	-0.4209	0.0898	-0.4382	0.0198	0	7.86	8.24	7.88
NSC_1317	7.15	0.1333	-0.4144	0.1154	-0.4353	0.0308	0	7.25	7.43	7.61
NSC_14881	7.4	0.0835	-0.4347	0.0325	-0.4455	-0.0116	0	8.71	8.8	8.04
NSC_1532	4.09	0.1871	-0.392	0.2043	-0.4091	0.133	0	4.07	4.48	3.98
NSC_15351	7.4	0.1063	-0.4253	0.0719	-0.4423	0.0035	0	7.54	8.34	8.15
NSC_1548	9.97	0.0647	-0.4426	0.0021	-0.4555	-0.05	0	10.02	10.23	9.54
NSC_1549	10.4	0.0644	-0.4428	0.0007	-0.4604	-0.0688	0	10.38	10.17	10.51
NSC_1551	8.36	0.134	-0.4141	0.1167	-0.435	0.0322	0	7.17	7.41	7.6
NSC_1552	7.23	0.1379	-0.4123	0.1221	-0.4328	0.0384	0	6.4	6.4	6.83
NSC_156083	4.96	0.1868	-0.3922	0.2044	-0.4093	0.133	0	4.3	4.88	4.14
NSC_17588	9.64	0.0657	-0.4423	0.003	-0.4557	-0.0504	0	10.44	10.25	9.79
NSC_1809	10.1	0.0823	-0.4352	0.0322	-0.4517	-0.0337	1	8.64	-	9.26
NSC_1858	9.55	0.0658	-0.4422	0.0032	-0.4558	-0.0505	0	10.22	10.1	9.83
NSC_1888	10.2	0.0615	-0.444	-0.004	-0.4594	-0.0647	0	10.52	10.33	10.34
NSC_202753	4.62	0.1263	-0.4171	0.1049	-0.4272	0.0628	1	6.81	-	6.1
NSC_2082	4.31	0.1636	-0.4018	0.1657	-0.4163	0.1051	0	5.49	5.88	4.91
NSC_2123	10.6	0.063	-0.4434	-0.0011	-0.4604	-0.0685	0	10.48	10.45	10.51
NSC_2127	7.61	0.0962	-0.4297	0.0535	-0.4512	-0.0324	0	8.98	8.88	9.52
NSC_2150	7.91	0.1067	-0.4252	0.0729	-0.4419	0.0051	0	7.72	8.61	8.1
NSC_21735	9.65	0.0883	-0.4329	0.041	-0.4526	-0.0372	0	9.08	9.25	9.69
NSC_2209	10.2	0.0614	-0.444	-0.0043	-0.4594	-0.0646	0	10.39	10.19	10.35
NSC_227926	9.82	0.088	-0.433	0.0401	-0.4527	-0.0381	0	9.04	9.07	9.62
NSC_23076	10.3	0.0678	-0.4414	0.0065	-0.4618	-0.0745	0	10.22	10.08	10.71
NSC_2440	9.25	0.0875	-0.4333	0.0392	-0.4513	-0.0327	0	9.4	9.32	9.44
NSC_249188	9.77	0.0699	-0.4405	0.0098	-0.4562	-0.0523	0	10.02	9.84	9.91
NSC_2599	10.4	0.0636	-0.4432	-0.0004	-0.4604	-0.0686	0	10.65	10.46	10.56
NSC_2880	3.85	0.1323	-0.4144	0.1165	-0.4243	0.0743	1	5.6	-	5.45
NSC_3115	8.37	0.1016	-0.4273	0.0615	-0.4456	-0.012	0	8.2	7.89	8.4
NSC_3142	7.41	0.1229	-0.4185	0.0971	-0.4357	0.0271	0	7.15	7.03	7.13
NSC_3177	8.2	0.0768	-0.4377	0.022	-0.4495	-0.0254	0	9.8	9.91	9.02
NSC_33870	4.23	0.1703	-0.3987	0.1754	-0.4132	0.1149	0	4.12	4.25	3.99
NSC_3504	8.98	0.0962	-0.4297	0.0535	-0.4512	-0.0322	0	8.98	8.88	9.56
NSC_36808	9.99	0.0746	-0.4386	0.0175	-0.464	-0.0829	0	9.95	9.71	11.21
NSC_36947	0.38	0.2333	-0.3728	0.2806	-0.3869	0.2198	1	1.47	-	0.97
NSC_3696	10.3	0.0686	-0.4411	0.0076	-0.4618	-0.0745	0	10.31	10.05	10.76
NSC_3698	8.05	0.087	-0.4335	0.0384	-0.4516	-0.0337	0	9.4	9.33	9.51
NSC_3814	9.84	0.0877	-0.4332	0.0398	-0.4524	-0.0372	0	9.31	9.35	9.54
NSC_3815	9.98	0.0898	-0.4322	0.0442	-0.4516	-0.0335	0	8.66	9.19	9.39
NSC_3829	10.6	0.0637	-0.4431	-0.0002	-0.4604	-0.0686	0	10.43	10.31	10.52
NSC_38776	10.6	0.0607	-0.4444	-0.0052	-0.4593	-0.0644	0	10.79	10.59	10.33
NSC_3991	9.38	0.0901	-0.4322	0.0437	-0.4482	-0.0202	0	9.17	9.19	9.02
NSC_41205	8.62	0.1184	-0.4205	0.0908	-0.4381	0.0197	0	7.76	7.97	7.81
NSC_4875	9.65	0.0811	-0.4359	0.0293	-0.4526	-0.0373	0	9.49	9.71	9.57
NSC_4960	10.1	0.0879	-0.4331	0.0402	-0.4527	-0.0381	0	9.23	9.31	9.63
NSC_4965	10.4	0.0575	-0.4456	-0.0106	-0.4579	-0.0591	0	10.52	10.38	9.98
NSC_4969	10.3	0.083	-0.435	0.0329	-0.4516	-0.0332	0	8.96	9.46	9.36
NSC_5103	10.5	0.0604	-0.4445	-0.0055	-0.4593	-0.0645	0	10.7	10.61	10.27
NSC_5105	11.1	0.054	-0.4471	-0.0156	-0.4573	-0.0562	0	10.81	10.93	9.9
NSC_5296	10.7	0.0606	-0.4444	-0.0053	-0.4593	-0.0643	0	10.64	10.51	10.32
NSC_5353	10.9	0.06	-0.4446	-0.0059	-0.4593	-0.0642	0	10.47	10.53	10.26
NSC_5387	7.6	0.123	-0.4184	0.0973	-0.4357	0.0272	0	6.93	6.88	7.12
NSC_60291	10.6	0.0578	-0.4455	-0.0093	-0.4584	-0.061	0	10.52	10.68	10
NSC_60735	9.83	0.0881	-0.433	0.0403	-0.4526	-0.0377	0	9.18	9.19	9.63
NSC_62011	10.5	0.0637	-0.4431	-0.0002	-0.4604	-0.0687	0	10.43	10.31	10.5
NSC_62012	10	0.0645	-0.4428	0.0009	-0.4604	-0.0688	0	10.52	10.28	10.53
NSC_6215	3.97	0.1914	-0.39	0.2106	-0.4068	0.1401	1	3.14	-	3.25
NSC_65646	10.5	0.0603	-0.4445	-0.0057	-0.4593	-0.0644	0	10.57	10.49	10.27
NSC_65647	10.3	0.0616	-0.444	-0.0039	-0.4593	-0.0644	0	10.66	10.42	10.34
NSC_6769	9.88	0.0778	-0.4371	0.0245	-0.4506	-0.0295	0	9.02	9.63	9.06
NSC_70955	9.34	0.0966	-0.4295	0.0556	-0.4452	-0.0073	0	8.71	9.22	8.73
NSC_7739	4.52	0.1174	-0.4207	0.0907	-0.4295	0.0539	1	6.92	-	6.28
NSC_82996	8.89	0.1064	-0.4253	0.0719	-0.4423	0.0037	0	7.7	8.4	8.23
NSC_85475	10.2	0.0809	-0.436	0.0286	-0.4524	-0.0369	0	9.6	9.65	9.51
NSC_8768	10.1	0.0685	-0.4411	0.0074	-0.4618	-0.0745	0	10.17	9.94	10.74
NSC_881	5.51	0.1494	-0.4077	0.1413	-0.4254	0.0685	0	6.37	6.33	6.09
NSC_8873	9.9	0.0643	-0.4428	0.0006	-0.4604	-0.0687	0	10.23	10.08	10.5
NSC_8885	10.1	0.0611	-0.4442	-0.0047	-0.4593	-0.0644	0	10.66	10.43	10.33
NSC_8895	10.2	0.0777	-0.4371	0.0243	-0.4507	-0.0298	1	8.88	-	9.07
NSC_90441	5.21	0.1879	-0.3917	0.2057	-0.4087	0.1345	0	4.13	4.55	3.92
NSC_9268	10.2	0.0642	-0.4429	0.0004	-0.4604	-0.0686	0	10.45	10.23	10.55
NSC_95810	6.73	0.1054	-0.4256	0.0685	-0.4374	0.0207	0	7.5	7.59	7.13
NSC_9885	10.1	0.0808	-0.436	0.0285	-0.4528	-0.0381	0	9.45	9.56	9.61

## Sheet: Bult2002_hir
NSC	pKa	qH	qO	qC1	qOD	qC1D	outlier	pKa(3d model)	pKa(3d WO model)	pKa(5d model)
NSC_10112	10.2	0.0324	-0.2225	-0.003	-0.2274	-0.0782	0	10.31	10.27	10.49
NSC_11215	10.6	0.0297	-0.2228	-0.0079	-0.2265	-0.0649	0	10.51	10.61	10.02
NSC_12987	8.59	0.0577	-0.2195	0.0445	-0.2249	-0.0384	0	7.43	8.14	7.95
NSC_1317	7.15	0.0656	-0.2186	0.0587	-0.2251	-0.0427	0	6.79	7.02	7.56
NSC_14881	7.4	0.0412	-0.2215	0.0132	-0.2246	-0.0365	0	9.53	9.31	8.1
NSC_1532	4.09	0.0921	-0.2154	0.1078	-0.2213	0.0154	0	3.7	4.25	3.9
NSC_15351	7.4	0.0536	-0.22	0.037	-0.2251	-0.0428	0	7.9	8.64	8.24
NSC_1548	9.97	0.0333	-0.2224	-0.001	-0.2261	-0.0581	0	10.17	10.44	9.66
NSC_1549	10.4	0.0328	-0.2225	-0.0023	-0.2275	-0.0791	0	10.45	10.23	10.51
NSC_1551	8.36	0.0658	-0.2186	0.0593	-0.2251	-0.042	0	6.81	7.19	7.63
NSC_1552	7.23	0.0674	-0.2184	0.0617	-0.2248	-0.0392	0	6.72	6.59	7.14
NSC_156083	4.96	0.092	-0.2155	0.108	-0.2213	0.0156	1	3.95	-	3.95
NSC_17588	9.64	0.0337	-0.2224	-0.0007	-0.2262	-0.0591	0	10.39	10.09	9.55
NSC_1809	10.1	0.0415	-0.2214	0.0146	-0.2262	-0.0601	0	9.09	9.88	9.52
NSC_1858	9.55	0.0337	-0.2223	-0.0005	-0.2262	-0.0594	0	9.98	10.18	9.69
NSC_1888	10.2	0.0314	-0.2226	-0.005	-0.227	-0.0719	0	10.38	10.25	10.23
NSC_202753	4.62	0.0614	-0.2191	0.0513	-0.2224	-0.0001	1	7.18	-	6.03
NSC_2082	4.31	0.0801	-0.2169	0.0857	-0.2218	0.0091	0	5.26	5.64	4.75
NSC_2123	10.6	0.0322	-0.2225	-0.0031	-0.2274	-0.0778	0	10.19	10.48	10.61
NSC_2127	7.61	0.0486	-0.2206	0.027	-0.2269	-0.0707	0	8.63	8.6	9.45
NSC_2150	7.91	0.0537	-0.22	0.0375	-0.2251	-0.0416	0	7.87	8.88	8.35
NSC_21735	9.65	0.0446	-0.2211	0.0199	-0.2268	-0.0691	0	9.09	9.27	9.62
NSC_2209	10.2	0.0313	-0.2226	-0.0051	-0.227	-0.0717	0	10.33	10.32	10.28
NSC_227926	9.82	0.0445	-0.2211	0.0195	-0.2268	-0.0694	0	9.1	9.11	9.56
NSC_23076	10.3	0.0346	-0.2223	0.0011	-0.2281	-0.0886	0	10.29	10.1	10.85
NSC_2440	9.25	0.0442	-0.2211	0.0189	-0.2264	-0.0625	0	9.02	9.08	9.33
NSC_249188	9.77	0.0342	-0.2223	0.0002	-0.2268	-0.069	0	10.19	9.99	9.95
NSC_2599	10.4	0.0325	-0.2225	-0.0028	-0.2274	-0.0782	0	10.34	10.28	10.48
NSC_2880	3.85	0.0644	-0.2187	0.0578	-0.2219	0.0066	1	6.49	-	5.85
NSC_3115	8.37	0.0493	-0.2205	0.028	-0.226	-0.0567	0	8.55	8.3	8.73
NSC_3142	7.41	0.0599	-0.2192	0.0477	-0.2246	-0.0356	0	7.23	7.22	7.37
NSC_3177	8.2	0.037	-0.222	0.0058	-0.2254	-0.047	0	9.92	10.04	8.99
NSC_33870	4.23	0.0829	-0.2165	0.0901	-0.2214	0.013	0	4.87	4.71	4.12
NSC_3504	8.98	0.0486	-0.2206	0.027	-0.2269	-0.0706	0	8.63	8.6	9.45
NSC_36808	9.99	0.0379	-0.2219	0.0071	-0.2291	-0.1042	0	9.92	9.67	11.36
NSC_36947	0.38	0.116	-0.2126	0.1521	-0.2179	0.0675	1	1.21	-	0.55
NSC_3696	10.3	0.0349	-0.2222	0.0016	-0.2281	-0.0893	0	10.03	9.99	10.85
NSC_3698	8.05	0.044	-0.2211	0.0186	-0.2264	-0.063	0	8.94	9.14	9.37
NSC_3814	9.84	0.0444	-0.2211	0.0194	-0.2268	-0.0684	0	9.05	9.18	9.63
NSC_3815	9.98	0.0452	-0.221	0.0214	-0.2267	-0.0672	0	8.84	9.48	9.68
NSC_3829	10.6	0.0325	-0.2225	-0.0027	-0.2274	-0.0784	0	10.32	10.36	10.5
NSC_38776	10.6	0.031	-0.2227	-0.0055	-0.2269	-0.0709	0	10.57	10.51	10.19
NSC_3991	9.38	0.0441	-0.2211	0.0188	-0.2258	-0.054	0	8.97	9.15	8.94
NSC_41205	8.62	0.0581	-0.2195	0.0449	-0.2249	-0.0391	0	7.63	7.87	7.77
NSC_4875	9.65	0.041	-0.2215	0.0133	-0.2264	-0.062	0	9.37	9.68	9.56
NSC_4960	10.1	0.0444	-0.2211	0.0195	-0.2268	-0.0694	0	9.03	9.25	9.63
NSC_4965	10.4	0.0294	-0.2229	-0.0087	-0.2264	-0.062	0	10.83	10.5	9.87
NSC_4969	10.3	0.0418	-0.2214	0.015	-0.2262	-0.0601	0	9.22	9.76	9.43
NSC_5103	10.5	0.0309	-0.2227	-0.0057	-0.2269	-0.0709	0	10.54	10.5	10.2
NSC_5105	11.1	0.0278	-0.2231	-0.0113	-0.226	-0.0562	0	10.96	10.95	9.76
NSC_5296	10.7	0.031	-0.2227	-0.0056	-0.2269	-0.0708	0	10.59	10.43	10.17
NSC_5353	10.9	0.0307	-0.2227	-0.0059	-0.2269	-0.0704	0	10.44	10.64	10.3
NSC_5387	7.6	0.06	-0.2192	0.0478	-0.2246	-0.0357	0	7.28	7.15	7.33
NSC_60291	10.6	0.0296	-0.2228	-0.0078	-0.2265	-0.065	0	10.42	10.83	10.11
NSC_60735	9.83	0.0445	-0.2211	0.0196	-0.2268	-0.0691	0	9.08	9.19	9.6
NSC_62011	10.5	0.0325	-0.2225	-0.0027	-0.2274	-0.0785	0	10.32	10.36	10.5
NSC_62012	10	0.0329	-0.2225	-0.0022	-0.2275	-0.0791	0	10.5	10.16	10.47
NSC_6215	3.97	0.0939	-0.2152	0.1106	-0.2211	0.0188	0	3.66	3.67	3.52
NSC_65646	10.5	0.0308	-0.2227	-0.0058	-0.2269	-0.0706	0	10.49	10.57	10.25
NSC_65647	10.3	0.0314	-0.2226	-0.005	-0.227	-0.0716	0	10.38	10.25	10.24
NSC_6769	9.88	0.0392	-0.2217	0.0103	-0.2256	-0.0507	0	9.45	10.11	9.17
NSC_70955	9.34	0.0488	-0.2206	0.0281	-0.2253	-0.0449	0	8.54	9.15	8.57
NSC_7739	4.52	0.057	-0.2196	0.0434	-0.2224	-0.001	1	7.52	-	6.28
NSC_82996	8.89	0.0536	-0.22	0.037	-0.2251	-0.0425	0	7.9	8.64	8.25
NSC_85475	10.2	0.0409	-0.2215	0.013	-0.2263	-0.0613	0	9.36	9.59	9.45
NSC_8768	10.1	0.0349	-0.2222	0.0015	-0.2281	-0.0891	0	10.05	9.91	10.83
NSC_881	5.51	0.074	-0.2176	0.074	-0.2233	-0.0153	0	5.92	5.95	5.9
NSC_8873	9.9	0.0328	-0.2225	-0.0024	-0.2274	-0.0789	0	10.47	10.15	10.37
NSC_8885	10.1	0.0312	-0.2227	-0.0053	-0.227	-0.0712	0	10.67	10.37	10.22
NSC_8895	10.2	0.0392	-0.2217	0.0102	-0.2256	-0.0508	0	9.47	10.03	9.14
NSC_90441	5.21	0.0924	-0.2154	0.1084	-0.2213	0.0161	1	3.78	-	3.89
NSC_9268	10.2	0.0327	-0.2225	-0.0025	-0.2274	-0.0787	0	10.42	10.22	10.42
NSC_95810	6.73	0.0514	-0.2202	0.0321	-0.2238	-0.0233	1	8.09	-	7.23
NSC_9885	10.1	0.0409	-0.2215	0.0129	-0.2264	-0.0624	0	9.38	9.52	9.5

## Sheet: Bult2002_mk
NSC	pKa	qH	qO	qC1	qOD	qC1D	outlier	pKa(3d model)	pKa(3d WO model)	pKa(5d model)
NSC_10112	10.2	0.0718	-0.4094	-0.0157	-0.4288	-0.0823	0	10.43	10.4	10.34
NSC_11215	10.6	0.0663	-0.412	-0.0244	-0.4267	-0.0749	0	10.7	10.77	10.06
NSC_12987	8.59	0.1212	-0.3861	0.0656	-0.4057	-0.0031	0	7.87	8.33	7.62
NSC_1317	7.15	0.1362	-0.3791	0.0892	-0.4029	0.0062	0	7.39	7.4	7.45
NSC_14881	7.4	0.0917	-0.3998	0.0164	-0.4119	-0.0267	1	8.89	-	7.7
NSC_1532	4.09	0.1845	-0.356	0.1678	-0.3755	0.0976	0	4.12	4.61	3.8
NSC_15351	7.4	0.1127	-0.3899	0.0522	-0.4091	-0.0146	0	7.7	8.63	8.31
NSC_1548	9.97	0.0751	-0.4077	-0.0097	-0.4223	-0.0606	0	9.83	10.28	9.26
NSC_1549	10.4	0.0729	-0.4089	-0.0143	-0.4289	-0.0824	0	10.47	10.22	10.67
NSC_1551	8.36	0.1368	-0.3787	0.0904	-0.4025	0.0076	0	7.03	7.29	7.59
NSC_1552	7.23	0.1405	-0.3767	0.0955	-0.4001	0.0135	0	6.25	6.42	6.89
NSC_156083	4.96	0.1841	-0.3562	0.1679	-0.3758	0.0977	0	4.1	4.93	4.15
NSC_17588	9.64	0.076	-0.4074	-0.0091	-0.4226	-0.0614	0	10.19	10.08	9.6
NSC_1809	10.1	0.0896	-0.4008	0.0146	-0.4194	-0.0498	0	8.87	9.76	9.38
NSC_1858	9.55	0.0761	-0.4074	-0.009	-0.4227	-0.0616	0	10.32	10.12	9.63
NSC_1888	10.2	0.07	-0.4103	-0.0191	-0.4277	-0.0786	0	10.7	10.38	10.28
NSC_202753	4.62	0.1284	-0.3825	0.0778	-0.3939	0.0365	1	6.92	-	6.02
NSC_2082	4.31	0.1627	-0.3664	0.1329	-0.3829	0.0734	1	5.47	-	4.67
NSC_2123	10.6	0.0714	-0.4096	-0.016	-0.4288	-0.082	0	10.45	10.57	10.33
NSC_2127	7.61	0.1039	-0.3943	0.0363	-0.4186	-0.0476	0	8.95	8.8	9.27
NSC_2150	7.91	0.113	-0.3897	0.0533	-0.4086	-0.0128	0	7.47	8.76	8.14
NSC_21735	9.65	0.0953	-0.3983	0.0229	-0.4205	-0.0536	0	9.18	9.37	9.58
NSC_2209	10.2	0.0698	-0.4103	-0.0193	-0.4277	-0.0785	0	10.45	10.31	10.5
NSC_227926	9.82	0.095	-0.3984	0.0219	-0.4207	-0.0545	0	9.13	9.13	9.82
NSC_23076	10.3	0.0764	-0.4073	-0.0084	-0.4304	-0.0877	0	10.41	10.2	10.54
NSC_2440	9.25	0.0953	-0.3983	0.0224	-0.4187	-0.0479	0	9.23	9.18	9.33
NSC_249188	9.77	0.0765	-0.4072	-0.0086	-0.4251	-0.0697	0	10.29	9.99	10.14
NSC_2599	10.4	0.072	-0.4093	-0.0153	-0.4288	-0.0821	0	10.4	10.41	10.45
NSC_2880	3.85	0.1361	-0.3786	0.0921	-0.3898	0.0509	1	5.66	-	5.56
NSC_3115	8.37	0.107	-0.3926	0.0405	-0.4134	-0.0317	0	8.24	8.01	8.43
NSC_3142	7.41	0.1264	-0.3834	0.0725	-0.403	0.0038	0	7.1	7.15	7.19
NSC_3177	8.2	0.0844	-0.4035	0.005	-0.4169	-0.0417	0	9.9	9.92	8.76
NSC_33870	4.23	0.1692	-0.363	0.1419	-0.3795	0.0825	0	4.4	4.68	4.25
NSC_3504	8.98	0.1039	-0.3943	0.0363	-0.4186	-0.0474	0	8.95	8.8	9.4
NSC_36808	9.99	0.0833	-0.404	0.0025	-0.4328	-0.0958	0	9.97	9.68	11.21
NSC_36947	0.38	0.2256	-0.3364	0.2349	-0.3525	0.1749	1	1.46	-	0.87
NSC_3696	10.3	0.0772	-0.4068	-0.0074	-0.4304	-0.0879	0	10.07	9.88	10.85
NSC_3698	8.05	0.0948	-0.3985	0.0216	-0.419	-0.0489	0	9.15	9.16	9.45
NSC_3814	9.84	0.0947	-0.3986	0.0218	-0.4204	-0.0535	0	9.27	9.37	9.43
NSC_3815	9.98	0.0968	-0.3974	0.0261	-0.4194	-0.0499	0	8.52	9.32	9.48
NSC_3829	10.6	0.0722	-0.4092	-0.0152	-0.4288	-0.0822	0	10.4	10.31	10.51
NSC_38776	10.6	0.0691	-0.4107	-0.0202	-0.4277	-0.0781	0	10.65	10.53	10.47
NSC_3991	9.38	0.0959	-0.398	0.0236	-0.4162	-0.0392	0	9.13	9.21	9.06
NSC_41205	8.62	0.1222	-0.3856	0.0665	-0.4057	-0.0032	0	7.81	7.97	8
NSC_4875	9.65	0.0884	-0.4016	0.0117	-0.4205	-0.0534	0	9.64	9.78	9.55
NSC_4960	10.1	0.095	-0.3985	0.0221	-0.4207	-0.0544	0	9.38	9.34	9.55
NSC_4965	10.4	0.0659	-0.4122	-0.0257	-0.4262	-0.0732	0	10.81	10.56	10.29
NSC_4969	10.3	0.0902	-0.4005	0.0153	-0.4193	-0.0494	0	8.82	9.6	9.59
NSC_5103	10.5	0.0688	-0.4108	-0.0204	-0.4276	-0.0782	0	10.53	10.59	10.12
NSC_5105	11.1	0.0623	-0.4138	-0.0305	-0.4253	-0.0701	0	10.64	11	9.86
NSC_5296	10.7	0.069	-0.4107	-0.0203	-0.4277	-0.0781	0	10.52	10.49	10.55
NSC_5353	10.9	0.0684	-0.411	-0.0208	-0.4276	-0.0779	0	10.56	10.72	10.16
NSC_5387	7.6	0.1266	-0.3833	0.0727	-0.403	0.0038	0	7.08	7.09	7.27
NSC_60291	10.6	0.0662	-0.412	-0.0242	-0.4266	-0.0749	0	10.55	10.85	9.74
NSC_60735	9.83	0.0951	-0.3984	0.0221	-0.4205	-0.054	0	9.25	9.21	9.55
NSC_62011	10.5	0.0722	-0.4092	-0.0151	-0.4289	-0.0823	0	10.39	10.35	10.63
NSC_62012	10	0.073	-0.4088	-0.0142	-0.4288	-0.0824	0	10.33	10.12	10.59
NSC_6215	3.97	0.1885	-0.3539	0.1737	-0.3731	0.1043	0	3.41	3.89	3.36
NSC_65646	10.5	0.0687	-0.4109	-0.0206	-0.4276	-0.0781	0	10.68	10.66	10.08
NSC_65647	10.3	0.07	-0.4102	-0.019	-0.4276	-0.0782	0	10.43	10.28	10.49
NSC_6769	9.88	0.0856	-0.4027	0.008	-0.418	-0.0447	0	9.12	9.93	9.41
NSC_70955	9.34	0.1024	-0.3949	0.0353	-0.4127	-0.0261	0	8.61	9.27	8.94
NSC_7739	4.52	0.1206	-0.3861	0.0657	-0.396	0.0297	1	7.05	-	6.34
NSC_82996	8.89	0.1127	-0.3899	0.0522	-0.4091	-0.0143	0	7.7	8.63	8.51
NSC_85475	10.2	0.088	-0.4017	0.011	-0.4203	-0.0531	0	9.43	9.66	9.5
NSC_8768	10.1	0.0771	-0.4069	-0.0076	-0.4304	-0.0878	0	10.22	9.94	10.81
NSC_881	5.51	0.1518	-0.3715	0.1141	-0.3917	0.0428	0	6.01	6.12	5.94
NSC_8873	9.9	0.0729	-0.4089	-0.0145	-0.4288	-0.0824	0	10.48	10.15	10.54
NSC_8885	10.1	0.0696	-0.4105	-0.0197	-0.4277	-0.0782	0	10.75	10.43	10.48
NSC_8895	10.2	0.0856	-0.4027	0.0079	-0.418	-0.045	0	9.13	9.9	9.26
NSC_90441	5.21	0.1852	-0.3556	0.1691	-0.3751	0.0991	1	3.88	-	3.92
NSC_9268	10.2	0.0727	-0.409	-0.0147	-0.4288	-0.0822	0	10.5	10.21	10.59
NSC_95810	6.73	0.1121	-0.3901	0.0495	-0.4033	0.0027	0	7.67	7.89	7.05
NSC_9885	10.1	0.088	-0.4017	0.0109	-0.4207	-0.0542	0	9.44	9.62	9.77

## Sheet: Bult2002_mul
NSC	pKa	qH	qO	qC1	qOD	qC1D	outlier	pKa(3d model)	pKa(3d WO model)	pKa(5d model)
NSC_10112	10.2	0.0959	-0.375	-0.0541	-0.4172	-0.1203	0	10.63	10.53	10.54
NSC_11215	10.6	0.0901	-0.382	-0.0648	-0.4143	-0.1156	0	10.69	10.9	10.31
NSC_12987	8.59	0.1383	-0.3226	0.0284	-0.3627	-0.0356	0	7.73	7.96	7.64
NSC_1317	7.15	0.1506	-0.3075	0.0511	-0.3552	-0.0247	0	7.28	7.02	7.33
NSC_14881	7.4	0.1175	-0.3477	-0.0127	-0.3732	-0.0542	1	8.51	-	7.65
NSC_1532	4.09	0.1854	-0.264	0.1185	-0.3015	0.0571	0	4.33	4.53	4.05
NSC_15351	7.4	0.1289	-0.3337	0.0106	-0.3733	-0.0521	0	7.6	8.31	8.26
NSC_1548	9.97	0.1028	-0.366	-0.04	-0.3972	-0.09	0	9.41	9.96	9.06
NSC_1549	10.4	0.0967	-0.3739	-0.053	-0.4172	-0.1205	0	10.54	10.31	10.68
NSC_1551	8.36	0.151	-0.3068	0.0522	-0.3544	-0.0235	1	6.92	-	7.24
NSC_1552	7.23	0.1537	-0.3031	0.0567	-0.3499	-0.0182	0	6.43	6.37	6.69
NSC_156083	4.96	0.1849	-0.2646	0.1181	-0.3023	0.0566	0	4.22	4.67	4.23
NSC_17588	9.64	0.1033	-0.3657	-0.04	-0.3981	-0.0911	0	9.99	9.92	9.47
NSC_1809	10.1	0.1098	-0.3573	-0.0263	-0.3969	-0.0888	0	8.85	9.52	9.4
NSC_1858	9.55	0.1034	-0.3656	-0.04	-0.3982	-0.0913	0	10.06	9.89	9.52
NSC_1888	10.2	0.0936	-0.3777	-0.059	-0.4156	-0.1181	0	10.7	10.49	10.55
NSC_202753	4.62	0.1427	-0.3166	0.038	-0.3397	-0.0003	1	6.48	-	6.06
NSC_2082	4.31	0.1696	-0.2836	0.0888	-0.316	0.0355	0	5.28	5.76	4.81
NSC_2123	10.6	0.0955	-0.3754	-0.0542	-0.4173	-0.12	0	10.39	10.64	10.54
NSC_2127	7.61	0.1241	-0.3402	-0.0002	-0.3906	-0.0795	0	8.98	8.65	9.24
NSC_2150	7.91	0.1292	-0.3333	0.0118	-0.3722	-0.0503	0	7.41	8.4	8.01
NSC_21735	9.65	0.1152	-0.3511	-0.0169	-0.3979	-0.0904	0	9.33	9.26	9.64
NSC_2209	10.2	0.0935	-0.3779	-0.0591	-0.4156	-0.118	0	10.79	10.56	10.52
NSC_227926	9.82	0.115	-0.3514	-0.0177	-0.3982	-0.0912	0	9.5	9.21	9.63
NSC_23076	10.3	0.1005	-0.3693	-0.0454	-0.4194	-0.1237	0	10.35	10.19	10.78
NSC_2440	9.25	0.1164	-0.3496	-0.0149	-0.3925	-0.0823	0	9.3	9.1	9.35
NSC_249188	9.77	0.1019	-0.3675	-0.0431	-0.4061	-0.1036	0	10.26	9.97	9.99
NSC_2599	10.4	0.096	-0.3748	-0.0538	-0.4172	-0.1202	0	10.51	10.5	10.58
NSC_2880	3.85	0.1526	-0.3038	0.0585	-0.326	0.0209	1	4.81	-	5.09
NSC_3115	8.37	0.1288	-0.3339	0.0084	-0.3771	-0.0602	0	8.14	7.93	8.18
NSC_3142	7.41	0.1421	-0.3173	0.0344	-0.3572	-0.0294	0	7	7.05	7.1
NSC_3177	8.2	0.1145	-0.3519	-0.018	-0.3801	-0.0632	0	9.23	9.31	8.37
NSC_33870	4.23	0.1741	-0.2773	0.0964	-0.3095	0.0434	0	4.28	4.76	4.26
NSC_3504	8.98	0.1241	-0.3402	-0.0002	-0.3905	-0.0793	0	8.98	8.65	9.25
NSC_36808	9.99	0.1073	-0.3609	-0.0328	-0.4222	-0.1285	0	10.03	9.64	10.98
NSC_36947	0.38	0.2123	-0.2303	0.1709	-0.2604	0.1199	1	1.89	-	1.56
NSC_3696	10.3	0.1011	-0.3685	-0.0446	-0.4193	-0.1238	0	10.32	10.03	10.83
NSC_3698	8.05	0.116	-0.3501	-0.0157	-0.3931	-0.0833	0	9.33	9.12	9.35
NSC_3814	9.84	0.1146	-0.3517	-0.0177	-0.3978	-0.0903	0	9.11	9.28	9.53
NSC_3815	9.98	0.1162	-0.3495	-0.0143	-0.3959	-0.0873	0	8.65	9.1	9.45
NSC_3829	10.6	0.0961	-0.3746	-0.0536	-0.4172	-0.1202	0	10.4	10.44	10.62
NSC_38776	10.6	0.0929	-0.3787	-0.0598	-0.4157	-0.1177	0	10.8	10.74	10.52
NSC_3991	9.38	0.119	-0.3464	-0.0096	-0.3846	-0.07	0	9.08	9	8.83
NSC_41205	8.62	0.1391	-0.3216	0.0292	-0.3624	-0.0358	0	7.82	7.75	7.61
NSC_4875	9.65	0.109	-0.3587	-0.0287	-0.3989	-0.0919	0	9.61	9.65	9.63
NSC_4960	10.1	0.1149	-0.3515	-0.0176	-0.3984	-0.0912	0	9.41	9.27	9.68
NSC_4965	10.4	0.0893	-0.3831	-0.0672	-0.4135	-0.1147	0	11.07	10.84	10.38
NSC_4969	10.3	0.1102	-0.3569	-0.0258	-0.3968	-0.0885	0	9	9.49	9.52
NSC_5103	10.5	0.0927	-0.3788	-0.0599	-0.4156	-0.1177	0	10.56	10.72	10.41
NSC_5105	11.1	0.086	-0.387	-0.0719	-0.4124	-0.1122	0	10.69	11.29	10.1
NSC_5296	10.7	0.0928	-0.3787	-0.0599	-0.4157	-0.1176	0	10.63	10.68	10.6
NSC_5353	10.9	0.0923	-0.3793	-0.0602	-0.4157	-0.1174	0	10.49	10.85	10.43
NSC_5387	7.6	0.1422	-0.3172	0.0346	-0.3572	-0.0294	0	7.02	7.06	7.08
NSC_60291	10.6	0.09	-0.3819	-0.0644	-0.4139	-0.1154	0	10.28	10.89	9.97
NSC_60735	9.83	0.115	-0.3513	-0.0176	-0.398	-0.0908	0	9.35	9.17	9.67
NSC_62011	10.5	0.0962	-0.3746	-0.0536	-0.4173	-0.1203	0	10.59	10.48	10.66
NSC_62012	10	0.0968	-0.3738	-0.0529	-0.4171	-0.1204	0	10.58	10.3	10.67
NSC_6215	3.97	0.1881	-0.2601	0.1236	-0.2969	0.0629	0	3.46	3.97	3.52
NSC_65646	10.5	0.0927	-0.379	-0.06	-0.4154	-0.1175	0	10.84	10.82	10.28
NSC_65647	10.3	0.0937	-0.3776	-0.0588	-0.4153	-0.1177	0	10.72	10.5	10.49
NSC_6769	9.88	0.1071	-0.3607	-0.0315	-0.3932	-0.0829	0	9.1	9.73	9.21
NSC_70955	9.34	0.1195	-0.3458	-0.0079	-0.3829	-0.0666	0	8.91	9.14	8.8
NSC_7739	4.52	0.137	-0.3235	0.0276	-0.3436	-0.0061	1	6.54	-	6.18
NSC_82996	8.89	0.129	-0.3337	0.0106	-0.3731	-0.0519	0	7.8	8.34	8.21
NSC_85475	10.2	0.1086	-0.3591	-0.0293	-0.3987	-0.0916	0	9.48	9.65	9.59
NSC_8768	10.1	0.101	-0.3686	-0.0448	-0.4193	-0.1237	0	10.3	10.02	10.89
NSC_881	5.51	0.1613	-0.2939	0.0716	-0.3336	0.0075	0	6.14	6.06	5.84
NSC_8873	9.9	0.0967	-0.374	-0.0531	-0.4171	-0.1204	0	10.69	10.35	10.64
NSC_8885	10.1	0.0933	-0.3782	-0.0595	-0.4156	-0.1178	0	10.87	10.61	10.59
NSC_8895	10.2	0.107	-0.3607	-0.0317	-0.3934	-0.0832	0	8.95	9.66	9.29
NSC_90441	5.21	0.1859	-0.2632	0.1197	-0.3006	0.0585	1	4.02	-	4.01
NSC_9268	10.2	0.0965	-0.3741	-0.0533	-0.4172	-0.1203	0	10.47	10.31	10.76
NSC_95810	6.73	0.1334	-0.328	0.0181	-0.355	-0.0258	0	7.39	7.68	6.82
NSC_9885	10.1	0.1087	-0.359	-0.0293	-0.3993	-0.0926	0	9.55	9.62	9.66

## Sheet: Bult2002_npa
NSC	pKa	qH	qO	qC1	qOD	qC1D	outlier	pKa(3d model)	pKa(3d WO model)	pKa(5d model)
NSC_10112	10.2	0.2312	-0.5693	-0.1772	-0.5869	-0.2189	0	10.48	10.54	10.62
NSC_11215	10.6	0.2151	-0.5767	-0.1925	-0.5894	-0.2235	0	10.56	10.76	10.32
NSC_12987	8.59	0.343	-0.5165	-0.0631	-0.5314	-0.1022	0	7.7	8.02	7.82
NSC_1317	7.15	0.3832	-0.4977	-0.0252	-0.5157	-0.0715	0	7.31	7.21	7.42
NSC_14881	7.4	0.2995	-0.5363	-0.1088	-0.5445	-0.1332	0	8.45	8.41	8.11
NSC_1532	4.09	0.497	-0.4434	0.0905	-0.4531	0.0579	0	4.16	4.22	4.01
NSC_15351	7.4	0.3189	-0.5274	-0.0876	-0.5423	-0.1258	0	7.94	8.2	8.09
NSC_1548	9.97	0.2632	-0.5534	-0.1435	-0.5653	-0.1745	0	8.96	9.23	9.05
NSC_1549	10.4	0.2341	-0.5679	-0.1755	-0.586	-0.218	0	10.57	10.43	10.58
NSC_1551	8.36	0.3849	-0.4969	-0.0232	-0.5147	-0.0693	1	7.23	-	7.4
NSC_1552	7.23	0.3945	-0.4916	-0.014	-0.5088	-0.0593	0	6.53	6.37	6.93
NSC_156083	4.96	0.4969	-0.4435	0.0913	-0.4533	0.0587	1	4.06	-	3.91
NSC_17588	9.64	0.2638	-0.5538	-0.1451	-0.5662	-0.1766	0	9.77	9.71	9.34
NSC_1809	10.1	0.2646	-0.553	-0.1423	-0.5687	-0.1809	0	9.15	9.4	9.4
NSC_1858	9.55	0.2639	-0.5538	-0.1453	-0.5663	-0.177	0	9.85	9.74	9.38
NSC_1888	10.2	0.2252	-0.5721	-0.1846	-0.5876	-0.2213	0	10.8	10.63	10.48
NSC_202753	4.62	0.3523	-0.5114	-0.0511	-0.5175	-0.0723	1	6.59	-	6.34
NSC_2082	4.31	0.439	-0.4709	0.0342	-0.4798	0.0047	1	5.24	-	5.11
NSC_2123	10.6	0.2299	-0.5697	-0.1771	-0.5872	-0.2185	0	10.14	10.42	10.43
NSC_2127	7.61	0.3116	-0.5314	-0.0976	-0.5523	-0.1479	0	8.9	8.75	9.19
NSC_2150	7.91	0.3203	-0.5266	-0.0845	-0.5412	-0.1224	0	7.56	8.08	7.95
NSC_21735	9.65	0.2791	-0.5466	-0.1296	-0.5659	-0.1757	0	9.43	9.38	9.63
NSC_2209	10.2	0.2249	-0.5722	-0.1848	-0.5876	-0.2213	0	10.76	10.6	10.46
NSC_227926	9.82	0.2774	-0.5474	-0.132	-0.5667	-0.178	0	9.57	9.41	9.7
NSC_23076	10.3	0.2445	-0.563	-0.1641	-0.5845	-0.2141	0	10.21	10.22	10.67
NSC_2440	9.25	0.2877	-0.5426	-0.1212	-0.5598	-0.1633	0	9.32	9.23	9.33
NSC_249188	9.77	0.2426	-0.5639	-0.1674	-0.5796	-0.2049	0	10.46	10.24	10.13
NSC_2599	10.4	0.2315	-0.569	-0.1767	-0.5867	-0.2184	0	10.33	10.41	10.48
NSC_2880	3.85	0.4023	-0.4867	0.0021	-0.4916	-0.0182	0	4.24	5.39	4.59
NSC_3115	8.37	0.3204	-0.5267	-0.089	-0.5436	-0.1316	0	8.35	8.13	8.55
NSC_3142	7.41	0.3567	-0.5094	-0.0519	-0.5238	-0.0902	0	7.33	7.19	7.39
NSC_3177	8.2	0.2912	-0.541	-0.1171	-0.5507	-0.1442	0	9.19	9.2	8.66
NSC_33870	4.23	0.4559	-0.4619	0.0491	-0.4701	0.0208	0	4.44	4.46	4.38
NSC_3504	8.98	0.3117	-0.5314	-0.0974	-0.5522	-0.1476	0	8.92	8.78	9.23
NSC_36808	9.99	0.2654	-0.5532	-0.1447	-0.5804	-0.2069	0	10.03	9.77	10.85
NSC_36947	0.38	0.5977	-0.3952	0.1938	-0.3983	0.1722	1	1.12	-	0.81
NSC_3696	10.3	0.2468	-0.5619	-0.1632	-0.5838	-0.2137	0	10.36	10.13	10.63
NSC_3698	8.05	0.2864	-0.5432	-0.1227	-0.5605	-0.1649	0	9.36	9.25	9.35
NSC_3814	9.84	0.2761	-0.548	-0.1317	-0.5669	-0.1773	0	9.34	9.45	9.71
NSC_3815	9.98	0.2826	-0.5445	-0.1248	-0.5635	-0.1705	0	8.84	8.98	9.29
NSC_3829	10.6	0.232	-0.5688	-0.1765	-0.5866	-0.2183	0	10.39	10.42	10.47
NSC_38776	10.6	0.2228	-0.5731	-0.1853	-0.5882	-0.2212	0	10.5	10.61	10.34
NSC_3991	9.38	0.2896	-0.5418	-0.1191	-0.5565	-0.1562	0	9.31	9.26	9.11
NSC_41205	8.62	0.3457	-0.5153	-0.0625	-0.5305	-0.1019	0	8.02	7.99	7.86
NSC_4875	9.65	0.2618	-0.5548	-0.1467	-0.5709	-0.1858	0	9.79	9.8	9.72
NSC_4960	10.1	0.2781	-0.5471	-0.1309	-0.5665	-0.1771	0	9.51	9.42	9.67
NSC_4965	10.4	0.2133	-0.5776	-0.1962	-0.5895	-0.2251	0	10.92	10.81	10.32
NSC_4969	10.3	0.2657	-0.5525	-0.1416	-0.5683	-0.1803	0	9.2	9.38	9.38
NSC_5103	10.5	0.2224	-0.5733	-0.1855	-0.5882	-0.2214	0	10.48	10.63	10.46
NSC_5105	11.1	0.2039	-0.5818	-0.202	-0.5911	-0.2259	0	10.41	10.9	10.11
NSC_5296	10.7	0.2226	-0.5732	-0.1854	-0.5882	-0.2212	0	10.49	10.62	10.37
NSC_5353	10.9	0.2209	-0.5739	-0.1858	-0.5886	-0.2212	0	10.26	10.59	10.33
NSC_5387	7.6	0.357	-0.5092	-0.0517	-0.5237	-0.09	0	7.3	7.14	7.31
NSC_60291	10.6	0.215	-0.5764	-0.1918	-0.5891	-0.2232	0	10.19	10.51	10.26
NSC_60735	9.83	0.2774	-0.5474	-0.1317	-0.5666	-0.1776	0	9.52	9.41	9.7
NSC_62011	10.5	0.2322	-0.5688	-0.1762	-0.5866	-0.2182	0	10.44	10.49	10.56
NSC_62012	10	0.2342	-0.5678	-0.1756	-0.586	-0.2181	0	10.56	10.38	10.52
NSC_6215	3.97	0.5077	-0.4376	0.1015	-0.4467	0.0697	0	3.34	3.41	3.47
NSC_65646	10.5	0.2222	-0.5735	-0.1857	-0.5882	-0.2214	0	10.56	10.71	10.56
NSC_65647	10.3	0.2255	-0.5719	-0.1841	-0.5873	-0.2207	0	10.72	10.58	10.46
NSC_6769	9.88	0.2605	-0.5549	-0.1462	-0.5671	-0.1772	0	9.18	9.46	9.04
NSC_70955	9.34	0.2848	-0.5439	-0.1224	-0.5581	-0.1581	0	9.07	9.27	8.91
NSC_7739	4.52	0.339	-0.5175	-0.0637	-0.5224	-0.0821	1	6.64	-	6.4
NSC_82996	8.89	0.319	-0.5274	-0.0873	-0.5422	-0.1254	0	7.94	8.23	8.12
NSC_85475	10.2	0.2594	-0.5558	-0.1483	-0.5716	-0.1869	0	9.63	9.77	9.69
NSC_8768	10.1	0.2465	-0.5621	-0.1634	-0.5839	-0.2138	0	10.39	10.19	10.68
NSC_881	5.51	0.4209	-0.4795	0.0132	-0.4924	-0.024	0	6.1	6.06	6.08
NSC_8873	9.9	0.2338	-0.5681	-0.176	-0.5861	-0.2183	0	10.65	10.48	10.62
NSC_8885	10.1	0.2241	-0.5726	-0.1854	-0.5878	-0.2214	0	10.76	10.64	10.43
NSC_8895	10.2	0.2601	-0.555	-0.1468	-0.5674	-0.178	0	9.16	9.4	8.99
NSC_90441	5.21	0.4989	-0.4425	0.0927	-0.4521	0.0603	1	4.07	-	3.93
NSC_9268	10.2	0.2334	-0.5682	-0.1762	-0.5862	-0.2183	0	10.57	10.42	10.52
NSC_95810	6.73	0.3457	-0.5145	-0.0621	-0.5226	-0.0871	0	7.38	7.38	6.95
NSC_9885	10.1	0.261	-0.5552	-0.1479	-0.5713	-0.1871	0	9.89	9.83	9.81

## Sheet: Bult2004_aim
NSC	pKa	qH	qO	qC1	qOD	qC1D	outlier	pKa(3d model)	pKa(3d WO model)	pKa(5d model)
NSC_10112	10.2	0.0582	-0.8532	0.0695	-0.8966	-0.003	0	10.64	10.44	10.16
NSC_11215	10.6	0.0515	-0.8616	0.0553	-0.8952	-0.0006	0	10.66	10.57	9.98
NSC_12987	8.59	0.14	-0.7482	0.2475	-0.7872	0.1806	0	7.88	8.12	7.83
NSC_1317	7.15	0.1597	-0.7229	0.2894	-0.7684	0.2111	0	7.24	7.4	7.43
NSC_14881	7.4	0.0852	-0.8175	0.1277	-0.8439	0.0824	1	8.75	-	7.88
NSC_1532	4.09	0.231	-0.6306	0.443	-0.664	0.3825	0	4.16	4.67	3.97
NSC_15351	7.4	0.1178	-0.7759	0.2005	-0.8149	0.1342	0	7.8	8.5	8.36
NSC_1548	9.97	0.0529	-0.8596	0.059	-0.8925	0.0038	0	10.39	10.52	9.46
NSC_1549	10.4	0.0596	-0.8513	0.0722	-0.8958	-0.0015	0	10.51	10.28	10.76
NSC_1551	8.36	0.1606	-0.7217	0.2916	-0.767	0.2135	0	7.16	7.38	7.29
NSC_1552	7.23	0.1656	-0.7143	0.3007	-0.7588	0.2236	0	6.13	6.38	6.59
NSC_156083	4.96	0.2302	-0.6319	0.4421	-0.6655	0.3816	0	4.41	4.99	4.4
NSC_17588	9.64	0.0545	-0.8577	0.0616	-0.8917	0.0052	0	10.52	10.42	10.12
NSC_1809	10.1	0.0868	-0.8156	0.1339	-0.8555	0.0666	1	8.72	-	9.06
NSC_1858	9.55	0.0548	-0.8573	0.0622	-0.8915	0.0055	0	10.5	10.4	10.15
NSC_1888	10.2	0.056	-0.8558	0.0647	-0.8949	-0.0001	0	10.5	10.37	10.43
NSC_202753	4.62	0.1561	-0.7268	0.2829	-0.7489	0.2432	1	6.61	-	5.89
NSC_2082	4.31	0.2035	-0.6662	0.3838	-0.6958	0.3304	0	5.34	5.73	4.8
NSC_2123	10.6	0.0578	-0.8536	0.0688	-0.8968	-0.0032	0	10.54	10.41	10.29
NSC_2127	7.61	0.101	-0.7981	0.1621	-0.8484	0.0775	0	9.07	9.04	9.58
NSC_2150	7.91	0.118	-0.7756	0.2014	-0.814	0.1358	0	7.73	8.54	8.05
NSC_21735	9.65	0.0945	-0.8064	0.149	-0.8532	0.0704	0	9.2	9.37	9.64
NSC_2209	10.2	0.0558	-0.856	0.0642	-0.895	-0.0003	0	10.46	10.33	10.54
NSC_227926	9.82	0.0945	-0.8064	0.148	-0.8532	0.0694	0	9.24	9.21	9.61
NSC_23076	10.3	0.0636	-0.8462	0.0811	-0.8973	-0.0041	0	10.4	10.22	10.57
NSC_2440	9.25	0.0908	-0.8112	0.14	-0.8543	0.0676	0	9.41	9.35	9.52
NSC_249188	9.77	0.0748	-0.8318	0.1048	-0.8711	0.0392	0	10.03	9.78	9.9
NSC_2599	10.4	0.0585	-0.8526	0.0702	-0.8963	-0.0024	0	10.42	10.31	10.5
NSC_2880	3.85	0.1551	-0.7273	0.2837	-0.7489	0.2445	1	5.75	-	5.43
NSC_3115	8.37	0.1176	-0.7763	0.1958	-0.819	0.123	0	8.14	7.89	8.12
NSC_3142	7.41	0.147	-0.7382	0.26	-0.7767	0.1936	0	6.79	6.89	7.1
NSC_3177	8.2	0.0798	-0.8251	0.1179	-0.8544	0.0684	0	9.49	9.84	8.88
NSC_33870	4.23	0.2118	-0.6543	0.3998	-0.6834	0.3469	0	3.96	4.43	4.02
NSC_3504	8.98	0.101	-0.7981	0.162	-0.8483	0.0776	0	9.07	9.03	9.61
NSC_36808	9.99	0.0716	-0.8359	0.0982	-0.898	-0.0053	0	10.12	9.93	11.02
NSC_36947	0.38	0.2866	-0.5587	0.563	-0.5835	0.5151	1	1.81	-	1.45
NSC_3696	10.3	0.0646	-0.8448	0.0831	-0.8966	-0.003	0	10.26	10.1	10.81
NSC_3698	8.05	0.0903	-0.8119	0.1389	-0.8552	0.0662	0	9.49	9.4	9.58
NSC_3814	9.84	0.0942	-0.8069	0.1475	-0.853	0.0698	0	9.36	9.31	9.37
NSC_3815	9.98	0.0963	-0.8034	0.154	-0.8498	0.076	0	8.42	9.1	9.4
NSC_3829	10.6	0.0587	-0.8524	0.0705	-0.8963	-0.0023	0	10.48	10.32	10.64
NSC_38776	10.6	0.055	-0.8572	0.0625	-0.8956	-0.0011	0	10.65	10.46	10.47
NSC_3991	9.38	0.1022	-0.7966	0.1654	-0.8348	0.1008	0	9.03	9.15	8.91
NSC_41205	8.62	0.1412	-0.7465	0.2496	-0.7861	0.1817	0	7.71	7.91	7.8
NSC_4875	9.65	0.0853	-0.8181	0.1294	-0.8587	0.0613	0	9.38	9.64	9.57
NSC_4960	10.1	0.0941	-0.807	0.1477	-0.8539	0.069	0	9.31	9.37	9.72
NSC_4965	10.4	0.051	-0.8621	0.054	-0.8938	0.0017	0	10.55	10.47	10.27
NSC_4969	10.3	0.0877	-0.8145	0.1353	-0.8547	0.0678	0	8.77	9.38	9.35
NSC_5103	10.5	0.0545	-0.8577	0.0618	-0.8959	-0.0016	0	10.51	10.46	10.31
NSC_5105	11.1	0.0465	-0.868	0.0448	-0.8949	0.0001	0	10.79	10.77	9.75
NSC_5296	10.7	0.0549	-0.8573	0.0622	-0.8956	-0.0012	0	10.63	10.43	10.49
NSC_5353	10.9	0.0542	-0.8582	0.0611	-0.896	-0.0017	0	10.64	10.52	10.26
NSC_5387	7.6	0.1471	-0.738	0.2605	-0.7766	0.1939	0	6.7	6.89	7.06
NSC_60291	10.6	0.0512	-0.8617	0.0554	-0.8952	-0.0006	0	10.36	10.54	9.67
NSC_60735	9.83	0.0946	-0.8062	0.1483	-0.8529	0.07	0	9.17	9.18	9.72
NSC_62011	10.5	0.0587	-0.8524	0.0705	-0.8964	-0.0025	0	10.48	10.32	10.61
NSC_62012	10	0.0596	-0.8511	0.0725	-0.8956	-0.0013	0	10.31	10.22	10.62
NSC_6215	3.97	0.2363	-0.623	0.4532	-0.6556	0.3936	0	3.27	3.84	3.24
NSC_65646	10.5	0.0543	-0.8581	0.0614	-0.8959	-0.0017	0	10.66	10.55	9.99
NSC_65647	10.3	0.056	-0.8558	0.0647	-0.8948	0.0001	0	10.5	10.37	10.46
NSC_6769	9.88	0.0789	-0.8257	0.1165	-0.859	0.0607	0	8.96	9.63	9.27
NSC_70955	9.34	0.1086	-0.7882	0.1808	-0.825	0.1184	0	8.57	9.1	8.68
NSC_7739	4.52	0.1422	-0.7444	0.2541	-0.7639	0.2188	1	6.78	-	5.9
NSC_82996	8.89	0.1178	-0.776	0.2004	-0.8148	0.1344	0	7.9	8.54	8.34
NSC_85475	10.2	0.0855	-0.818	0.1286	-0.8579	0.0615	0	9.58	9.52	9.38
NSC_8768	10.1	0.0644	-0.845	0.0828	-0.8967	-0.0032	0	10.21	10.09	10.74
NSC_881	5.51	0.1767	-0.7008	0.3245	-0.7381	0.259	0	6.49	6.44	6.02
NSC_8873	9.9	0.0594	-0.8514	0.072	-0.8958	-0.0016	0	10.36	10.24	10.66
NSC_8885	10.1	0.0556	-0.8564	0.0636	-0.8951	-0.0004	0	10.61	10.39	10.56
NSC_8895	10.2	0.0788	-0.8257	0.1164	-0.8591	0.0605	1	8.83	-	9.31
NSC_90441	5.21	0.2321	-0.6292	0.4455	-0.6625	0.3853	0	4.12	4.66	4.1
NSC_9268	10.2	0.0593	-0.8516	0.0717	-0.8958	-0.0016	0	10.43	10.27	10.64
NSC_95810	6.73	0.1159	-0.7779	0.1935	-0.805	0.1467	0	7.57	7.83	7.33
NSC_9885	10.1	0.0849	-0.8187	0.1282	-0.8593	0.06	0	9.49	9.65	9.49

## Sheet: Chaves2006
NSC	pKa	qH	qO	qC1	qOD	qC1D	outlier	pKa(3d model)	pKa(3d WO model)	pKa(5d model)
NSC_10112	10.2	0.0947	-0.3463	-0.053	-0.3779	-0.1281	0	10.55	10.5	10.51
NSC_11215	10.6	0.0903	-0.3513	-0.0646	-0.3756	-0.1223	0	10.65	10.86	10.36
NSC_12987	8.59	0.1283	-0.307	0.0403	-0.3381	-0.0347	0	7.56	7.89	7.66
NSC_1317	7.15	0.1379	-0.2959	0.0654	-0.333	-0.0238	0	7.15	6.97	7.31
NSC_14881	7.4	0.1121	-0.3255	-0.0055	-0.3442	-0.0521	1	8.62	-	7.65
NSC_1532	4.09	0.1679	-0.2605	0.1481	-0.2906	0.0736	0	4.22	4.4	3.99
NSC_15351	7.4	0.1195	-0.317	0.0161	-0.3472	-0.0563	0	7.95	8.47	8.34
NSC_1548	9.97	0.1002	-0.3395	-0.037	-0.3619	-0.0919	0	9.49	10.01	9.01
NSC_1549	10.4	0.0954	-0.3454	-0.0517	-0.378	-0.1286	0	10.51	10.31	10.63
NSC_1551	8.36	0.1384	-0.2953	0.067	-0.3323	-0.022	1	7.04	-	7.27
NSC_1552	7.23	0.1411	-0.2916	0.0738	-0.3279	-0.0141	0	6.29	6.38	6.75
NSC_156083	4.96	0.1675	-0.261	0.1478	-0.2912	0.0732	0	4.14	4.57	4.1
NSC_17588	9.64	0.1006	-0.3393	-0.0371	-0.3629	-0.0937	0	10	9.92	9.35
NSC_1809	10.1	0.1052	-0.3337	-0.023	-0.3638	-0.095	0	9.08	9.66	9.47
NSC_1858	9.55	0.1007	-0.3392	-0.0371	-0.363	-0.0941	0	10.06	9.88	9.37
NSC_1888	10.2	0.0931	-0.3481	-0.0581	-0.3767	-0.1258	0	10.73	10.49	10.46
NSC_202753	4.62	0.1333	-0.3008	0.0553	-0.3189	0.0098	1	6.49	-	6.02
NSC_2082	4.31	0.1549	-0.2757	0.1133	-0.3015	0.0492	0	5.13	5.6	4.78
NSC_2123	10.6	0.0943	-0.3466	-0.0533	-0.378	-0.1277	0	10.24	10.57	10.59
NSC_2127	7.61	0.1156	-0.3219	0.0036	-0.3598	-0.0864	0	9.01	8.68	9.33
NSC_2150	7.91	0.1197	-0.3167	0.0176	-0.3463	-0.0538	0	7.68	8.56	8.2
NSC_21735	9.65	0.109	-0.3295	-0.0139	-0.3652	-0.0986	0	9.3	9.26	9.71
NSC_2209	10.2	0.093	-0.3482	-0.0583	-0.3767	-0.1256	0	10.7	10.5	10.5
NSC_227926	9.82	0.1089	-0.3297	-0.0147	-0.3654	-0.0995	0	9.5	9.23	9.68
NSC_23076	10.3	0.0981	-0.3423	-0.0438	-0.3796	-0.1322	0	10.26	10.19	10.69
NSC_2440	9.25	0.11	-0.3284	-0.0115	-0.3607	-0.0884	0	9.36	9.16	9.33
NSC_249188	9.77	0.1006	-0.3394	-0.0379	-0.3689	-0.1078	0	10.26	9.85	9.93
NSC_2599	10.4	0.0948	-0.3461	-0.0527	-0.378	-0.128	0	10.44	10.45	10.64
NSC_2880	3.85	0.1399	-0.2925	0.0755	-0.3093	0.0322	1	4.87	-	5.17
NSC_3115	8.37	0.1213	-0.3149	0.0188	-0.3477	-0.0603	0	8.22	7.99	8.15
NSC_3142	7.41	0.1322	-0.302	0.0492	-0.333	-0.0257	0	7.05	7.09	7.17
NSC_3177	8.2	0.1107	-0.3276	-0.0088	-0.3485	-0.0598	0	9.19	9.23	8.22
NSC_33870	4.23	0.1595	-0.2697	0.1247	-0.2954	0.0607	0	4.24	4.75	4.23
NSC_3504	8.98	0.1156	-0.3219	0.0037	-0.3597	-0.0861	0	8.99	8.69	9.32
NSC_36808	9.99	0.1033	-0.3362	-0.0304	-0.3818	-0.138	0	9.97	9.62	10.95
NSC_36947	0.38	0.192	-0.2319	0.215	-0.2567	0.1517	1	1.59	-	1.38
NSC_3696	10.3	0.0988	-0.3415	-0.0428	-0.3796	-0.1326	0	10.4	10	10.79
NSC_3698	8.05	0.1097	-0.3288	-0.0125	-0.3612	-0.0897	0	9.48	9.18	9.34
NSC_3814	9.84	0.1086	-0.33	-0.0147	-0.365	-0.0981	0	9.32	9.35	9.62
NSC_3815	9.98	0.1099	-0.3281	-0.0103	-0.3634	-0.0942	0	8.61	9.19	9.56
NSC_3829	10.6	0.0949	-0.346	-0.0526	-0.378	-0.1281	0	10.48	10.43	10.65
NSC_38776	10.6	0.0924	-0.3489	-0.0591	-0.3768	-0.125	0	10.6	10.68	10.53
NSC_3991	9.38	0.1132	-0.3247	-0.0023	-0.3539	-0.0722	0	9.07	8.98	8.8
NSC_41205	8.62	0.1291	-0.3061	0.0413	-0.3379	-0.035	0	7.76	7.66	7.69
NSC_4875	9.65	0.1044	-0.3349	-0.0263	-0.3655	-0.0992	0	9.67	9.68	9.65
NSC_4960	10.1	0.1087	-0.3299	-0.0148	-0.3656	-0.0996	0	9.4	9.3	9.71
NSC_4965	10.4	0.0898	-0.3519	-0.0669	-0.375	-0.1217	0	10.88	10.77	10.29
NSC_4969	10.3	0.1055	-0.3333	-0.0224	-0.3637	-0.0947	0	9.04	9.58	9.56
NSC_5103	10.5	0.0923	-0.349	-0.0592	-0.3766	-0.1249	0	10.55	10.7	10.39
NSC_5105	11.1	0.0871	-0.3549	-0.0722	-0.3739	-0.1178	0	10.53	11.24	10.14
NSC_5296	10.7	0.0924	-0.349	-0.0592	-0.3768	-0.125	0	10.73	10.71	10.5
NSC_5353	10.9	0.0919	-0.3494	-0.0597	-0.3767	-0.1245	0	10.39	10.8	10.46
NSC_5387	7.6	0.1323	-0.3019	0.0495	-0.3329	-0.0257	0	7.05	7.09	7.09
NSC_60291	10.6	0.0902	-0.3512	-0.064	-0.3751	-0.1219	0	10.24	10.9	10.04
NSC_60735	9.83	0.1089	-0.3296	-0.0145	-0.3652	-0.0989	0	9.35	9.21	9.71
NSC_62011	10.5	0.0949	-0.346	-0.0524	-0.378	-0.1282	0	10.45	10.46	10.58
NSC_62012	10	0.0955	-0.3453	-0.0516	-0.3779	-0.1286	0	10.55	10.28	10.6
NSC_6215	3.97	0.1708	-0.2566	0.1559	-0.2861	0.0824	0	3.4	3.9	3.53
NSC_65646	10.5	0.0923	-0.3491	-0.0594	-0.3764	-0.1246	0	10.71	10.72	10.33
NSC_65647	10.3	0.0932	-0.3479	-0.0578	-0.3764	-0.1252	0	10.62	10.45	10.45
NSC_6769	9.88	0.1033	-0.3358	-0.0281	-0.3604	-0.0869	0	9.07	9.78	9.26
NSC_70955	9.34	0.112	-0.326	-0.0046	-0.3547	-0.0731	0	8.87	9.18	8.93
NSC_7739	4.52	0.1287	-0.3061	0.0434	-0.3216	0.0038	1	6.65	-	6.14
NSC_82996	8.89	0.1195	-0.317	0.0162	-0.3471	-0.056	0	7.93	8.48	8.32
NSC_85475	10.2	0.1041	-0.3352	-0.0269	-0.3653	-0.0987	0	9.59	9.72	9.61
NSC_8768	10.1	0.0987	-0.3416	-0.043	-0.3796	-0.1325	0	10.37	10.01	10.8
NSC_881	5.51	0.1459	-0.2863	0.0869	-0.3172	0.0117	0	6.28	6.12	6.03
NSC_8873	9.9	0.0954	-0.3454	-0.0519	-0.3779	-0.1285	0	10.55	10.28	10.64
NSC_8885	10.1	0.0928	-0.3484	-0.0588	-0.3767	-0.1254	0	10.67	10.51	10.56
NSC_8895	10.2	0.1033	-0.3358	-0.0283	-0.3605	-0.0872	0	9.11	9.75	9.3
NSC_90441	5.21	0.1684	-0.2598	0.1498	-0.2898	0.0756	1	3.98	-	3.96
NSC_9268	10.2	0.0953	-0.3456	-0.0521	-0.3779	-0.1284	0	10.64	10.34	10.6
NSC_95810	6.73	0.125	-0.3104	0.0299	-0.3306	-0.02	0	7.53	7.74	6.83
NSC_9885	10.1	0.1042	-0.3352	-0.0272	-0.3659	-0.1002	0	9.83	9.68	9.7

## Sheet: Jir2008_dft
NSC	pKa	qH	qO	qC1	qOD	qC1D	outlier	pKa(3d model)	pKa(3d WO model)	pKa(5d model)
NSC_10112	10.2	0.2762	-0.6266	0.2041	-0.5934	0.1897	0	10.59	10.56	10.51
NSC_11215	10.6	0.2721	-0.6292	0.2045	-0.5892	0.1981	0	10.81	10.74	10.15
NSC_12987	8.59	0.3204	-0.6017	0.246	-0.5574	0.2355	0	8.21	8.31	8.08
NSC_1317	7.15	0.3343	-0.596	0.2842	-0.5589	0.2618	0	7.39	7.46	7.73
NSC_14881	7.4	0.3125	-0.6011	0.267	-0.543	0.2735	1	8.56	-	7.64
NSC_1532	4.09	0.3927	-0.5559	0.3134	-0.4896	0.3131	0	4.3	4.92	4.24
NSC_15351	7.4	0.3277	-0.5904	0.2215	-0.5454	0.21	0	7.89	8.37	8.5
NSC_1548	9.97	0.2799	-0.6199	0.2216	-0.5756	0.2182	0	10.36	10.61	9.88
NSC_1549	10.4	0.2821	-0.6246	0.2382	-0.5975	0.2143	0	10.2	10.15	10.43
NSC_1551	8.36	0.3375	-0.5942	0.291	-0.5555	0.2694	0	7.21	7.29	7.48
NSC_1552	7.23	0.3605	-0.5729	0.2849	-0.5224	0.2708	0	6.04	6.62	6.62
NSC_156083	4.96	0.3872	-0.5631	0.314	-0.4994	0.3121	0	4.59	4.96	4.27
NSC_17588	9.64	0.2861	-0.6223	0.2448	-0.5826	0.2356	0	9.98	9.95	9.4
NSC_1809	10.1	0.3066	-0.6018	0.204	-0.5608	0.1915	0	9.03	9.47	9.6
NSC_1858	9.55	0.2869	-0.622	0.2395	-0.5832	0.23	0	9.95	9.91	9.45
NSC_1888	10.2	0.2802	-0.6256	0.2321	-0.5945	0.215	0	10.32	10.26	10.25
NSC_202753	4.62	0.3489	-0.5797	0.2429	-0.508	0.2588	1	6.74	-	5.76
NSC_2082	4.31	0.3729	-0.567	0.262	-0.4983	0.2692	1	5.46	-	5.03
NSC_2123	10.6	0.2742	-0.6252	0.1721	-0.5907	0.1597	0	10.78	10.83	10.88
NSC_2127	7.61	0.3073	-0.611	0.2598	-0.583	0.2316	0	8.85	8.84	9.39
NSC_2150	7.91	0.3248	-0.5923	0.1979	-0.5441	0.1891	0	8.1	8.53	8.51
NSC_21735	9.65	0.2997	-0.6152	0.2625	-0.5866	0.2369	0	9.23	9.22	9.58
NSC_2209	10.2	0.2796	-0.6262	0.24	-0.5945	0.2226	0	10.33	10.26	10.16
NSC_227926	9.82	0.2965	-0.6157	0.2496	-0.5875	0.2248	0	9.43	9.47	9.88
NSC_23076	10.3	0.2816	-0.6238	0.2071	-0.5979	0.1821	0	10.31	10.27	10.81
NSC_2440	9.25	0.3027	-0.6132	0.2547	-0.5794	0.2348	0	9.1	9.1	9.19
NSC_249188	9.77	0.2882	-0.6213	0.2389	-0.588	0.2226	0	9.89	9.84	9.79
NSC_2599	10.4	0.277	-0.6251	0.2094	-0.5939	0.1913	0	10.54	10.57	10.67
NSC_2880	3.85	0.3492	-0.5728	0.2608	-0.4999	0.2775	1	6.68	-	6.08
NSC_3115	8.37	0.327	-0.5945	0.2789	-0.5505	0.2641	0	7.78	8.14	7.96
NSC_3142	7.41	0.3519	-0.5776	0.2819	-0.523	0.2746	0	6.49	7.06	6.64
NSC_3177	8.2	0.2959	-0.6169	0.245	-0.5703	0.2428	0	9.47	9.45	8.6
NSC_33870	4.23	0.4071	-0.5393	0.2983	-0.4602	0.3094	0	3.6	4.7	3.65
NSC_3504	8.98	0.307	-0.6113	0.2653	-0.5828	0.2375	0	8.85	8.84	9.32
NSC_36808	9.99	0.2899	-0.6204	0.245	-0.6063	0.2028	0	9.78	9.75	11.03
NSC_36947	0.38	0.4406	-0.523	0.3335	-0.4341	0.3497	1	1.78	-	1.49
NSC_3696	10.3	0.2855	-0.6226	0.2365	-0.6009	0.2058	0	10.03	9.99	10.71
NSC_3698	8.05	0.3	-0.615	0.2537	-0.5826	0.2329	0	9.24	9.22	9.36
NSC_3814	9.84	0.292	-0.6178	0.212	-0.5857	0.1924	0	9.76	9.75	10.03
NSC_3815	9.98	0.3136	-0.5979	0.2093	-0.5629	0.188	0	8.65	9.12	9.75
NSC_3829	10.6	0.2787	-0.6252	0.2002	-0.5939	0.1832	0	10.48	10.43	10.58
NSC_38776	10.6	0.2762	-0.6266	0.2027	-0.5914	0.1906	0	10.6	10.56	10.38
NSC_3991	9.38	0.3001	-0.6152	0.2455	-0.5783	0.2308	0	9.25	9.21	9.08
NSC_41205	8.62	0.3267	-0.6001	0.2762	-0.559	0.2609	0	7.8	7.85	7.76
NSC_4875	9.65	0.2939	-0.6183	0.2571	-0.5844	0.2394	0	9.54	9.53	9.44
NSC_4960	10.1	0.2978	-0.6156	0.2435	-0.5877	0.2182	0	9.38	9.37	9.85
NSC_4965	10.4	0.2772	-0.6272	0.2298	-0.5908	0.2201	0	10.48	10.41	10
NSC_4969	10.3	0.3095	-0.6	0.201	-0.5604	0.1872	1	8.88	-	9.63
NSC_5103	10.5	0.2743	-0.6278	0.2018	-0.5919	0.1904	0	10.7	10.65	10.39
NSC_5105	11.1	0.2656	-0.6312	0.1654	-0.5831	0.1708	0	11.24	11.2	10.17
NSC_5296	10.7	0.276	-0.627	0.211	-0.5916	0.1982	0	10.59	10.54	10.3
NSC_5353	10.9	0.271	-0.6254	0.1667	-0.5878	0.1595	0	10.96	11.09	10.92
NSC_5387	7.6	0.3524	-0.5768	0.2725	-0.5228	0.2658	0	6.49	7.07	6.76
NSC_60291	10.6	0.2719	-0.6274	0.2025	-0.586	0.1982	0	10.82	10.86	10.22
NSC_60735	9.83	0.2965	-0.6155	0.2579	-0.5866	0.2325	0	9.41	9.47	9.8
NSC_62011	10.5	0.2788	-0.6254	0.2089	-0.5948	0.1898	0	10.45	10.41	10.56
NSC_62012	10	0.2824	-0.6242	0.234	-0.597	0.2113	0	10.2	10.16	10.45
NSC_6215	3.97	0.4169	-0.5348	0.3126	-0.457	0.3188	0	3.05	4.14	3.26
NSC_65646	10.5	0.2739	-0.6278	0.2023	-0.5892	0.1945	0	10.72	10.68	10.23
NSC_65647	10.3	0.2805	-0.6252	0.2324	-0.5931	0.2162	0	10.3	10.26	10.19
NSC_6769	9.88	0.3079	-0.6009	0.2006	-0.5539	0.1963	0	8.97	9.42	9.17
NSC_70955	9.34	0.3004	-0.6156	0.2769	-0.576	0.2607	0	9.16	9.13	8.66
NSC_7739	4.52	0.344	-0.5819	0.2398	-0.509	0.2581	1	7	-	5.9
NSC_82996	8.89	0.3273	-0.5908	0.2268	-0.5453	0.2158	0	7.9	8.38	8.44
NSC_85475	10.2	0.2878	-0.6197	0.2038	-0.5834	0.1912	0	10	10	9.95
NSC_8768	10.1	0.285	-0.6232	0.2453	-0.601	0.2138	0	10.03	9.99	10.62
NSC_881	5.51	0.3631	-0.5737	0.3052	-0.5172	0.2991	0	5.85	6.34	5.82
NSC_8873	9.9	0.2819	-0.6252	0.2416	-0.597	0.2187	0	10.2	10.13	10.3
NSC_8885	10.1	0.2788	-0.627	0.2435	-0.5938	0.2271	0	10.36	10.28	10.04
NSC_8895	10.2	0.3078	-0.6008	0.1998	-0.5544	0.1954	0	8.98	9.43	9.23
NSC_90441	5.21	0.3963	-0.554	0.3209	-0.4859	0.3216	0	4.1	4.73	3.94
NSC_9268	10.2	0.2813	-0.6254	0.2465	-0.597	0.2232	0	10.22	10.16	10.29
NSC_95810	6.73	0.3454	-0.5805	0.2677	-0.5168	0.2754	0	6.86	7.44	6.36
NSC_9885	10.1	0.2923	-0.6186	0.2386	-0.5855	0.2209	0	9.67	9.66	9.71

## Sheet: Jir2008_hf
NSC	pKa	qH	qO	qC1	qOD	qC1D	outlier	pKa(3d model)	pKa(3d WO model)	pKa(5d model)
NSC_10112	10.2	0.3247	-0.7771	0.2475	-0.738	0.2431	0	10.63	10.57	10.52
NSC_11215	10.6	0.3184	-0.7812	0.2458	-0.7368	0.2495	0	10.94	10.87	10.22
NSC_12987	8.59	0.3738	-0.7431	0.3106	-0.6922	0.3135	0	8.16	8.28	8.02
NSC_1317	7.15	0.3907	-0.7336	0.3646	-0.6874	0.3587	0	7.3	7.4	7.7
NSC_14881	7.4	0.3656	-0.7429	0.3322	-0.6797	0.3537	1	8.53	-	7.54
NSC_1532	4.09	0.4492	-0.6862	0.4024	-0.6144	0.4193	0	4.35	4.99	4.28
NSC_15351	7.4	0.3817	-0.7295	0.2752	-0.6773	0.278	0	7.75	8.28	8.45
NSC_1548	9.97	0.3323	-0.7652	0.274	-0.7146	0.2836	0	10.21	10.52	9.72
NSC_1549	10.4	0.3318	-0.7733	0.2972	-0.7387	0.2857	0	10.25	10.19	10.51
NSC_1551	8.36	0.3941	-0.7311	0.3732	-0.6835	0.3688	0	7.12	7.25	7.48
NSC_1552	7.23	0.4157	-0.708	0.3627	-0.6506	0.364	0	6.03	6.61	6.55
NSC_156083	4.96	0.4447	-0.6937	0.4049	-0.6238	0.4206	0	4.59	4.99	4.24
NSC_17588	9.64	0.3391	-0.7682	0.3108	-0.7209	0.3163	0	9.88	9.85	9.2
NSC_1809	10.1	0.3582	-0.7452	0.2499	-0.6979	0.2503	0	8.93	9.4	9.61
NSC_1858	9.55	0.34	-0.7677	0.3017	-0.7211	0.307	0	9.84	9.8	9.3
NSC_1888	10.2	0.3291	-0.775	0.287	-0.7371	0.2822	0	10.39	10.32	10.41
NSC_202753	4.62	0.3996	-0.7191	0.3	-0.6451	0.3292	1	6.86	-	5.8
NSC_2082	4.31	0.4269	-0.7015	0.3327	-0.629	0.3538	1	5.49	-	4.98
NSC_2123	10.6	0.3219	-0.7761	0.2039	-0.7366	0.1989	0	10.78	10.82	10.85
NSC_2127	7.61	0.3614	-0.7535	0.3292	-0.7159	0.316	0	8.77	8.78	9.31
NSC_2150	7.91	0.3785	-0.7316	0.2387	-0.6769	0.2421	0	7.93	8.43	8.26
NSC_21735	9.65	0.3527	-0.7594	0.3333	-0.7223	0.3218	0	9.2	9.19	9.61
NSC_2209	10.2	0.3283	-0.7759	0.2991	-0.7375	0.2943	0	10.43	10.35	10.28
NSC_227926	9.82	0.3503	-0.7598	0.316	-0.723	0.3046	0	9.32	9.36	9.86
NSC_23076	10.3	0.3318	-0.7723	0.255	-0.7391	0.24	0	10.27	10.23	10.77
NSC_2440	9.25	0.3553	-0.7572	0.3226	-0.7154	0.3174	0	9.07	9.09	9.21
NSC_249188	9.77	0.3382	-0.769	0.2976	-0.7287	0.2942	0	9.94	9.89	9.9
NSC_2599	10.4	0.3255	-0.7752	0.2566	-0.7379	0.2485	0	10.58	10.59	10.68
NSC_2880	3.85	0.4036	-0.7083	0.3266	-0.632	0.358	1	6.61	-	6.03
NSC_3115	8.37	0.3805	-0.7343	0.3487	-0.6834	0.3478	0	7.79	8.17	7.93
NSC_3142	7.41	0.4053	-0.7149	0.357	-0.6548	0.3645	0	6.54	7.11	6.64
NSC_3177	8.2	0.3498	-0.7609	0.31	-0.7072	0.3233	0	9.35	9.35	8.4
NSC_33870	4.23	0.4609	-0.6694	0.3778	-0.5876	0.4044	0	3.75	4.84	3.77
NSC_3504	8.98	0.3611	-0.7539	0.3392	-0.716	0.3271	0	8.78	8.79	9.27
NSC_36808	9.99	0.3432	-0.7658	0.3102	-0.7412	0.2816	0	9.68	9.64	10.97
NSC_36947	0.38	0.4959	-0.6485	0.4287	-0.5573	0.4622	1	2	-	1.63
NSC_3696	10.3	0.3368	-0.7698	0.2961	-0.7394	0.2779	0	10.01	9.96	10.76
NSC_3698	8.05	0.3525	-0.7595	0.3192	-0.7189	0.3126	0	9.22	9.2	9.36
NSC_3814	9.84	0.3449	-0.7629	0.2633	-0.7236	0.2548	0	9.62	9.63	9.92
NSC_3815	9.98	0.3669	-0.7394	0.2592	-0.6966	0.251	0	8.49	8.99	9.7
NSC_3829	10.6	0.3274	-0.7749	0.2434	-0.7375	0.2361	0	10.5	10.45	10.64
NSC_38776	10.6	0.3236	-0.7775	0.2459	-0.7369	0.2436	0	10.68	10.63	10.44
NSC_3991	9.38	0.3521	-0.7601	0.3105	-0.7158	0.3101	0	9.24	9.2	9.09
NSC_41205	8.62	0.3818	-0.7395	0.3522	-0.6905	0.3526	0	7.75	7.82	7.78
NSC_4875	9.65	0.3455	-0.7643	0.3246	-0.723	0.3206	0	9.56	9.53	9.48
NSC_4960	10.1	0.3506	-0.7601	0.3064	-0.7237	0.2948	0	9.31	9.32	9.9
NSC_4965	10.4	0.3248	-0.7779	0.2824	-0.7354	0.2852	0	10.61	10.53	10.16
NSC_4969	10.3	0.3611	-0.7429	0.2458	-0.6967	0.2445	1	8.79	-	9.69
NSC_5103	10.5	0.3218	-0.7789	0.243	-0.7377	0.2416	0	10.77	10.71	10.42
NSC_5105	11.1	0.3097	-0.7853	0.1871	-0.7345	0.201	0	11.4	11.36	10.2
NSC_5296	10.7	0.3234	-0.7781	0.2583	-0.7373	0.2557	0	10.69	10.62	10.32
NSC_5353	10.9	0.3176	-0.7773	0.1945	-0.7352	0.1947	0	10.99	11.11	10.94
NSC_5387	7.6	0.4059	-0.7139	0.3437	-0.6541	0.3515	0	6.52	7.11	6.79
NSC_60291	10.6	0.3178	-0.7793	0.2433	-0.7336	0.2494	0	10.96	11.01	10.33
NSC_60735	9.83	0.3502	-0.7596	0.328	-0.7223	0.3165	0	9.32	9.38	9.76
NSC_62011	10.5	0.3275	-0.7752	0.2564	-0.7383	0.2476	0	10.48	10.43	10.57
NSC_62012	10	0.3322	-0.7727	0.2909	-0.7379	0.2806	0	10.24	10.19	10.58
NSC_6215	3.97	0.4719	-0.6632	0.3991	-0.582	0.4215	0	3.19	4.26	3.29
NSC_65646	10.5	0.3215	-0.7792	0.244	-0.7356	0.2466	0	10.79	10.72	10.23
NSC_65647	10.3	0.3294	-0.7745	0.2877	-0.7355	0.2841	0	10.38	10.32	10.32
NSC_6769	9.88	0.3598	-0.7438	0.2447	-0.6908	0.2539	0	8.85	9.34	9.16
NSC_70955	9.34	0.352	-0.7611	0.3546	-0.7148	0.3514	0	9.23	9.17	8.41
NSC_7739	4.52	0.3939	-0.7223	0.2945	-0.6475	0.3263	1	7.14	-	5.97
NSC_82996	8.89	0.3812	-0.7301	0.2848	-0.6775	0.2887	0	7.77	8.3	8.4
NSC_85475	10.2	0.3391	-0.7664	0.2499	-0.7238	0.248	0	9.91	9.93	9.91
NSC_8768	10.1	0.3362	-0.7707	0.3088	-0.7399	0.2903	0	10.03	9.97	10.61
NSC_881	5.51	0.4185	-0.7082	0.3871	-0.6451	0.397	0	5.88	6.39	5.79
NSC_8873	9.9	0.3316	-0.774	0.3023	-0.7384	0.2921	0	10.26	10.17	10.36
NSC_8885	10.1	0.3272	-0.7772	0.3039	-0.7377	0.2999	0	10.48	10.37	10.1
NSC_8895	10.2	0.3602	-0.7435	0.245	-0.6908	0.2542	0	8.83	9.32	9.21
NSC_90441	5.21	0.4528	-0.6838	0.4122	-0.6104	0.4305	0	4.16	4.82	4
NSC_9268	10.2	0.3308	-0.7745	0.3092	-0.739	0.2985	0	10.3	10.22	10.34
NSC_95810	6.73	0.3996	-0.718	0.3374	-0.6493	0.361	0	6.83	7.41	6.32
NSC_9885	10.1	0.3437	-0.7648	0.2981	-0.7243	0.294	0	9.66	9.65	9.77

[truncated: 16 more sheets: Mort1986, Ouy2009, Ouy2009_elem, Ouy2009_elemF, Svob2007_cbeg2, Svob2007_chal2, Svob2007_cmet2, Svob2007_hm2, a_b3lyp_631Gh, e_HF_631Gh, e_b3lyp_631Gh, g_b3lyp_631Gh, h_b3lyp_631Gh, m_HF_STO3G, m_b3lyp_631Gh, n_b3lyp_631Gh]
