# Supplementary material for: Predicting pKa values from EEM atomic charges
Source: J Cheminform. 2013 Apr 10;5:18. doi: 10.1186/1758-2946-5-18 (PMC3663834; doi:10.1186/1758-2946-5-18)
Supplement: Supplementary file 6 — Additional file 6: Table S3: The information about outlier molecules for phenols. (XLS 46 KB) [file 13321_2012_461_MOESM6_ESM.xls]

## Sheet: eem-outliers
Table S3: Information about outlier molecules for phenols
Legend:
NSC		NSC id of a molecule
Name		Name of a molecule
Outliers for each EEM parameter set		Is this molecule an outlier for an EEM QSPR model with the parameters below? (1=yes, 0=no)
Total number of outliers		Number of EEM QSPR models for which this molecule is an outlier
Molecule		Outliers for each EEM parameter set																		Total number of outliers
NSC	Name	Svob2007_cbeg2	Svob2007_cmet2	Svob2007_chal2	Svob2007_hm2	Baek1991	Mort1986	Jir2008_hf	Chavez2006	Bult2002_mul	Ouy2009	Ouy2009_elem	Ouy2009_elemF	Bult2002_npa	Bult2002_hir	Jir2008_dft	Bult2002_mk	Bult2002_che	Bult2004_aim
7739	2-cyclohexyl-4,6-dinitrophenol	1	1	1	1	1	1	1	1	1	1	1	1	1	1	1	1	1	1	18
36947	2,4,6-trinitrophenol	1	1	1	1	1	1	1	1	1	1	1	1	1	1	1	1	1	1	18
202753	2-butan-2-yl-4,6-dinitrophenol	1	1	1	1	1	1	1	1	1	1	1	1	1	1	1	1	1	1	18
2880	2,4-dinitro-6-phenylphenol	1	1	1	1	0	1	1	1	1	1	1	1	0	1	1	1	1	1	16
14881	2-hydroxy-N-phenylbenzamide	1	1	1	1	0	1	1	1	1	1	1	1	0	0	1	1	0	1	14
2082	2-methyl-4,6-dinitrophenol	1	1	1	1	0	0	1	0	0	1	1	0	1	0	1	1	0	0	10
90441	2,5-dinitrophenol	0	0	0	0	1	1	0	1	1	0	0	0	1	1	0	1	0	0	7
1551	3-nitrophenol	0	0	0	0	1	1	0	1	1	0	0	0	1	0	0	0	0	0	5
4969	2-methoxy-4-methylphenol	1	1	0	1	0	0	1	0	0	0	0	0	0	0	1	0	0	0	5
6215	2,6-dinitrophenol	0	0	1	0	0	0	0	0	0	1	1	1	0	0	0	0	1	0	5
156083	2,3-dinitrophenol	0	0	0	0	1	0	0	0	0	0	0	0	1	1	0	0	0	0	3
1809	2-ethoxyphenol	0	0	0	0	0	0	0	0	0	0	0	0	0	0	0	0	1	1	2
8895	2-methoxy-4-prop-2-enylphenol	0	0	0	0	0	0	0	0	0	0	0	0	0	0	0	0	1	1	2
12987	2-methyl-5-nitrophenol	0	0	0	0	1	0	0	0	0	0	0	0	0	0	0	0	0	0	1
33870	4-methyl-2,6-dinitrophenol	0	0	0	0	0	0	0	0	0	0	0	1	0	0	0	0	0	0	1
95810	2-nitro-4-phenylphenol	0	0	0	0	0	0	0	0	0	0	0	0	0	1	0	0	0	0	1
881	2-hydroxy-5-nitrobenzaldehyde	0	0	0	0	0	0	0	0	0	0	0	0	0	0	0	0	0	0	0
1317	4-nitrophenol	0	0	0	0	0	0	0	0	0	0	0	0	0	0	0	0	0	0	0
1532	2,4-dinitrophenol	0	0	0	0	0	0	0	0	0	0	0	0	0	0	0	0	0	0	0
1548	2-phenylphenol	0	0	0	0	0	0	0	0	0	0	0	0	0	0	0	0	0	0	0
1549	3,4-dimethylphenol	0	0	0	0	0	0	0	0	0	0	0	0	0	0	0	0	0	0	0
1552	2-nitrophenol	0	0	0	0	0	0	0	0	0	0	0	0	0	0	0	0	0	0	0
1858	4-phenylphenol	0	0	0	0	0	0	0	0	0	0	0	0	0	0	0	0	0	0	0
1888	4-propan-2-ylphenol	0	0	0	0	0	0	0	0	0	0	0	0	0	0	0	0	0	0	0
2123	2,6-dimethylphenol	0	0	0	0	0	0	0	0	0	0	0	0	0	0	0	0	0	0	0
2127	4-hydroxybenzaldehyde	0	0	0	0	0	0	0	0	0	0	0	0	0	0	0	0	0	0	0
2150	2-hydroxy-3-methoxybenzaldehyde	0	0	0	0	0	0	0	0	0	0	0	0	0	0	0	0	0	0	0
2209	3-propan-2-ylphenol	0	0	0	0	0	0	0	0	0	0	0	0	0	0	0	0	0	0	0
2440	1-(3-hydroxyphenyl)ethanone	0	0	0	0	0	0	0	0	0	0	0	0	0	0	0	0	0	0	0
2599	2,5-dimethylphenol	0	0	0	0	0	0	0	0	0	0	0	0	0	0	0	0	0	0	0
3115	2-hydroxybenzamide	0	0	0	0	0	0	0	0	0	0	0	0	0	0	0	0	0	0	0
3142	5-methyl-2-nitrophenol	0	0	0	0	0	0	0	0	0	0	0	0	0	0	0	0	0	0	0
3177	4-(phenylhydrazinylidene)cyclohexa-2,5-dien-1-one	0	0	0	0	0	0	0	0	0	0	0	0	0	0	0	0	0	0	0
3504	3-hydroxybenzaldehyde	0	0	0	0	0	0	0	0	0	0	0	0	0	0	0	0	0	0	0
3696	4-methylphenol	0	0	0	0	0	0	0	0	0	0	0	0	0	0	0	0	0	0	0
3698	1-(4-hydroxyphenyl)ethanone	0	0	0	0	0	0	0	0	0	0	0	0	0	0	0	0	0	0	0
3814	2-(hydroxymethyl)phenol	0	0	0	0	0	0	0	0	0	0	0	0	0	0	0	0	0	0	0
3815	2-methoxyphenol	0	0	0	0	0	0	0	0	0	0	0	0	0	0	0	0	0	0	0
3829	2,4-dimethylphenol	0	0	0	0	0	0	0	0	0	0	0	0	0	0	0	0	0	0	0
3991	N-(4-hydroxyphenyl)acetamide	0	0	0	0	0	0	0	0	0	0	0	0	0	0	0	0	0	0	0
4875	3-ethoxyphenol	0	0	0	0	0	0	0	0	0	0	0	0	0	0	0	0	0	0	0
4960	4-methoxyphenol	0	0	0	0	0	0	0	0	0	0	0	0	0	0	0	0	0	0	0
4965	4-(2-methylbutan-2-yl)phenol	0	0	0	0	0	0	0	0	0	0	0	0	0	0	0	0	0	0	0
5103	2-propan-2-ylphenol	0	0	0	0	0	0	0	0	0	0	0	0	0	0	0	0	0	0	0
5105	2,6-di(propan-2-yl)phenol	0	0	0	0	0	0	0	0	0	0	0	0	0	0	0	0	0	0	0
5296	2,3,5-trimethylphenol	0	0	0	0	0	0	0	0	0	0	0	0	0	0	0	0	0	0	0
5353	2,4,6-trimethylphenol	0	0	0	0	0	0	0	0	0	0	0	0	0	0	0	0	0	0	0
5387	4-methyl-2-nitrophenol	0	0	0	0	0	0	0	0	0	0	0	0	0	0	0	0	0	0	0
6769	2-methoxy-4-[(E)-prop-1-enyl]phenol	0	0	0	0	0	0	0	0	0	0	0	0	0	0	0	0	0	0	0
8768	3-methylphenol	0	0	0	0	0	0	0	0	0	0	0	0	0	0	0	0	0	0	0
8873	3-ethylphenol	0	0	0	0	0	0	0	0	0	0	0	0	0	0	0	0	0	0	0
8885	3-ethyl-5-methylphenol	0	0	0	0	0	0	0	0	0	0	0	0	0	0	0	0	0	0	0
9268	3,5-dimethylphenol	0	0	0	0	0	0	0	0	0	0	0	0	0	0	0	0	0	0	0
9885	4-ethoxyphenol	0	0	0	0	0	0	0	0	0	0	0	0	0	0	0	0	0	0	0
10112	2-ethylphenol	0	0	0	0	0	0	0	0	0	0	0	0	0	0	0	0	0	0	0
11215	5-methyl-2-propan-2-ylphenol	0	0	0	0	0	0	0	0	0	0	0	0	0	0	0	0	0	0	0
15351	4-hydroxy-3-methoxybenzaldehyde	0	0	0	0	0	0	0	0	0	0	0	0	0	0	0	0	0	0	0
17588	3-phenylphenol	0	0	0	0	0	0	0	0	0	0	0	0	0	0	0	0	0	0	0
21735	3-methoxyphenol	0	0	0	0	0	0	0	0	0	0	0	0	0	0	0	0	0	0	0
23076	2-methylphenol	0	0	0	0	0	0	0	0	0	0	0	0	0	0	0	0	0	0	0
36808	phenol	0	0	0	0	0	0	0	0	0	0	0	0	0	0	0	0	0	0	0
38776	2,4,5-trimethylphenol	0	0	0	0	0	0	0	0	0	0	0	0	0	0	0	0	0	0	0
41205	4-methyl-3-nitrophenol	0	0	0	0	0	0	0	0	0	0	0	0	0	0	0	0	0	0	0
60291	2-butylphenol	0	0	0	0	0	0	0	0	0	0	0	0	0	0	0	0	0	0	0
60735	3-(hydroxymethyl)phenol	0	0	0	0	0	0	0	0	0	0	0	0	0	0	0	0	0	0	0
62011	2,3-dimethylphenol	0	0	0	0	0	0	0	0	0	0	0	0	0	0	0	0	0	0	0
62012	4-ethylphenol	0	0	0	0	0	0	0	0	0	0	0	0	0	0	0	0	0	0	0
65646	2-propylphenol	0	0	0	0	0	0	0	0	0	0	0	0	0	0	0	0	0	0	0
65647	4-propylphenol	0	0	0	0	0	0	0	0	0	0	0	0	0	0	0	0	0	0	0
70955	3,5-dimethoxyphenol	0	0	0	0	0	0	0	0	0	0	0	0	0	0	0	0	0	0	0
82996	3-hydroxy-4-methoxybenzaldehyde	0	0	0	0	0	0	0	0	0	0	0	0	0	0	0	0	0	0	0
85475	2-(hydroxymethyl)-4-methylphenol	0	0	0	0	0	0	0	0	0	0	0	0	0	0	0	0	0	0	0
227926	4-(hydroxymethyl)phenol	0	0	0	0	0	0	0	0	0	0	0	0	0	0	0	0	0	0	0
249188	4-(2-aminoethyl)phenol	0	0	0	0	0	0	0	0	0	0	0	0	0	0	0	0	0	0	0
