# Supplementary material for: Predicting pKa values from EEM atomic charges
Source: J Cheminform. 2013 Apr 10;5:18. doi: 10.1186/1758-2946-5-18 (PMC3663834; doi:10.1186/1758-2946-5-18)
Supplement: Supplementary file 7 — Additional file 7: Table S4: The table of cross-validation results for phenols. (XLS 174 KB) [file 13321_2012_461_MOESM7_ESM.xls]

## Sheet: sheet1
Results of cross-validation for 5d QM QSPR models and 5d EEM QSPR models for phenols
QM theory level + basis set	Population analysis	EEM parameter set name	Denotation of a set	R2	RMSE		s	F	Number of molecules
HF/STO-3G	MPA	-	Complete set	0.965705	0.412455	0.310101	0.430267	382.962	74
			Cross validation stage 1, Training set	0.963081	0.373912	0.293571	0.39451	276.518	59
			Cross validation stage 1, Test set	0.980005	0.606736	0.440998	0.783293	88.2205	15
			Cross validation stage 2, Training set	0.975202	0.366229	0.284263	0.386403	416.846	59
			Cross validation stage 2, Test set	0.894959	0.688937	0.53085	0.889414	15.3361	15
			Cross validation stage 3, Training set	0.963906	0.430154	0.330502	0.45385	283.074	59
			Cross validation stage 3, Test set	0.979443	0.354603	0.239653	0.457791	85.7609	15
			Cross validation stage 4, Training set	0.964564	0.417332	0.320629	0.440321	288.534	59
			Cross validation stage 4, Test set	0.960176	0.457344	0.340602	0.590429	43.3994	15
			Cross validation stage 5, Training set	0.969311	0.409812	0.297828	0.43198	341.112	60
			Cross validation stage 5, Test set	0.907685	0.469097	0.367721	0.620557	15.7319	14
		Svob2007_cbeg2	Complete set	0.917921	0.638085	0.480689	0.66564	152.094	74
			Cross validation stage 1, Training set	0.927076	0.525512	0.385821	0.55446	134.757	59
			Cross validation stage 1, Test set	0.917928	1.0891	0.762947	1.40602	20.132	15
			Cross validation stage 2, Training set	0.918143	0.665378	0.504552	0.702031	118.894	59
			Cross validation stage 2, Test set	0.90303	0.536633	0.38653	0.69279	16.7624	15
			Cross validation stage 3, Training set	0.916381	0.654721	0.487082	0.690787	116.166	59
			Cross validation stage 3, Test set	0.92627	0.584114	0.4736	0.754088	22.6133	15
			Cross validation stage 4, Training set	0.918877	0.631441	0.496459	0.666225	120.066	59
			Cross validation stage 4, Test set	0.925367	0.706996	0.520131	0.912728	22.3181	15
			Cross validation stage 5, Training set	0.924873	0.641194	0.492828	0.675877	132.956	60
			Cross validation stage 5, Test set	0.901486	0.684653	0.528149	0.905711	14.6413	14
		Svob2007_chal2	Complete set	0.920269	0.628892	0.473195	0.656051	156.973	74
			Cross validation stage 1, Training set	0.928302	0.521076	0.380652	0.54978	137.242	59
			Cross validation stage 1, Test set	0.920151	1.07542	0.755019	1.38836	20.7426	15
			Cross validation stage 2, Training set	0.920955	0.653848	0.492469	0.689866	123.501	59
			Cross validation stage 2, Test set	0.902891	0.539368	0.401002	0.696321	16.7359	15
			Cross validation stage 3, Training set	0.919057	0.644159	0.478268	0.679643	120.357	59
			Cross validation stage 3, Test set	0.927466	0.582278	0.465115	0.751718	23.0158	15
			Cross validation stage 4, Training set	0.920672	0.624417	0.489212	0.658813	123.022	59
			Cross validation stage 4, Test set	0.927145	0.687809	0.490514	0.887958	22.9065	15
			Cross validation stage 5, Training set	0.927426	0.630205	0.480428	0.664294	138.013	60
			Cross validation stage 5, Test set	0.900786	0.667824	0.519658	0.883448	14.5268	14
		Svob2007_cmet2	Complete set	0.918886	0.634323	0.476117	0.661716	154.065	74
			Cross validation stage 1, Training set	0.929224	0.517713	0.382139	0.546232	139.169	59
			Cross validation stage 1, Test set	0.913467	1.09705	0.76627	1.41629	19.0013	15
			Cross validation stage 2, Training set	0.919585	0.659489	0.500065	0.695818	121.217	59
			Cross validation stage 2, Test set	0.900294	0.543844	0.390938	0.7021	16.2531	15
			Cross validation stage 3, Training set	0.917692	0.649569	0.488385	0.685351	118.185	59
			Cross validation stage 3, Test set	0.926046	0.587097	0.472199	0.757939	22.5395	15
			Cross validation stage 4, Training set	0.919103	0.630561	0.497744	0.665296	120.431	59
			Cross validation stage 4, Test set	0.928955	0.688774	0.51249	0.889204	23.536	15
			Cross validation stage 5, Training set	0.924777	0.641601	0.499631	0.676307	132.773	60
			Cross validation stage 5, Test set	0.903623	0.658711	0.499129	0.871393	15.0016	14
		Svob2007_hm2	Complete set	0.917944	0.637996	0.47821	0.665547	152.14	74
			Cross validation stage 1, Training set	0.927715	0.523203	0.381792	0.552025	136.042	59
			Cross validation stage 1, Test set	0.914465	1.10622	0.778352	1.42813	19.2441	15
			Cross validation stage 2, Training set	0.918993	0.661915	0.502427	0.698377	120.252	59
			Cross validation stage 2, Test set	0.896485	0.554958	0.395944	0.716447	15.5888	15
			Cross validation stage 3, Training set	0.916814	0.653023	0.488218	0.688996	116.826	59
			Cross validation stage 3, Test set	0.923838	0.591913	0.480771	0.764157	21.8339	15
			Cross validation stage 4, Training set	0.918171	0.634183	0.500333	0.669118	118.938	59
			Cross validation stage 4, Test set	0.926878	0.692846	0.516981	0.89446	22.8164	15
			Cross validation stage 5, Training set	0.924415	0.643145	0.501719	0.677934	132.085	60
			Cross validation stage 5, Test set	0.902275	0.671754	0.50731	0.888647	14.7725	14
		Baek1991	Complete set	0.919485	0.631978	0.492619	0.65927	155.312	74
			Cross validation stage 1, Training set	0.907536	0.591744	0.429041	0.624341	104.039	59
			Cross validation stage 1, Test set	0.95243	0.838879	0.713803	1.08299	36.0391	15
			Cross validation stage 2, Training set	0.922199	0.648683	0.517382	0.684417	125.645	59
			Cross validation stage 2, Test set	0.902304	0.595479	0.399116	0.76876	16.6245	15
			Cross validation stage 3, Training set	0.920684	0.637655	0.498169	0.672782	123.042	59
			Cross validation stage 3, Test set	0.90935	0.635228	0.502043	0.820075	18.0565	15
			Cross validation stage 4, Training set	0.921758	0.620127	0.498903	0.654287	124.878	59
			Cross validation stage 4, Test set	0.919145	0.710767	0.501366	0.917596	20.4622	15
			Cross validation stage 5, Training set	0.931352	0.612919	0.47428	0.646073	146.525	60
			Cross validation stage 5, Test set	0.84938	0.785931	0.633421	1.03969	9.02274	14
		Mort1986	Complete set	0.914194	0.652412	0.524168	0.680586	144.897	74
			Cross validation stage 1, Training set	0.90131	0.61134	0.466237	0.645017	96.8073	59
			Cross validation stage 1, Test set	0.955039	0.880786	0.70742	1.13709	38.2343	15
			Cross validation stage 2, Training set	0.919409	0.66021	0.52499	0.696579	120.929	59
			Cross validation stage 2, Test set	0.876761	0.646123	0.511621	0.834141	12.8057	15
			Cross validation stage 3, Training set	0.915149	0.659527	0.523239	0.695858	114.325	59
			Cross validation stage 3, Test set	0.908504	0.643273	0.529673	0.830462	17.873	15
			Cross validation stage 4, Training set	0.91728	0.637627	0.530141	0.672752	117.543	59
			Cross validation stage 4, Test set	0.910123	0.745824	0.537276	0.962854	18.2275	15
			Cross validation stage 5, Training set	0.925098	0.64023	0.519858	0.674861	133.389	60
			Cross validation stage 5, Test set	0.86195	0.792152	0.644508	1.04792	9.98998	14
HF/6-31G*	MK	-	Complete set	0.886494	0.750364	0.641289	0.782768	106.217	74
			Cross validation stage 1, Training set	0.8625	0.721603	0.613338	0.761354	66.4909	59
			Cross validation stage 1, Test set	0.921716	0.934276	0.728357	1.20615	21.1933	15
			Cross validation stage 2, Training set	0.912187	0.689159	0.596776	0.727123	110.111	59
			Cross validation stage 2, Test set	0.721024	1.03125	0.881725	1.33134	4.65217	15
			Cross validation stage 3, Training set	0.885735	0.765353	0.648258	0.807513	82.1665	59
			Cross validation stage 3, Test set	0.87856	0.753583	0.680815	0.972872	13.0221	15
			Cross validation stage 4, Training set	0.891075	0.731687	0.63442	0.771993	86.7144	59
			Cross validation stage 4, Test set	0.864648	0.886223	0.704409	1.14411	11.4987	15
			Cross validation stage 5, Training set	0.889641	0.777132	0.660943	0.819169	87.0622	60
			Cross validation stage 5, Test set	0.833773	0.637063	0.566178	0.842755	8.0254	14
		Jir2008_hf	Complete set	0.915426	0.647711	0.487589	0.675682	147.206	74
			Cross validation stage 1, Training set	0.922709	0.541019	0.387464	0.570822	126.543	59
			Cross validation stage 1, Test set	0.926378	1.0827	0.76903	1.39776	22.6494	15
			Cross validation stage 2, Training set	0.916188	0.673276	0.507976	0.710365	115.873	59
			Cross validation stage 2, Test set	0.897188	0.555688	0.425982	0.71739	15.7077	15
			Cross validation stage 3, Training set	0.913337	0.666534	0.495829	0.703251	111.712	59
			Cross validation stage 3, Test set	0.926458	0.588218	0.484657	0.759386	22.6758	15
			Cross validation stage 4, Training set	0.914705	0.647474	0.513981	0.683141	113.675	59
			Cross validation stage 4, Test set	0.92887	0.683398	0.471865	0.882262	23.5056	15
			Cross validation stage 5, Training set	0.924551	0.642566	0.487944	0.677324	132.343	60
			Cross validation stage 5, Test set	0.896452	0.715941	0.559469	0.9471	13.8518	14
B3LYP/6-31G*	MPA	-	Complete set	0.972418	0.369894	0.274347	0.385868	479.47	74
			Cross validation stage 1, Training set	0.972506	0.322675	0.236983	0.34045	374.941	59
			Cross validation stage 1, Test set	0.980749	0.568416	0.406336	0.733821	91.7004	15
			Cross validation stage 2, Training set	0.976752	0.354597	0.254711	0.374131	445.348	59
			Cross validation stage 2, Test set	0.938177	0.463115	0.364104	0.597879	27.3152	15
			Cross validation stage 3, Training set	0.971003	0.385551	0.287665	0.40679	354.954	59
			Cross validation stage 3, Test set	0.980467	0.320485	0.246284	0.413745	90.3523	15
			Cross validation stage 4, Training set	0.970377	0.381572	0.287951	0.402591	347.229	59
			Cross validation stage 4, Test set	0.981268	0.355737	0.267603	0.459255	94.2916	15
			Cross validation stage 5, Training set	0.975312	0.367567	0.276833	0.387449	426.654	60
			Cross validation stage 5, Test set	0.937474	0.417504	0.337504	0.552306	23.9895	14
		Chavez2006	Complete set	0.919157	0.633261	0.488844	0.660609	154.628	74
			Cross validation stage 1, Training set	0.91082	0.581139	0.413272	0.613152	108.261	59
			Cross validation stage 1, Test set	0.947543	0.899644	0.728846	1.16143	32.5141	15
			Cross validation stage 2, Training set	0.923657	0.642578	0.502087	0.677975	128.246	59
			Cross validation stage 2, Test set	0.881721	0.632652	0.438847	0.81675	13.4183	15
			Cross validation stage 3, Training set	0.919328	0.643083	0.497022	0.678508	120.796	59
			Cross validation stage 3, Test set	0.916376	0.610225	0.467102	0.787798	19.725	15
			Cross validation stage 4, Training set	0.920223	0.626182	0.504945	0.660676	122.27	59
			Cross validation stage 4, Test set	0.924547	0.689515	0.484605	0.89016	22.0559	15
			Cross validation stage 5, Training set	0.930193	0.618074	0.479685	0.651507	143.912	60
			Cross validation stage 5, Test set	0.861975	0.789686	0.628792	1.04466	9.99211	14
		Bult2002_mul	Complete set	0.915752	0.646461	0.50353	0.674379	147.828	74
			Cross validation stage 1, Training set	0.907079	0.593202	0.427801	0.62588	103.476	59
			Cross validation stage 1, Test set	0.942352	0.914917	0.761562	1.18115	29.4239	15
			Cross validation stage 2, Training set	0.921054	0.653441	0.516861	0.689437	123.668	59
			Cross validation stage 2, Test set	0.869626	0.650247	0.458941	0.839466	12.0064	15
			Cross validation stage 3, Training set	0.916647	0.653679	0.512592	0.689688	116.57	59
			Cross validation stage 3, Test set	0.909411	0.637578	0.490285	0.823109	18.0701	15
			Cross validation stage 4, Training set	0.915674	0.643788	0.524426	0.679252	115.102	59
			Cross validation stage 4, Test set	0.919235	0.702409	0.481506	0.906806	20.4868	15
			Cross validation stage 5, Training set	0.927034	0.631905	0.496752	0.666086	137.213	60
			Cross validation stage 5, Test set	0.869862	0.787755	0.647398	1.0421	10.6947	14
B3LYP/6-31G*	NPA	-	Complete set	0.967957	0.398683	0.295451	0.415901	410.831	74
			Cross validation stage 1, Training set	0.968549	0.345113	0.265374	0.364124	326.437	59
			Cross validation stage 1, Test set	0.979963	0.637931	0.435241	0.823565	88.035	15
			Cross validation stage 2, Training set	0.971262	0.394244	0.286718	0.415961	358.256	59
			Cross validation stage 2, Test set	0.946809	0.462546	0.350731	0.597144	32.0404	15
			Cross validation stage 3, Training set	0.965366	0.421361	0.323723	0.444572	295.46	59
			Cross validation stage 3, Test set	0.987459	0.314984	0.206427	0.406642	141.73	15
			Cross validation stage 4, Training set	0.967357	0.400547	0.294632	0.422612	314.129	59
			Cross validation stage 4, Test set	0.962666	0.448034	0.359491	0.578409	46.4137	15
			Cross validation stage 5, Training set	0.973458	0.381116	0.287863	0.401731	396.103	60
			Cross validation stage 5, Test set	0.897586	0.506744	0.396512	0.670359	14.0229	14
		Ouy2009	Complete set	0.909433	0.670265	0.502742	0.699211	136.566	74
			Cross validation stage 1, Training set	0.915523	0.565607	0.417337	0.596765	114.879	59
			Cross validation stage 1, Test set	0.918102	1.1065	0.772391	1.42848	20.1785	15
			Cross validation stage 2, Training set	0.910516	0.695683	0.52406	0.734006	107.858	59
			Cross validation stage 2, Test set	0.887222	0.580954	0.43717	0.750008	14.1606	15
			Cross validation stage 3, Training set	0.906772	0.691319	0.511876	0.729401	103.099	59
			Cross validation stage 3, Test set	0.921395	0.605196	0.491852	0.781304	21.0994	15
			Cross validation stage 4, Training set	0.910292	0.664013	0.528977	0.700591	107.561	59
			Cross validation stage 4, Test set	0.919557	0.737598	0.496807	0.952235	20.5762	15
			Cross validation stage 5, Training set	0.919817	0.662418	0.502145	0.69825	123.891	60
			Cross validation stage 5, Test set	0.882819	0.772281	0.611989	1.02163	12.0541	14
		Ouy2009_elem	Complete set	0.913167	0.656304	0.495392	0.684646	143.022	74
			Cross validation stage 1, Training set	0.921086	0.54667	0.408704	0.576784	123.723	59
			Cross validation stage 1, Test set	0.915352	1.11738	0.780587	1.44253	19.4646	15
			Cross validation stage 2, Training set	0.91519	0.677272	0.50633	0.71458	114.386	59
			Cross validation stage 2, Test set	0.884475	0.584924	0.438033	0.755134	13.7811	15
			Cross validation stage 3, Training set	0.911726	0.6727	0.496471	0.709757	109.48	59
			Cross validation stage 3, Test set	0.92073	0.609458	0.499937	0.786807	20.9071	15
			Cross validation stage 4, Training set	0.912472	0.655896	0.519191	0.692028	110.504	59
			Cross validation stage 4, Test set	0.924751	0.701789	0.486109	0.906006	22.1204	15
			Cross validation stage 5, Training set	0.921833	0.654038	0.503213	0.689416	127.365	60
			Cross validation stage 5, Test set	0.892065	0.722622	0.550535	0.955939	13.2237	14
		Ouy2009_elemF	Complete set	0.886582	0.750072	0.519821	0.782464	106.311	74
			Cross validation stage 1, Training set	0.893566	0.634873	0.449221	0.669846	88.9925	59
			Cross validation stage 1, Test set	0.870437	1.28566	0.872138	1.65979	12.0928	15
			Cross validation stage 2, Training set	0.895282	0.752576	0.51994	0.794033	90.6244	59
			Cross validation stage 2, Test set	0.801813	0.780172	0.48824	1.0072	7.28231	15
			Cross validation stage 3, Training set	0.89083	0.748094	0.499898	0.789304	86.4962	59
			Cross validation stage 3, Test set	0.864744	0.798337	0.54491	1.03065	11.5081	15
			Cross validation stage 4, Training set	0.88205	0.761396	0.537134	0.803339	79.2683	59
			Cross validation stage 4, Test set	0.915378	0.748105	0.53095	0.965799	19.4711	15
			Cross validation stage 5, Training set	0.895645	0.755695	0.538191	0.796572	92.6932	60
			Cross validation stage 5, Test set	0.808885	0.83964	0.654324	1.11074	6.77192	14
		Bult2002_npa	Complete set	0.918043	0.637609	0.487578	0.665144	152.341	74
			Cross validation stage 1, Training set	0.895444	0.629246	0.450795	0.663909	90.7814	59
			Cross validation stage 1, Test set	0.966929	0.726015	0.631515	0.937281	52.6286	15
			Cross validation stage 2, Training set	0.92612	0.632124	0.483533	0.666945	132.877	59
			Cross validation stage 2, Test set	0.864739	0.690663	0.46802	0.891642	11.5076	15
			Cross validation stage 3, Training set	0.921077	0.636071	0.479684	0.67111	123.708	59
			Cross validation stage 3, Test set	0.896212	0.670598	0.487883	0.865738	15.543	15
			Cross validation stage 4, Training set	0.918057	0.634623	0.506506	0.669582	118.759	59
			Cross validation stage 4, Test set	0.921535	0.688319	0.459672	0.888616	21.1402	15
			Cross validation stage 5, Training set	0.932686	0.606937	0.472286	0.639768	149.642	60
			Cross validation stage 5, Test set	0.827826	0.846144	0.685034	1.11934	7.69292	14
B3LYP/6-31G*	Hir.	-	Complete set	0.947721	0.509246	0.35622	0.531238	246.541	74
			Cross validation stage 1, Training set	0.952935	0.422178	0.315188	0.445434	214.621	59
			Cross validation stage 1, Test set	0.9397	0.849986	0.522173	1.09733	28.0509	15
			Cross validation stage 2, Training set	0.952865	0.504905	0.331419	0.532718	214.288	59
			Cross validation stage 2, Test set	0.912895	0.580675	0.459082	0.749648	18.8648	15
			Cross validation stage 3, Training set	0.940715	0.551288	0.402028	0.581657	168.196	59
			Cross validation stage 3, Test set	0.986253	0.310063	0.222319	0.40029	129.136	15
			Cross validation stage 4, Training set	0.953693	0.477074	0.35478	0.503354	218.306	59
			Cross validation stage 4, Test set	0.902458	0.709379	0.483941	0.915804	16.6537	15
			Cross validation stage 5, Training set	0.950617	0.519853	0.364423	0.547973	207.897	60
			Cross validation stage 5, Test set	0.901087	0.498879	0.378427	0.659955	14.5758	14
		Bult2002_hir	Complete set	0.904989	0.686514	0.521659	0.716161	129.541	74
			Cross validation stage 1, Training set	0.890136	0.645021	0.459288	0.680553	85.8834	59
			Cross validation stage 1, Test set	0.924505	0.944113	0.631324	1.21884	22.0426	15
			Cross validation stage 2, Training set	0.911504	0.691834	0.528402	0.729945	109.179	59
			Cross validation stage 2, Test set	0.873741	0.706733	0.524959	0.912388	12.4564	15
			Cross validation stage 3, Training set	0.900719	0.713406	0.536591	0.752705	96.1681	59
			Cross validation stage 3, Test set	0.924627	0.570227	0.458585	0.73616	22.0814	15
			Cross validation stage 4, Training set	0.911119	0.660946	0.537494	0.697355	108.66	59
			Cross validation stage 4, Test set	0.891788	0.840548	0.575254	1.08514	14.834	15
			Cross validation stage 5, Training set	0.921077	0.65719	0.503953	0.692739	126.043	60
			Cross validation stage 5, Test set	0.827818	0.892989	0.739932	1.18131	7.69247	14
B3LYP/6-31G*	MK	-	Complete set	0.895993	0.718278	0.594397	0.749297	117.161	74
			Cross validation stage 1, Training set	0.87999	0.674148	0.56543	0.711285	77.7261	59
			Cross validation stage 1, Test set	0.929788	0.989585	0.738592	1.27755	23.8367	15
			Cross validation stage 2, Training set	0.923191	0.644534	0.523921	0.680039	127.405	59
			Cross validation stage 2, Test set	0.773153	1.03701	0.854667	1.33878	6.13485	15
			Cross validation stage 3, Training set	0.891146	0.747012	0.613741	0.788162	86.7777	59
			Cross validation stage 3, Test set	0.910788	0.659483	0.593865	0.851389	18.3766	15
			Cross validation stage 4, Training set	0.90434	0.685686	0.573697	0.723458	100.21	59
			Cross validation stage 4, Test set	0.874818	0.900218	0.713419	1.16218	12.5791	15
			Cross validation stage 5, Training set	0.894714	0.759059	0.628582	0.800118	91.7779	60
			Cross validation stage 5, Test set	0.895286	0.522065	0.455169	0.690627	13.6797	14
		Jir2008_dft	Complete set	0.914755	0.650276	0.488691	0.678359	145.939	74
			Cross validation stage 1, Training set	0.921655	0.544696	0.395779	0.574701	124.698	59
			Cross validation stage 1, Test set	0.924514	1.08263	0.752805	1.39767	22.0455	15
			Cross validation stage 2, Training set	0.914973	0.678138	0.513098	0.715494	114.067	59
			Cross validation stage 2, Test set	0.901378	0.544581	0.409366	0.703051	16.4514	15
			Cross validation stage 3, Training set	0.912462	0.66989	0.497346	0.706792	110.49	59
			Cross validation stage 3, Test set	0.926734	0.587262	0.477636	0.758151	22.768	15
			Cross validation stage 4, Training set	0.915797	0.643317	0.511019	0.678755	115.286	59
			Cross validation stage 4, Test set	0.922943	0.719881	0.482585	0.929363	21.5594	15
			Cross validation stage 5, Training set	0.923377	0.647544	0.489651	0.682571	130.15	60
			Cross validation stage 5, Test set	0.890608	0.704067	0.580449	0.931393	13.0263	14
		Bult2002_mk	Complete set	0.913099	0.656559	0.508238	0.684913	142.9	74
			Cross validation stage 1, Training set	0.900532	0.613745	0.433684	0.647554	95.9673	59
			Cross validation stage 1, Test set	0.941235	0.894658	0.682647	1.155	28.8304	15
			Cross validation stage 2, Training set	0.920161	0.657124	0.517729	0.693323	122.167	59
			Cross validation stage 2, Test set	0.882886	0.691223	0.456576	0.892365	13.5697	15
			Cross validation stage 3, Training set	0.912242	0.670729	0.512972	0.707677	110.187	59
			Cross validation stage 3, Test set	0.913956	0.612935	0.504145	0.791295	19.1196	15
			Cross validation stage 4, Training set	0.915325	0.645117	0.521633	0.680654	114.585	59
			Cross validation stage 4, Test set	0.910198	0.748531	0.524891	0.966349	18.244	15
			Cross validation stage 5, Training set	0.924586	0.642416	0.508278	0.677166	132.409	60
			Cross validation stage 5, Test set	0.868499	0.78594	0.626698	1.0397	10.5672	14
B3LYP/6-31G*	Chel.	-	Complete set	0.908694	0.672997	0.551919	0.70206	135.349	74
			Cross validation stage 1, Training set	0.884581	0.661129	0.538818	0.697548	81.239	59
			Cross validation stage 1, Test set	0.946413	0.754589	0.626186	0.974171	31.7905	15
			Cross validation stage 2, Training set	0.931495	0.608696	0.50284	0.642227	144.134	59
			Cross validation stage 2, Test set	0.789024	0.954612	0.810156	1.2324	6.73178	15
			Cross validation stage 3, Training set	0.907292	0.689387	0.571327	0.727363	103.737	59
			Cross validation stage 3, Test set	0.89987	0.678381	0.554231	0.875787	16.1767	15
			Cross validation stage 4, Training set	0.916547	0.640446	0.53397	0.675726	116.417	59
			Cross validation stage 4, Test set	0.874998	0.866781	0.686202	1.11901	12.5998	15
			Cross validation stage 5, Training set	0.909549	0.703555	0.58466	0.741612	108.601	60
			Cross validation stage 5, Test set	0.883532	0.542698	0.428936	0.717923	12.1377	14
		Bult2002_che	Complete set	0.905705	0.683922	0.540006	0.713458	130.628	74
			Cross validation stage 1, Training set	0.888966	0.648447	0.475098	0.684168	84.8664	59
			Cross validation stage 1, Test set	0.94458	0.895761	0.693501	1.15642	30.6794	15
			Cross validation stage 2, Training set	0.912297	0.688728	0.541619	0.726667	110.262	59
			Cross validation stage 2, Test set	0.862022	0.718034	0.547403	0.926978	11.2455	15
			Cross validation stage 3, Training set	0.905663	0.695418	0.543779	0.733726	101.763	59
			Cross validation stage 3, Test set	0.90113	0.663002	0.554513	0.855932	16.4058	15
			Cross validation stage 4, Training set	0.909911	0.665421	0.547624	0.702077	107.062	59
			Cross validation stage 4, Test set	0.899462	0.802568	0.554085	1.03611	16.1038	15
			Cross validation stage 5, Training set	0.920087	0.661301	0.522394	0.697072	124.347	60
			Cross validation stage 5, Test set	0.836478	0.856798	0.697988	1.13344	8.18459	14
B3LYP/6-31G*	AIM	-	Complete set	0.967676	0.400428	0.284539	0.41772	407.141	74
			Cross validation stage 1, Training set	0.974293	0.312014	0.235499	0.329202	401.736	59
			Cross validation stage 1, Test set	0.971825	0.722372	0.470234	0.932579	62.086	15
			Cross validation stage 2, Training set	0.971743	0.390931	0.274381	0.412466	364.534	59
			Cross validation stage 2, Test set	0.93682	0.498452	0.379843	0.643499	26.6902	15
			Cross validation stage 3, Training set	0.965178	0.422503	0.304288	0.445777	293.807	59
			Cross validation stage 3, Test set	0.983337	0.322149	0.227567	0.415893	106.222	15
			Cross validation stage 4, Training set	0.965911	0.409322	0.292127	0.43187	300.355	59
			Cross validation stage 4, Test set	0.970722	0.419622	0.312957	0.54173	59.6797	15
			Cross validation stage 5, Training set	0.969604	0.407846	0.292376	0.429907	344.514	60
			Cross validation stage 5, Test set	0.936695	0.397856	0.321228	0.526313	23.6744	14
		Bult2004_aim	Complete set	0.90175	0.698118	0.570904	0.728267	124.822	74
			Cross validation stage 1, Training set	0.892043	0.6394	0.497788	0.674622	87.5872	59
			Cross validation stage 1, Test set	0.936541	0.968414	0.794717	1.25022	26.5647	15
			Cross validation stage 2, Training set	0.904885	0.717239	0.579648	0.756749	100.845	59
			Cross validation stage 2, Test set	0.887307	0.642317	0.52321	0.829227	14.1726	15
			Cross validation stage 3, Training set	0.901629	0.710131	0.579103	0.74925	97.1551	59
			Cross validation stage 3, Test set	0.903311	0.676247	0.579981	0.873031	16.8165	15
			Cross validation stage 4, Training set	0.905278	0.682318	0.577593	0.719905	101.306	59
			Cross validation stage 4, Test set	0.899486	0.798178	0.599038	1.03044	16.1079	15
			Cross validation stage 5, Training set	0.913602	0.687609	0.561217	0.724803	114.203	60
			Cross validation stage 5, Test set	0.845592	0.830374	0.681065	1.09848	8.76218	14
