# Supplementary material for: Predicting pKa values from EEM atomic charges
Source: J Cheminform. 2013 Apr 10;5:18. doi: 10.1186/1758-2946-5-18 (PMC3663834; doi:10.1186/1758-2946-5-18)
Supplement: Supplementary file 8 — Additional file 8: Table S5: The quality and statistical criteria of QSPR models for carboxylic acids. (XLS 130 KB) [file 13321_2012_461_MOESM8_ESM.xls]

## Sheet: sheet1
The quality and statistical criteria of QSPR models for carboxylic acids
QM theory level + basis set	Population analysis	EEM parameter set name	QSPR model	R2	RMSE		s	F
HF/STO-3G	MPA	-	4d	0.92863	0.213714	0.161157	0.221662	214.69
			7d	0.93266	0.207593	0.154209	0.220379	124.651
		Svob2007_cbeg2	4d	0.860914	0.298344	0.226994	0.309439	102.132
			7d	0.883066	0.273556	0.208029	0.290406	67.9667
		Svob2007_chal2	4d	0.860945	0.298311	0.229584	0.309404	102.158
			7d	0.882197	0.274571	0.208188	0.291483	67.3986
		Svob2007_cmet2	4d	0.860972	0.298282	0.228338	0.309374	102.181
			7d	0.880982	0.275983	0.210165	0.292983	66.6186
		Svob2007_hm2	4d	0.860991	0.298262	0.228629	0.309353	102.197
			7d	0.879264	0.277968	0.212095	0.295089	65.5428
		Baek1991	4d	0.904051	0.247797	0.191544	0.257012	155.467
			7d	0.921145	0.224642	0.173114	0.238479	105.134
		Mort1986	4d	0.880638	0.276382	0.216472	0.28666	121.735
			7d	0.917562	0.229688	0.17609	0.243836	100.173
B3LYP/6-31G*	MPA	-	4d	0.884532	0.271836	0.193598	0.281945	126.397
			7d	0.905873	0.245433	0.172581	0.260551	86.6156
		Chavez2006	4d	0.880668	0.276347	0.210448	0.286623	121.77
			7d	0.923837	0.220774	0.174225	0.234373	109.168
		Bult2002_mul	4d	0.888079	0.267628	0.207566	0.277581	130.925
			7d	0.924812	0.219356	0.172408	0.232867	110.7
	NPA	-	4d	0.915885	0.232013	0.171475	0.240641	179.661
			7d	0.916935	0.23056	0.172922	0.244762	99.3493
		Ouy2009	4d	0.864911	0.294026	0.222713	0.30496	105.642
			7d	0.882469	0.274254	0.207276	0.291147	67.5753
		Ouy2009_elem	4d	0.85997	0.299355	0.229391	0.310487	101.332
			7d	0.877723	0.279737	0.210576	0.296967	64.6032
		Ouy2009_elemF	4d	0.844404	0.315556	0.243036	0.32729	89.5437
			7d	0.847846	0.312045	0.241462	0.331266	50.1508
		Bult2002_npa	4d	0.893166	0.261475	0.206386	0.271199	137.946
			7d	0.909436	0.240743	0.193431	0.255572	90.3774
